# Supplementary material for: Predicting binding sites from unbound versus bound protein structures
Source: Sci Rep. 2020 Sep 28;10:15856. doi: 10.1038/s41598-020-72906-7 (PMC7522209; doi:10.1038/s41598-020-72906-7)
Supplement: Supplementary file 2 — Supplementary Table S1. [file 41598_2020_72906_MOESM2_ESM.txt]

Index	Pdb	Family	Type (0=Apo, 1=Holo)	Pdb_cryptosite_flag(0=Cryptosite_apo,1=Cryptosite_holo,N/A=Not_in_Crypto_site)	Fam_cryptosite_flag(1=matches_CryptoSite_seq+using_same_site,0=matches_CryptoSite_seq+NOT_same_site,N/A=Not_in_CryptoSite)	Surfnet_P	Surfnet_R	Surfnet_F	Surfnet_MCC	Ligsite_P	Ligsite_R	Ligsite_F	Ligsite_MCC	Ghecom_P	Ghecom_R	Ghecom_F	Ghecom_MCC	Fpocket_P	Fpocket_R	Fpocket_F	Fpocket_MCC	Depth_P	Depth_R	Depth_F	Depth_MCC	Autosite1.1_P	Autosite1.1_R	Autosite1.1_F	Autosite1.1_MCC	Kalasanty_P	Kalasanty_R	Kalasanty_F	Kalasanty_MCC
1	3az5	1	0	N/A	N/A	0.534883721	0.71875	0.613333333	0.467941715	0.777777778	0.4375	0.56	0.493049331	0.933333333	0.4375	0.595744681	0.574960988	0	0	0	0	0.351351351	0.8125	0.490566038	0.273998312	0.941176471	0.5	0.653061224	0.624670908	0.580645161	0.5625	0.571428571	0.43167462
2	3wu8	1	0	N/A	N/A	0.451612903	0.848484848	0.589473684	0.431683973	0.875	0.424242424	0.571428571	0.533997292	1	0.393939394	0.565217391	0.570980568	0.1	0.03030303	0.046511628	-0.103521365	0.527777778	0.575757576	0.550724638	0.387809139	0.85	0.515151515	0.641509434	0.583339415	0.59375	0.575757576	0.584615385	0.444857344
3	1lje	1	0	N/A	N/A	0.638888889	0.696969697	0.666666667	0.546248977	0.777777778	0.424242424	0.549019608	0.481739538	1	0.424242424	0.595744681	0.595105199	0	0	0	-0.160565407	0.309859155	0.666666667	0.423076923	0.137046971	0.95	0.575757576	0.716981132	0.681513954	0.791666667	0.575757576	0.666666667	0.587156035
4	2fbb	1	0	N/A	N/A	0.75	0.545454545	0.631578947	0.541500141	0.6875	0.333333333	0.448979592	0.372293886	1	0.303030303	0.465116279	0.4944304	0	0	0	-0.150755672	0.418604651	0.545454545	0.473684211	0.263822427	0.9375	0.454545455	0.612244898	0.587898427	0.551724138	0.484848485	0.516129032	0.365221247
5	1aki	1	0	N/A	N/A	0.585365854	0.727272727	0.648648649	0.515550884	0.7	0.424242424	0.528301887	0.436077606	0.882352941	0.454545455	0.6	0.559449222	0	0	0	0	0.337837838	0.757575758	0.46728972	0.218057973	0.888888889	0.484848485	0.62745098	0.584288053	0.606060606	0.606060606	0.606060606	0.470643939
6	3a93	1	0	N/A	N/A	0.571428571	0.727272727	0.64	0.50259626	0.833333333	0.454545455	0.588235294	0.533013795	1	0.424242424	0.595744681	0.595105199	0	0	0	0	0.476190476	0.606060606	0.533333333	0.350935634	0.791666667	0.575757576	0.666666667	0.587156035	0.575757576	0.575757576	0.575757576	0.429924242
7	4lzt	1	0	N/A	N/A	0.685714286	0.727272727	0.705882353	0.601222188	0.705882353	0.363636364	0.48	0.401875096	1	0.303030303	0.465116279	0.4944304	0.545454545	0.181818182	0.272727273	0.202680464	0.306451613	0.575757576	0.4	0.111642407	0.727272727	0.484848485	0.581818182	0.48995963	0.6	0.545454545	0.571428571	0.434243587
8	2z12	1	0	N/A	N/A	0.4	0.666666667	0.5	0.284895666	0.684210526	0.393939394	0.5	0.408059572	0.9375	0.454545455	0.612244898	0.587898427	0.666666667	0.242424242	0.355555556	0.301565028	0.571428571	0.606060606	0.588235294	0.441391869	0.727272727	0.484848485	0.581818182	0.48995963	0.76	0.575757576	0.655172414	0.566553962
9	8lyz	1	0	N/A	N/A	0.376811594	0.787878788	0.509803922	0.297387662	0	0	0	0	1	0.454545455	0.625	0.618688225	1	0.303030303	0.465116279	0.4944304	0.290909091	0.484848485	0.363636364	0.069344106	0.689655172	0.606060606	0.64516129	0.535459878	0.633333333	0.575757576	0.603174603	0.476298709
10	4h9b	1	0	N/A	N/A	0.454545455	0.757575758	0.568181818	0.392671446	0.8125	0.393939394	0.530612245	0.480096157	1	0.424242424	0.595744681	0.595105199	0.923076923	0.363636364	0.52173913	0.511960942	0.447368421	0.515151515	0.478873239	0.283700768	0.692307692	0.545454545	0.610169492	0.502623979	0.575757576	0.575757576	0.575757576	0.429924242
11	3txj	1	1	N/A	N/A	0.571428571	0.727272727	0.64	0.50259626	0.823529412	0.424242424	0.56	0.506924513	1	0.424242424	0.595744681	0.595105199	1	0.303030303	0.465116279	0.4944304	0.421052632	0.727272727	0.533333333	0.336961293	0.863636364	0.575757576	0.690909091	0.63167441	0.633333333	0.575757576	0.603174603	0.476298709
12	1t3p	1	1	N/A	N/A	0.545454545	0.727272727	0.623376623	0.477610016	0.777777778	0.424242424	0.549019608	0.481739538	1	0.424242424	0.595744681	0.595105199	1	0.333333333	0.5	0.520755644	0.476190476	0.606060606	0.533333333	0.350935634	0.8	0.484848485	0.603773585	0.534252145	0.633333333	0.575757576	0.603174603	0.476298709
13	4tun	1	1	N/A	N/A	0.456140351	0.787878788	0.577777778	0.408513567	0.866666667	0.393939394	0.541666667	0.507839918	1	0.424242424	0.595744681	0.595105199	0	0	0	0	0.288888889	0.787878788	0.422764228	0.115155605	0.894736842	0.515151515	0.653846154	0.608591704	0.633333333	0.575757576	0.603174603	0.476298709
14	4hpi	1	1	N/A	N/A	0.555555556	0.757575758	0.641025641	0.50118729	0.857142857	0.363636364	0.510638298	0.480141301	1	0.454545455	0.625	0.61817472	0.789473684	0.454545455	0.576923077	0.507445847	0.438596491	0.757575758	0.555555556	0.370304868	0.733333333	0.666666667	0.698412698	0.601462196	0.558823529	0.575757576	0.567164179	0.413855887
15	1hew	1	1	N/A	N/A	0.456140351	0.787878788	0.577777778	0.408513567	0.823529412	0.424242424	0.56	0.506924513	1	0.454545455	0.625	0.618688225	0.769230769	0.303030303	0.434782609	0.39392169	0.540540541	0.606060606	0.571428571	0.413839647	0.80952381	0.515151515	0.62962963	0.559599281	0.633333333	0.575757576	0.603174603	0.476298709
16	3qe8	1	1	N/A	N/A	0.545454545	0.727272727	0.623376623	0.477610016	0.8125	0.393939394	0.530612245	0.480096157	1	0.424242424	0.595744681	0.595105199	0	0	0	0	0.333333333	0.575757576	0.422222222	0.158080606	0.708333333	0.515151515	0.596491228	0.495844247	0.59375	0.575757576	0.584615385	0.444857344
17	1lzb	1	1	N/A	N/A	0.510638298	0.727272727	0.6	0.442160601	0.823529412	0.424242424	0.56	0.506924513	1	0.454545455	0.625	0.618688225	0.916666667	0.333333333	0.488888889	0.485064502	0.542857143	0.575757576	0.558823529	0.40143429	0.75	0.636363636	0.68852459	0.596356465	0.612903226	0.575757576	0.59375	0.460300807
18	1b0d	1	1	N/A	N/A	0.568181818	0.757575758	0.649350649	0.515086714	0.777777778	0.424242424	0.549019608	0.481739538	1	0.424242424	0.595744681	0.595105199	0	0	0	0	0.338983051	0.606060606	0.434782609	0.174999214	0.791666667	0.575757576	0.666666667	0.587156035	0.625	0.606060606	0.615384615	0.48599469
19	4hp0	1	1	N/A	N/A	0.5	0.757575758	0.602409639	0.443282536	0.705882353	0.363636364	0.48	0.400866619	1	0.454545455	0.625	0.61817472	0.75	0.181818182	0.292682927	0.290520075	0.566666667	0.515151515	0.53968254	0.390653978	0.740740741	0.606060606	0.666666667	0.570814498	0.633333333	0.575757576	0.603174603	0.474977265
20	3qng	1	1	N/A	N/A	0.585365854	0.727272727	0.648648649	0.515550884	0.8125	0.393939394	0.530612245	0.480096157	1	0.484848485	0.653061224	0.641799562	0.083333333	0.03030303	0.044444444	-0.126600413	0.4	0.545454545	0.461538462	0.241872766	0.68	0.515151515	0.586206897	0.476657946	0.575757576	0.575757576	0.575757576	0.429924242
21	4ca2	2	0	N/A	N/A	0.067567568	0.12195122	0.086956522	-0.162260151	1	0.43902439	0.610169492	0.629617858	1	0.390243902	0.561403509	0.59112047	0.916666667	0.268292683	0.41509434	0.457280896	0.739130435	0.829268293	0.781609195	0.738643644	0.88	0.536585366	0.666666667	0.645515393	0.756756757	0.682926829	0.717948718	0.668405723
22	1rza	2	0	N/A	N/A	0.263157895	0.357142857	0.303030303	0.144776936	1	0.428571429	0.6	0.621059003	0.866666667	0.30952381	0.456140351	0.473703743	0.823529412	0.333333333	0.474576271	0.475350416	0.577777778	0.619047619	0.597701149	0.516677104	0.7	0.333333333	0.451612903	0.421830744	0.651162791	0.666666667	0.658823529	0.591607978
23	3d92	2	0	N/A	N/A	0.25862069	0.357142857	0.3	0.138994618	1	0.452380952	0.62295082	0.639267914	0.785714286	0.261904762	0.392857143	0.403964372	0.95	0.452380952	0.612903226	0.6179747	0.787878788	0.619047619	0.693333333	0.648221038	0.892857143	0.595238095	0.714285714	0.689820253	0.7	0.666666667	0.682926829	0.623046585
24	2vva	2	0	N/A	N/A	0.271186441	0.380952381	0.316831683	0.15987475	1	0.452380952	0.62295082	0.639410966	0.684210526	0.30952381	0.426229508	0.398229637	1	0.5	0.666666667	0.675052741	0.632653061	0.738095238	0.681318681	0.616259662	0.923076923	0.571428571	0.705882353	0.689426526	0.756756757	0.666666667	0.708860759	0.658316195
25	1teq	2	0	N/A	N/A	0.254237288	0.357142857	0.297029703	0.134876153	1	0.476190476	0.64516129	0.657398562	0.8	0.285714286	0.421052632	0.428837529	0.916666667	0.261904762	0.407407407	0.451015175	0.476190476	0.476190476	0.476190476	0.374338624	0.958333333	0.547619048	0.696969697	0.690127506	0.736842105	0.666666667	0.7	0.646248323
26	3mwo	2	0	N/A	N/A	0.061538462	0.095238095	0.074766355	-0.160327636	0.95	0.452380952	0.612903226	0.6179747	0.785714286	0.261904762	0.392857143	0.403964372	1	0.5	0.666666667	0.674913679	0.759259259	0.976190476	0.854166667	0.831120927	0.888888889	0.571428571	0.695652174	0.672238739	0.725	0.69047619	0.707317073	0.652075405
27	3kon	2	0	N/A	N/A	0.390243902	0.380952381	0.385542169	0.267807236	1	0.476190476	0.64516129	0.657398562	0.545454545	0.285714286	0.375	0.316476129	0.954545455	0.5	0.65625	0.654808345	0.70212766	0.785714286	0.741573034	0.689502858	0.888888889	0.571428571	0.695652174	0.672418157	0.707317073	0.69047619	0.698795181	0.64113453
28	3gz0	2	0	N/A	N/A	0.02	0.023809524	0.02173913	-0.190638795	1	0.404761905	0.576271186	0.60216211	1	0.428571429	0.6	0.620914621	0.4	0.095238095	0.153846154	0.128739325	0.857142857	0.428571429	0.571428571	0.559662639	0	0	0	-0.113882472	0.717948718	0.666666667	0.691358025	0.634328343
29	1xev	2	0	N/A	N/A	0.375	0.357142857	0.365853659	0.24622625	1	0.404761905	0.576271186	0.602307359	0.823529412	0.333333333	0.474576271	0.475350416	0.904761905	0.452380952	0.603174603	0.598261027	0.730769231	0.904761905	0.808510638	0.772979842	0.722222222	0.30952381	0.433333333	0.41499776	0.7	0.666666667	0.682926829	0.623323439
30	1f2w	2	0	N/A	N/A	0.285714286	0.380952381	0.326530612	0.174572869	1	0.428571429	0.6	0.620914621	0.916666667	0.261904762	0.407407407	0.45084958	0.733333333	0.261904762	0.385964912	0.383736287	0.743589744	0.69047619	0.716049383	0.663659467	0	0	0	-0.131843602	0.818181818	0.642857143	0.72	0.679677384
31	1xpz	2	1	N/A	N/A	0.264150943	0.333333333	0.294736842	0.139603673	1	0.523809524	0.6875	0.692400813	1	0.428571429	0.6	0.621059003	1	0.476190476	0.64516129	0.657398562	0.698113208	0.880952381	0.778947368	0.737300783	0	0	0	-0.134633491	0.697674419	0.714285714	0.705882353	0.647951595
32	4m2r	2	1	N/A	N/A	0.275862069	0.380952381	0.32	0.164168415	0.952380952	0.476190476	0.634920635	0.636496666	0.785714286	0.261904762	0.392857143	0.403964372	0.714285714	0.238095238	0.357142857	0.357595974	0.705882353	0.857142857	0.774193548	0.729973387	0.862068966	0.595238095	0.704225352	0.673871796	0.7	0.666666667	0.682926829	0.623046585
33	1lug	2	1	N/A	N/A	0.046875	0.071428571	0.056603774	-0.179183858	1	0.476190476	0.64516129	0.657538625	0.5	0.238095238	0.322580645	0.265136542	0.954545455	0.5	0.65625	0.654964452	0.483333333	0.69047619	0.568627451	0.47844376	0.925925926	0.595238095	0.724637681	0.706874299	0.717948718	0.666666667	0.691358025	0.634854573
34	3oyq	2	1	N/A	N/A	0.421052632	0.380952381	0.4	0.290237087	1	0.476190476	0.64516129	0.657257287	1	0.380952381	0.551724138	0.582969797	0.8	0.285714286	0.421052632	0.428624874	0.75862069	0.523809524	0.61971831	0.574091663	0.923076923	0.571428571	0.705882353	0.689263172	0.644444444	0.69047619	0.666666667	0.599364474
35	3m3x	2	1	N/A	N/A	0.063291139	0.119047619	0.082644628	-0.179050842	0.947368421	0.428571429	0.590163934	0.599214078	0.916666667	0.261904762	0.407407407	0.451015175	0.692307692	0.214285714	0.327272727	0.330397477	0.666666667	0.857142857	0.75	0.702220701	0.923076923	0.571428571	0.705882353	0.689426526	0.658536585	0.642857143	0.65060241	0.583699561
36	3rz5	2	1	N/A	N/A	0.05	0.095238095	0.06557377	-0.204821933	1	0.452380952	0.62295082	0.639410966	1	0.404761905	0.576271186	0.602307359	0.956521739	0.523809524	0.676923077	0.672622727	0.659574468	0.738095238	0.696629213	0.635101715	0.888888889	0.571428571	0.695652174	0.672418157	0.756756757	0.666666667	0.708860759	0.658316195
37	3ibu	2	1	N/A	N/A	0.048387097	0.071428571	0.057692308	-0.174291292	0.95	0.452380952	0.612903226	0.618137259	0.846153846	0.261904762	0.4	0.426391339	0.764705882	0.30952381	0.440677966	0.433031435	0.68627451	0.833333333	0.752688172	0.703835806	0.892857143	0.595238095	0.714285714	0.689994567	0.756756757	0.666666667	0.708860759	0.658316195
38	4r5b	2	1	N/A	N/A	0.267857143	0.357142857	0.306122449	0.15135925	1	0.452380952	0.62295082	0.639693416	0.75	0.285714286	0.413793103	0.409452585	0.722222222	0.30952381	0.433333333	0.415496149	0.714285714	0.833333333	0.769230769	0.723775472	0.892857143	0.595238095	0.714285714	0.690338583	0.622222222	0.666666667	0.643678161	0.572677851
39	1g1d	2	1	N/A	N/A	0.419354839	0.928571429	0.577777778	0.521751425	1	0.428571429	0.6	0.621059003	0.857142857	0.285714286	0.428571429	0.450523117	0.952380952	0.476190476	0.634920635	0.636656884	0.744680851	0.833333333	0.786516854	0.743904001	0.857142857	0.571428571	0.685714286	0.656240566	0.756756757	0.666666667	0.708860759	0.658316195
40	3k7k	2	1	N/A	N/A	0.259259259	0.333333333	0.291666667	0.133678901	0.947368421	0.428571429	0.590163934	0.59904959	1	0.357142857	0.526315789	0.563290635	0.75	0.285714286	0.413793103	0.40875673	0.711538462	0.880952381	0.787234043	0.746595128	0.851851852	0.547619048	0.666666667	0.637919042	0.777777778	0.666666667	0.717948718	0.670598854
41	1pw2	3	0	N/A	N/A	0.161290323	1	0.277777778	0.256870404	0.823529412	0.466666667	0.595744681	0.59047129	0.530612245	0.866666667	0.658227848	0.633173824	0.725	0.966666667	0.828571429	0.816690436	0.483870968	1	0.652173913	0.652088906	0.769230769	1	0.869565217	0.861978534	0.588235294	1	0.740740741	0.735828683
42	3pxr	3	0	N/A	N/A	0.137614679	1	0.241935484	0.199038556	0.833333333	0.5	0.625	0.616960814	0.787878788	0.866666667	0.825396825	0.805643638	0.5	0.8	0.615384615	0.580732774	0.326086957	1	0.491803279	0.499505685	0.608695652	0.933333333	0.736842105	0.720858473	0.681818182	1	0.810810811	0.803530433
43	1hcl	3	0	N/A	N/A	0.165745856	1	0.28436019	0.266353617	0.882352941	0.5	0.638297872	0.638612876	0.72972973	0.9	0.805970149	0.786798454	0.761904762	0.533333333	0.62745098	0.604599054	0.469387755	0.766666667	0.582278481	0.54272042	0.72972973	0.9	0.805970149	0.786798454	0.612244898	1	0.759493671	0.753778361
44	1pye	3	1	N/A	N/A	0.130653266	1	0.231111111	0.190981771	0.8	0.615384615	0.695652174	0.674267181	0.814814815	0.846153846	0.830188679	0.811585168	0.625	0.769230769	0.689655172	0.656564861	0.324324324	0.923076923	0.48	0.473670229	0.875	0.807692308	0.84	0.824235207	0.577777778	1	0.732394366	0.72940869
45	1p2a	3	1	N/A	N/A	0.157894737	1	0.272727273	0.254383486	0.866666667	0.481481481	0.619047619	0.619917224	0.471698113	0.925925926	0.625	0.612524511	0.441176471	0.555555556	0.491803279	0.431922985	0.346153846	1	0.514285714	0.523260946	0.78125	0.925925926	0.847457627	0.832741531	0.54	1	0.701298701	0.699355675
46	2xnb	3	1	N/A	N/A	0.153846154	1	0.266666667	0.241692509	0.833333333	0.5	0.625	0.617169579	0.8	0.8	0.8	0.777443609	0.648648649	0.8	0.71641791	0.685432273	0.428571429	0.8	0.558139535	0.523743445	0.666666667	0.933333333	0.777777778	0.761708503	0.625	1	0.769230769	0.763352322
47	2vta	3	1	N/A	N/A	0.201342282	1	0.335195531	0.32362086	0.842105263	0.533333333	0.653061224	0.640906468	0.838709677	0.866666667	0.852459016	0.83442415	0.605263158	0.766666667	0.676470588	0.63783182	0.787878788	0.866666667	0.825396825	0.804301522	0.75	1	0.857142857	0.848385564	0.666666667	1	0.8	0.791419033
48	1ke5	3	1	N/A	N/A	0.158730159	1	0.273972603	0.241205262	0.842105263	0.533333333	0.653061224	0.641247022	0.787878788	0.866666667	0.825396825	0.804566272	0.702702703	0.866666667	0.776119403	0.751481244	0.446428571	0.833333333	0.581395349	0.54873789	0.675	0.9	0.771428571	0.749654084	0.714285714	1	0.833333333	0.824703945
49	2c6k	3	1	N/A	N/A	0.158730159	1	0.273972603	0.249803024	0.8	0.4	0.533333333	0.534407132	0.571428571	0.933333333	0.708860759	0.693188101	0.655172414	0.633333333	0.644067797	0.604187966	0.480769231	0.833333333	0.609756098	0.579553225	0.651162791	0.933333333	0.767123288	0.750622959	0.588235294	1	0.740740741	0.735585932
50	3unk	3	1	N/A	N/A	0.14354067	1	0.251046025	0.215830975	0.772727273	0.566666667	0.653846154	0.63024866	0.777777778	0.933333333	0.848484848	0.83394949	0.652173913	0.5	0.566037736	0.529613043	0.50877193	0.966666667	0.666666667	0.659119229	0.707317073	0.966666667	0.816901408	0.805035956	0.6	1	0.75	0.744793247
51	1fvt	3	1	N/A	N/A	0.168539326	1	0.288461538	0.263734549	0.888888889	0.533333333	0.666666667	0.662689556	0.821428571	0.766666667	0.793103448	0.769988257	0.558823529	0.633333333	0.59375	0.543329582	0.475409836	0.966666667	0.637362637	0.628803523	0.692307692	0.9	0.782608696	0.761305897	0.638297872	1	0.779220779	0.77151675
52	2vtl	3	1	N/A	N/A	0.132743363	1	0.234375	0.180763075	0.888888889	0.533333333	0.666666667	0.66346169	0.694444444	0.833333333	0.757575758	0.730583322	0.590909091	0.866666667	0.702702703	0.676938464	0.431034483	0.833333333	0.568181818	0.537831591	0.636363636	0.933333333	0.756756757	0.740061343	0.612244898	1	0.759493671	0.753328564
53	1jvp	3	1	N/A	N/A	0.12295082	1	0.218978102	0.13462624	0.6	0.4	0.48	0.442140692	0.565217391	0.866666667	0.684210526	0.656827477	0.285714286	0.733333333	0.411214953	0.356022474	0.538461538	0.933333333	0.682926829	0.66615422	0.195652174	0.3	0.236842105	0.127353151	0.763157895	0.966666667	0.852941176	0.840550163
54	1c1o	4	0	N/A	N/A	0.546875	0.875	0.673076923	0.607717025	1	0.475	0.644067797	0.65276561	1	0.325	0.490566038	0.53217881	1	0.35	0.518518519	0.55358769	0.576923077	0.75	0.652173913	0.571407133	0.884615385	0.575	0.696969697	0.667792878	0.692307692	0.675	0.683544304	0.615510502
55	1jrs	4	0	N/A	N/A	0.43373494	0.9	0.585365854	0.510478963	0.952380952	0.5	0.655737705	0.649632431	1	0.3	0.461538462	0.51008781	1	0.35	0.518518519	0.55358769	0.566666667	0.85	0.68	0.612452541	0.576923077	0.375	0.454545455	0.376439859	0.888888889	0.4	0.551724138	0.547988269
56	2a7h	4	0	N/A	N/A	0.443037975	0.875	0.588235294	0.509020632	1	0.5	0.666666667	0.671370923	1	0.4	0.571428571	0.594662247	1	0.45	0.620689655	0.633803847	0.509090909	0.7	0.589473684	0.491721979	0.785714286	0.55	0.647058824	0.598864746	0.774193548	0.6	0.676056338	0.622968524
57	2ptn	4	0	N/A	N/A	0.321100917	0.875	0.469798658	0.361216858	0.052631579	0.025	0.033898305	-0.100815396	1	0.3	0.461538462	0.51008781	1	0.475	0.644067797	0.65276561	0.492307692	0.8	0.60952381	0.523157293	0.954545455	0.525	0.677419355	0.668438438	0.636363636	0.7	0.666666667	0.590550729
58	1s0q	4	0	N/A	N/A	0.384615385	0.875	0.534351145	0.44417264	0.95	0.475	0.633333333	0.63046499	0.666666667	0.15	0.244897959	0.260468478	1	0.375	0.545454545	0.574393493	0.457627119	0.675	0.545454545	0.435007013	0.916666667	0.55	0.6875	0.667374151	0.75	0.75	0.75	0.695355191
59	1c2l	4	0	N/A	N/A	0.422535211	0.75	0.540540541	0.43316586	1	0.5	0.666666667	0.671370923	1	0.325	0.490566038	0.53217881	1	0.35	0.518518519	0.55358769	0.419354839	0.65	0.509803922	0.388161143	0.88	0.55	0.676923077	0.648894509	0.689655172	0.5	0.579710145	0.514231333
60	1tld	4	0	N/A	N/A	0.333333333	0.875	0.482758621	0.378542003	0.954545455	0.525	0.677419355	0.668438438	0	0	0	-0.13853636	1	0.425	0.596491228	0.614449789	0.337662338	0.65	0.444444444	0.299620912	0	0	0	-0.154674159	0.75	0.75	0.75	0.695355191
61	2agi	4	0	N/A	N/A	0.408602151	0.95	0.571428571	0.505347925	0.904761905	0.475	0.62295082	0.609613638	0	0	0	-0.129980819	0.944444444	0.425	0.586206897	0.590896058	0.333333333	0.5	0.4	0.243468204	0.933333333	0.7	0.8	0.774783308	0.852941176	0.725	0.783783784	0.744629018
62	1jrt	4	0	N/A	N/A	0.376344086	0.875	0.526315789	0.434233545	0.05	0.025	0.033333333	-0.105841809	0.3	0.075	0.12	0.068125066	1	0.425	0.596491228	0.614449789	0.319148936	0.375	0.344827586	0.188268135	0.347826087	0.2	0.253968254	0.148894716	0.763157895	0.725	0.743589744	0.689618188
63	2g55	4	0	N/A	N/A	0.416666667	0.75	0.535714286	0.427085388	0.952380952	0.5	0.655737705	0.649632431	0.555555556	0.125	0.204081633	0.201077404	0.947368421	0.45	0.610169492	0.610899998	0.307692308	0.4	0.347826087	0.184436836	0.35	0.175	0.233333333	0.13959379	0.956521739	0.55	0.698412698	0.686914744
64	1qbo	4	1	N/A	N/A	0.411764706	0.875	0.56	0.475380503	0.954545455	0.525	0.677419355	0.668438438	1	0.3	0.461538462	0.51008781	1	0.475	0.644067797	0.65276561	0.52173913	0.6	0.558139535	0.454918311	0.913043478	0.525	0.666666667	0.648484742	0.806451613	0.625	0.704225352	0.656753053
65	1c1q	4	1	N/A	N/A	0.384615385	0.875	0.534351145	0.44417264	0.952380952	0.5	0.655737705	0.649632431	1	0.325	0.490566038	0.53217881	1	0.475	0.644067797	0.65276561	0.566037736	0.75	0.64516129	0.562727662	0.785714286	0.55	0.647058824	0.598864746	0.72972973	0.675	0.701298701	0.639791738
66	1c2h	4	1	N/A	N/A	0.376344086	0.875	0.526315789	0.434233545	1	0.5	0.666666667	0.671370923	0.888888889	0.2	0.326530612	0.379250627	1	0.475	0.644067797	0.65276561	0.533333333	0.6	0.564705882	0.463875204	0.424242424	0.35	0.383561644	0.265990102	0.8	0.7	0.746666667	0.697968217
67	1o3g	4	1	N/A	N/A	0.432098765	0.875	0.578512397	0.497506271	0	0	0	-0.134305965	0	0	0	-0.12555049	1	0.375	0.545454545	0.574393493	0.442622951	0.675	0.534653465	0.421042907	0.483870968	0.375	0.422535211	0.318907768	0.674418605	0.725	0.698795181	0.630656986
68	1o38	4	1	N/A	N/A	0.321100917	0.875	0.469798658	0.361216858	0.952380952	0.5	0.655737705	0.649632431	1	0.325	0.490566038	0.53217881	1	0.4	0.571428571	0.594662247	0.430769231	0.7	0.533333333	0.420278918	0.5	0.375	0.428571429	0.329482592	0.673913043	0.775	0.720930233	0.657118619
69	1o2u	4	1	N/A	N/A	0.327102804	0.875	0.476190476	0.369813446	0.954545455	0.525	0.677419355	0.668438438	0.947368421	0.45	0.610169492	0.610899998	1	0.5	0.666666667	0.671370923	0.41025641	0.4	0.405063291	0.277055613	0.52	0.325	0.4	0.315476363	0.727272727	0.8	0.761904762	0.708028706
70	1tx8	4	1	N/A	N/A	0.397727273	0.875	0.546875	0.45950164	0.904761905	0.475	0.62295082	0.609613638	0	0	0	-0.116323237	1	0.475	0.644067797	0.65276561	0.391891892	0.725	0.50877193	0.390365323	0.846153846	0.55	0.666666667	0.631373751	0.805555556	0.725	0.763157895	0.71611256
71	1s0r	4	1	N/A	N/A	0.384615385	0.875	0.534351145	0.44417264	0.05	0.025	0.033333333	-0.105841809	0	0	0	-0.116323237	0.833333333	0.5	0.625	0.591943621	0.369230769	0.6	0.457142857	0.317400544	0.416666667	0.25	0.3125	0.214790971	0.805555556	0.725	0.763157895	0.71611256
72	1mts	4	1	N/A	N/A	0.343137255	0.875	0.492957746	0.391902438	0.954545455	0.525	0.677419355	0.668438438	1	0.325	0.490566038	0.53217881	1	0.475	0.644067797	0.65276561	0.290322581	0.45	0.352941176	0.179457262	0.538461538	0.35	0.424242424	0.340020732	0.783783784	0.725	0.753246753	0.702629684
73	1yp9	4	1	N/A	N/A	0.460526316	0.875	0.603448276	0.526916624	0.045454545	0.025	0.032258065	-0.115478321	0	0	0	-0.13853636	1	0.375	0.545454545	0.574393493	0.19047619	0.3	0.233009709	0.01816096	0	0	0	-0.154674159	0.903225806	0.7	0.788732394	0.758106638
74	2w5m	5	0	N/A	1	0.351851852	0.703703704	0.469135802	0.28540573	0.823529412	0.518518519	0.636363636	0.585068611	1	0.481481481	0.65	0.6486556	1	0.444444444	0.615384615	0.620419725	0.577777778	0.962962963	0.722222222	0.658403885	0.947368421	0.666666667	0.782608696	0.752032618	0.818181818	0.666666667	0.734693878	0.675670133
75	2g8q	5	0	N/A	1	0.273972603	0.740740741	0.4	0.163005972	0.285714286	0.148148148	0.195121951	0.058756227	0.85	0.62962963	0.723404255	0.671810275	0.444444444	0.148148148	0.222222222	0.153667702	0.407407407	0.814814815	0.543209877	0.403636166	0.791666667	0.703703704	0.745098039	0.681262519	0.633333333	0.703703704	0.666666667	0.568875442
76	1rnu	5	0	N/A	1	0.356164384	0.962962963	0.52	0.380490438	0.6875	0.407407407	0.511627907	0.43043301	1	0.37037037	0.540540541	0.557648051	0	0	0	0	0.318181818	0.777777778	0.451612903	0.232243674	0.727272727	0.592592593	0.653061224	0.566118311	0.80952381	0.62962963	0.708333333	0.641694015
77	1kf4	5	0	N/A	1	0.338461538	0.814814815	0.47826087	0.307016988	0.833333333	0.555555556	0.666666667	0.614652707	0.761904762	0.592592593	0.666666667	0.595352033	0.818181818	0.333333333	0.473684211	0.453921327	0.470588235	0.888888889	0.615384615	0.512075734	0	0	0	-0.224428582	0.818181818	0.666666667	0.734693878	0.675670133
78	4ot4	5	0	N/A	1	0.541666667	0.962962963	0.693333333	0.623751877	0.285714286	0.148148148	0.195121951	0.058756227	1	0.555555556	0.714285714	0.703131194	0.333333333	0.111111111	0.166666667	0.078352307	0.490196078	0.925925926	0.641025641	0.551786423	0	0	0	-0.224428582	0.833333333	0.555555556	0.666666667	0.614652707
79	4j61	5	0	N/A	1	0.333333333	0.740740741	0.459770115	0.271184642	0.357142857	0.185185185	0.243902439	0.120500058	0.363636364	0.148148148	0.210526316	0.11029346	1	0.592592593	0.744186047	0.729545022	0.454545455	0.925925926	0.609756098	0.512269958	0.75	0.666666667	0.705882353	0.63180318	0.791666667	0.703703704	0.745098039	0.681262519
80	2blp	5	0	N/A	1	0.333333333	0.703703704	0.452380952	0.258332757	0.8125	0.481481481	0.604651163	0.554679849	0.4	0.148148148	0.216216216	0.130794133	0.692307692	0.333333333	0.45	0.393514301	0.426229508	0.962962963	0.590909091	0.497082818	0	0	0	-0.217409909	0.952380952	0.740740741	0.833333333	0.803746253
81	3euz	5	0	N/A	1	0.333333333	0.740740741	0.459770115	0.256292658	0.307692308	0.148148148	0.2	0.067563106	1	0.62962963	0.772727273	0.75359222	1	0.518518519	0.682926829	0.674033373	0.323943662	0.851851852	0.469387755	0.281830677	0.739130435	0.62962963	0.68	0.598649582	0.9375	0.555555556	0.697674419	0.668718591
82	1a2w	5	0	N/A	1	0.347826087	0.592592593	0.438356164	0.242052704	0.5625	0.333333333	0.418604651	0.321526286	0.578947368	0.407407407	0.47826087	0.372297707	0.923076923	0.444444444	0.6	0.584870275	0.320754717	0.62962963	0.425	0.215652159	0.315789474	0.222222222	0.260869565	0.101058484	0.310344828	0.333333333	0.321428571	0.123969738
83	1js0	5	0	N/A	1	0.302325581	0.962962963	0.460176991	0.308317208	0.5	0.148148148	0.228571429	0.17960412	0.45	0.666666667	0.537313433	0.388342651	0.238095238	0.185185185	0.208333333	0.022267931	0.413043478	0.703703704	0.520547945	0.363405273	0.259259259	0.259259259	0.259259259	0.053073692	0.394736842	0.555555556	0.461538462	0.285073782
84	2xoi	5	1	N/A	1	0.298507463	0.740740741	0.425531915	0.208752687	0.052631579	0.037037037	0.043478261	-0.172327123	0.8	0.592592593	0.680851064	0.617983812	0.8125	0.481481481	0.604651163	0.553989428	0.418604651	0.666666667	0.514285714	0.352640064	0	0	0	-0.219577516	0.678571429	0.703703704	0.690909091	0.602106829
85	4g8v	5	1	N/A	1	0.305882353	0.962962963	0.464285714	0.315287097	0.571428571	0.296296296	0.390243902	0.305731552	1	0.777777778	0.875	0.855844807	0	0	0	-0.14759388	0.391304348	0.666666667	0.493150685	0.322954417	0.80952381	0.62962963	0.708333333	0.647450588	0.655172414	0.703703704	0.678571429	0.585598792
86	1rnn	5	1	N/A	1	0.536585366	0.814814815	0.647058824	0.542980573	0.666666667	0.444444444	0.533333333	0.448240183	1	0.444444444	0.615384615	0.620419725	0.894736842	0.62962963	0.739130435	0.697784773	0.328767123	0.888888889	0.48	0.321848726	0.68	0.62962963	0.653846154	0.562847627	0.772727273	0.62962963	0.693877551	0.624520501
87	2w5i	5	1	N/A	1	0.314285714	0.814814815	0.453608247	0.263139294	0.785714286	0.407407407	0.536585366	0.490241249	1	0.444444444	0.615384615	0.619987407	0.916666667	0.407407407	0.564102564	0.553790835	0.458333333	0.814814815	0.586666667	0.461583593	0.761904762	0.592592593	0.666666667	0.594580831	0.772727273	0.62962963	0.693877551	0.62378119
88	3d6q	5	1	N/A	1	0.368421053	0.777777778	0.5	0.336749554	0.307692308	0.148148148	0.2	0.074587678	1	0.518518519	0.682926829	0.676194541	0	0	0	-0.14759388	0.423076923	0.814814815	0.556962025	0.422816879	0.72	0.666666667	0.692307692	0.611551818	0.642857143	0.666666667	0.654545455	0.556293488
89	1rnd	5	1	N/A	1	0.395348837	0.62962963	0.485714286	0.313549052	0.333333333	0.148148148	0.205128205	0.091677141	0.764705882	0.481481481	0.590909091	0.528256937	0.941176471	0.592592593	0.727272727	0.698691959	0.406779661	0.888888889	0.558139535	0.436386942	0.8	0.592592593	0.680851064	0.618682421	0.85	0.62962963	0.723404255	0.671810275
90	1f0v	5	1	N/A	1	0.333333333	0.592592593	0.426666667	0.222583657	0.4	0.222222222	0.285714286	0.163822319	0.451612903	0.518518519	0.482758621	0.327167098	0.411764706	0.259259259	0.318181818	0.187386893	0.4	0.592592593	0.47761194	0.304741108	0.342857143	0.444444444	0.387096774	0.190109165	0.405405405	0.555555556	0.46875	0.296534285
91	1u1b	5	1	N/A	1	0.382352941	0.962962963	0.547368421	0.43951454	0.733333333	0.407407407	0.523809524	0.463438361	1	0.518518519	0.682926829	0.676194541	1	0.37037037	0.540540541	0.56137305	0.631578947	0.888888889	0.738461538	0.666539418	0.052631579	0.037037037	0.043478261	-0.170180738	0.75	0.666666667	0.705882353	0.63180318
92	1rcn	5	1	N/A	1	0.4375	0.777777778	0.56	0.423167767	0.052631579	0.037037037	0.043478261	-0.170180738	1	0.481481481	0.65	0.6486556	0	0	0	-0.164608833	0.609756098	0.925925926	0.735294118	0.667588082	0.05	0.037037037	0.042553191	-0.178235379	0.928571429	0.481481481	0.634146341	0.61445071
93	1eos	5	1	N/A	1	0.434782609	0.740740741	0.547945205	0.403856129	0.866666667	0.481481481	0.619047619	0.583284777	0.4	0.148148148	0.216216216	0.130794133	0.444444444	0.148148148	0.222222222	0.153667702	0.684210526	0.962962963	0.8	0.75130956	0	0	0	-0.210294826	0.842105263	0.592592593	0.695652174	0.643536929
94	1l3f	6	0	N/A	N/A	0.217391304	0.961538462	0.354609929	0.371919432	0.947368421	0.692307692	0.8	0.796271638	0.944444444	0.653846154	0.772727273	0.771117224	0.739130435	0.653846154	0.693877551	0.669728859	0.5	0.884615385	0.638888889	0.627458912	0.95	0.730769231	0.826086957	0.820825651	0.696969697	0.884615385	0.779661017	0.763874775
95	3fb0	6	0	N/A	N/A	0.138461538	0.346153846	0.197802198	0.104046289	1	0.692307692	0.818181818	0.820805855	0.941176471	0.615384615	0.744186047	0.745301272	0.777777778	0.807692308	0.79245283	0.773626015	0.263157895	0.769230769	0.392156863	0.370417696	0.851851852	0.884615385	0.867924528	0.856020967	0.666666667	0.923076923	0.774193548	0.762561846
96	3t2j	6	0	N/A	N/A	0.132352941	0.346153846	0.191489362	0.095421514	0.947368421	0.692307692	0.8	0.796271638	0.944444444	0.653846154	0.772727273	0.771117224	0.714285714	0.576923077	0.638297872	0.613651921	0.27173913	0.961538462	0.423728814	0.441865746	0.785714286	0.846153846	0.814814815	0.798194354	0.735294118	0.961538462	0.833333333	0.825163282
97	3p7q	6	0	N/A	N/A	0.121212121	0.307692308	0.173913043	0.072799498	1	0.653846154	0.790697674	0.796344879	0.944444444	0.653846154	0.772727273	0.771117224	0	0	0	-0.064468597	0.222222222	0.538461538	0.314606742	0.254135247	0.785714286	0.846153846	0.814814815	0.798194354	0.595238095	0.961538462	0.735294118	0.730859586
98	3p7v	6	0	N/A	N/A	0.123076923	0.307692308	0.175824176	0.075555278	1	0.653846154	0.790697674	0.796344879	0.947368421	0.692307692	0.8	0.796271638	0.869565217	0.769230769	0.816326531	0.802720681	0.25	0.692307692	0.367346939	0.331559543	0.793103448	0.884615385	0.836363636	0.822284557	0.6	0.923076923	0.727272727	0.717254169
99	8tli	6	0	N/A	N/A	0.126984127	0.307692308	0.179775281	0.081184627	1	0.653846154	0.790697674	0.796344879	0.941176471	0.615384615	0.744186047	0.745301272	0.846153846	0.846153846	0.846153846	0.832360743	0.793103448	0.884615385	0.836363636	0.822284557	0.741935484	0.884615385	0.807017544	0.791731645	0.568181818	0.961538462	0.714285714	0.711202341
100	3msf	6	0	N/A	N/A	0.128571429	0.346153846	0.1875	0.089866476	1	0.653846154	0.790697674	0.796344879	0.941176471	0.615384615	0.744186047	0.745301272	0.705882353	0.461538462	0.558139535	0.541126845	0.268656716	0.692307692	0.387096774	0.351831187	0.766666667	0.884615385	0.821428571	0.806643288	0.531914894	0.961538462	0.684931507	0.683967826
101	3tli	6	0	N/A	N/A	0.337837838	0.961538462	0.5	0.514282058	1	0.692307692	0.818181818	0.820805855	0.941176471	0.615384615	0.744186047	0.745301272	0.766666667	0.884615385	0.821428571	0.806643288	0.3	0.807692308	0.4375	0.422653268	0.741935484	0.884615385	0.807017544	0.791731645	0.6	0.923076923	0.727272727	0.717254169
102	4d91	6	0	N/A	N/A	0.111111111	0.269230769	0.157303371	0.052359523	1	0.692307692	0.818181818	0.820805855	0.941176471	0.615384615	0.744186047	0.745301272	0.8	0.615384615	0.695652174	0.678932377	0.243589744	0.730769231	0.365384615	0.336066268	0.709677419	0.846153846	0.771929825	0.753014963	0.676470588	0.884615385	0.766666667	0.750832724
103	3fbo	6	0	N/A	N/A	0.111111111	0.269230769	0.157303371	0.052359523	1	0.692307692	0.818181818	0.820805855	0.944444444	0.653846154	0.772727273	0.771117224	0.785714286	0.423076923	0.55	0.551171085	0.215909091	0.730769231	0.333333333	0.30212125	0.709677419	0.846153846	0.771929825	0.753014963	0.585365854	0.923076923	0.71641791	0.706920226
104	1pe5	6	1	N/A	N/A	0.131147541	0.307692308	0.183908046	0.086982167	0	0	0	0	0.941176471	0.615384615	0.744186047	0.745301272	0.782608696	0.692307692	0.734693878	0.714059467	0.446428571	0.961538462	0.609756098	0.615019904	0.793103448	0.884615385	0.836363636	0.822284557	0.657142857	0.884615385	0.754098361	0.738325161
105	3fcq	6	1	N/A	N/A	0.308641975	0.961538462	0.46728972	0.483633502	1	0.653846154	0.790697674	0.796344879	0.947368421	0.692307692	0.8	0.796271638	0	0	0	-0.083891466	0.303030303	0.769230769	0.434782609	0.412769567	0.757575758	0.961538462	0.847457627	0.83918973	0.641025641	0.961538462	0.769230769	0.762972979
106	3msn	6	1	N/A	N/A	0.121212121	0.307692308	0.173913043	0.072799498	1	0.653846154	0.790697674	0.796344879	0.944444444	0.653846154	0.772727273	0.771117224	0.7	0.269230769	0.388888889	0.40638103	0.301587302	0.730769231	0.426966292	0.398260765	0.733333333	0.846153846	0.785714286	0.767355483	0.595238095	0.961538462	0.735294118	0.730859586
107	5tmn	6	1	N/A	N/A	0.140625	0.346153846	0.2	0.107005494	0.947368421	0.692307692	0.8	0.796271638	0.944444444	0.653846154	0.772727273	0.771117224	0.807692308	0.807692308	0.807692308	0.790450928	0.527777778	0.730769231	0.612903226	0.581327231	0.741935484	0.884615385	0.807017544	0.791731645	0.714285714	0.961538462	0.819672131	0.8117164
108	4mtw	6	1	N/A	N/A	0.134328358	0.346153846	0.193548387	0.098255947	0.947368421	0.692307692	0.8	0.796271638	0.941176471	0.615384615	0.744186047	0.745301272	0.777777778	0.807692308	0.79245283	0.773626015	0.851851852	0.884615385	0.867924528	0.856020967	0.764705882	1	0.866666667	0.862328561	0.641025641	0.961538462	0.769230769	0.762972979
109	1kkk	6	1	N/A	N/A	0.316455696	0.961538462	0.476190476	0.492023017	1	0.730769231	0.844444444	0.844716351	0.944444444	0.653846154	0.772727273	0.771117224	0.80952381	0.653846154	0.723404255	0.706124027	0.821428571	0.884615385	0.851851852	0.838719646	0.741935484	0.884615385	0.807017544	0.791731645	0.657142857	0.884615385	0.754098361	0.738325161
110	1kto	6	1	N/A	N/A	0.153846154	0.384615385	0.21978022	0.132537301	1	0.692307692	0.818181818	0.820805855	0.947368421	0.692307692	0.8	0.796271638	0.785714286	0.846153846	0.814814815	0.798194354	0.526315789	0.769230769	0.625	0.597434463	0.705882353	0.923076923	0.8	0.787998003	0.657142857	0.884615385	0.754098361	0.738325161
111	1qf1	6	1	N/A	N/A	0.346666667	1	0.514851485	0.536741981	1	0.653846154	0.790697674	0.796344879	0.95	0.730769231	0.826086957	0.820825651	0.8	0.923076923	0.857142857	0.845931093	0.511627907	0.846153846	0.637681159	0.620104953	0.666666667	0.923076923	0.774193548	0.762561846	0.641025641	0.961538462	0.769230769	0.762972979
112	1tmn	6	1	N/A	N/A	0.133333333	0.307692308	0.186046512	0.089948531	1	0.692307692	0.818181818	0.820805855	0.944444444	0.653846154	0.772727273	0.771117224	0.791666667	0.730769231	0.76	0.740115596	0.714285714	0.769230769	0.740740741	0.717143771	0.666666667	0.846153846	0.745762712	0.726217298	0.621621622	0.884615385	0.73015873	0.714768377
113	1lnf	6	1	N/A	N/A	0.352112676	0.961538462	0.515463918	0.52862114	0.947368421	0.692307692	0.8	0.796271638	0.941176471	0.615384615	0.744186047	0.745301272	0.814814815	0.846153846	0.830188679	0.814823491	0.56097561	0.884615385	0.686567164	0.672647936	0.694444444	0.961538462	0.806451613	0.798808768	0.55	0.846153846	0.666666667	0.647983901
114	1b2d	7	0	N/A	N/A	0.157894737	0.2	0.176470588	-0.23036965	0.466666667	0.466666667	0.466666667	0.244444444	0.666666667	0.266666667	0.380952381	0.298556197	0	0	0	0	0.214285714	0.4	0.279069767	-0.19331477	0	0	0	0	0	0	0	0
115	2vjz	7	0	N/A	N/A	0.5625	0.6	0.580645161	0.392952624	0.307692308	0.266666667	0.285714286	0.009949879	0	0	0	-0.193046836	0	0	0	0	0.052631579	0.066666667	0.058823529	-0.422601042	0	0	0	0	0	0	0	0
116	1g7b	7	0	N/A	N/A	0.529411765	0.6	0.5625	0.365148372	0.461538462	0.4	0.428571429	0.214912969	0	0	0	0	0	0	0	0	0.2	0.333333333	0.25	-0.202547873	0.6875	0.733333333	0.709677419	0.583732856	0	0	0	0
117	3q6e	7	0	N/A	N/A	0.631578947	0.8	0.705882353	0.566465226	0.647058824	0.733333333	0.6875	0.543576826	0.714285714	0.333333333	0.454545455	0.364758233	0.7	0.466666667	0.56	0.43643578	0.256410256	0.666666667	0.37037037	-0.179106203	0.666666667	0.666666667	0.666666667	0.523809524	0	0	0	0
118	3exx	7	0	N/A	N/A	0.458333333	0.733333333	0.564102564	0.339790846	0.307692308	0.266666667	0.285714286	0.017425376	0.5	0.066666667	0.117647059	0.091287093	0.285714286	0.133333333	0.181818182	-0.007356124	0	0	0	-0.358057437	0.3	0.2	0.24	0.006375767	0	0	0	0
119	4f4t	7	0	N/A	N/A	0.481481481	0.866666667	0.619047619	0.436149444	0.3	0.2	0.24	0.006375767	0	0	0	-0.212814133	0	0	0	0	0.275862069	0.533333333	0.363636364	-0.045999864	0.285714286	0.133333333	0.181818182	-0.007356124	0	0	0	0
120	4ey1	7	0	N/A	N/A	0.464285714	0.866666667	0.604651163	0.412065695	0.625	0.666666667	0.64516129	0.490990253	0	0	0	0	0.333333333	0.133333333	0.19047619	0.031426968	0.25	0.466666667	0.325581395	-0.106831847	0.25	0.133333333	0.173913043	-0.041763453	0	0	0	0
121	1guj	7	0	N/A	N/A	0.12	0.2	0.15	-0.374713566	0.230769231	0.2	0.214285714	-0.081318421	0.222222222	0.133333333	0.166666667	-0.073041748	0	0	0	0	0.321428571	0.6	0.418604651	0.066134	0	0	0	-0.43643578	0.076923077	0.066666667	0.071428571	-0.278806014
122	2tci	7	0	N/A	N/A	0.340909091	1	0.508474576	0.223905538	0.071428571	0.066666667	0.068965517	-0.322064419	0	0	0	-0.29339941	0.818181818	0.6	0.692307692	0.597772392	0.296296296	0.533333333	0.380952381	-0.023619192	0	0	0	-0.46249729	0.076923077	0.066666667	0.071428571	-0.298844207
123	1mso	7	0	N/A	N/A	0.181818182	0.4	0.25	-0.333711906	0	0	0	-0.3385016	0.071428571	0.066666667	0.068965517	-0.30063211	0	0	0	-0.278423023	0.236842105	0.6	0.339622642	-0.214912969	0.076923077	0.066666667	0.071428571	-0.278806014	0	0	0	0
124	2oly	7	1	N/A	N/A	0.375	0.4	0.387096774	0.112272178	0.25	0.133333333	0.173913043	-0.047619048	0.2	0.066666667	0.1	-0.072739297	0	0	0	0	0.304347826	0.933333333	0.459016393	0.032174473	0	0	0	0	0	0	0	0
125	4ajz	7	1	N/A	N/A	0.5	0.6	0.545454545	0.327326835	0	0	0	-0.347676748	0	0	0	0	0	0	0	0	0.235294118	0.533333333	0.326530612	-0.205832327	0	0	0	0	0	0	0	0
126	1wav	7	1	N/A	N/A	0.428571429	1	0.6	0.43643578	0.333333333	0.4	0.363636364	0.063564173	0.125	0.066666667	0.086956522	-0.160093238	0.111111111	0.066666667	0.083333333	-0.18592445	0.258064516	0.533333333	0.347826087	-0.098510411	0.625	0.666666667	0.64516129	0.490990253	0	0	0	0
127	1tym	7	1	N/A	N/A	0.529411765	0.6	0.5625	0.365148372	0.071428571	0.066666667	0.068965517	-0.30063211	0	0	0	0	0	0	0	0	0.166666667	0.266666667	0.205128205	-0.263718268	0.692307692	0.6	0.642857143	0.511144359	0	0	0	0
128	4akj	7	1	N/A	N/A	0.388888889	0.933333333	0.549019608	0.311046317	0.076923077	0.066666667	0.071428571	-0.288546501	1	0.466666667	0.636363636	0.616315634	1	0.666666667	0.8	0.763762616	0.25	0.466666667	0.325581395	-0.123091491	0.6875	0.733333333	0.709677419	0.580072921	0	0	0	0
129	2omg	7	1	N/A	N/A	0.421052632	0.533333333	0.470588235	0.198454642	0.692307692	0.6	0.642857143	0.50353202	0.142857143	0.066666667	0.090909091	-0.144620305	0.444444444	0.266666667	0.333333333	0.142361809	0.285714286	0.666666667	0.4	-0.070014004	0.642857143	0.6	0.620689655	0.462092428	0	0	0	0
130	2omi	7	1	N/A	N/A	0.294117647	0.333333333	0.3125	-0.018985212	0.214285714	0.2	0.206896552	-0.126025208	0.285714286	0.133333333	0.181818182	-0.018077538	0.222222222	0.133333333	0.166666667	-0.086350605	0.297297297	0.733333333	0.423076923	-0.033623538	0.363636364	0.266666667	0.307692308	0.067141102	0	0	0	0
131	4ajx	7	1	N/A	N/A	0.272727273	0.4	0.324324324	-0.052753496	0.428571429	0.4	0.413793103	0.174963553	0.333333333	0.133333333	0.19047619	0.026860765	0	0	0	0	0.35	0.933333333	0.509090909	0.21821789	0.368421053	0.466666667	0.411764706	0.11688965	0	0	0	0
132	2olz	7	1	N/A	N/A	0.27027027	0.666666667	0.384615385	-0.109448673	0.111111111	0.066666667	0.083333333	-0.193119483	0.095238095	0.133333333	0.111111111	-0.380233312	0	0	0	0	0.268292683	0.733333333	0.392857143	-0.147679605	0.083333333	0.066666667	0.074074074	-0.265693714	0	0	0	0
133	1mpj	7	1	N/A	N/A	0.46875	1	0.638297872	0.484122918	0.125	0.133333333	0.129032258	-0.27364423	1	0.533333333	0.695652174	0.665038663	0.142857143	0.066666667	0.090909091	-0.144620305	0.25	0.6	0.352941176	-0.202640935	0	0	0	-0.420084025	0.076923077	0.066666667	0.071428571	-0.298844207
134	2qgb	8	0	N/A	1	0	0	0	-0.18837163	0.15	0.2	0.171428571	0.026655699	0	0	0	-0.112853219	0	0	0	-0.132195795	0.269230769	0.933333333	0.417910448	0.374421274	0	0	0	-0.161308426	0.357142857	0.333333333	0.344827586	0.250623927
135	2g4g	8	0	N/A	1	0.035714286	0.066666667	0.046511628	-0.157342815	0	0	0	-0.159695179	0	0	0	-0.130905802	0	0	0	-0.111767184	0.288461538	1	0.447761194	0.427536559	0	0	0	-0.159695179	0	0	0	0
136	3w3b	8	0	N/A	1	0	0	0	-0.217381521	0	0	0	-0.154150499	0	0	0	-0.081791553	0	0	0	0	0.225806452	0.933333333	0.363636364	0.308148763	0	0	0	-0.159695179	0.352941176	0.4	0.375	0.276178722
137	1tta	8	0	N/A	1	0	0	0	-0.207960977	0	0	0	-0.158219398	0	0	0	-0.094887309	0	0	0	-0.12881351	0.215384615	0.933333333	0.35	0.308608854	0	0	0	-0.158219398	0	0	0	0
138	3a4d	8	0	N/A	1	0.037037037	0.066666667	0.047619048	-0.15146582	0	0	0	-0.142773917	0	0	0	-0.081791553	0	0	0	-0.118367373	0.2	0.533333333	0.290909091	0.152837785	0	0	0	-0.170559485	0	0	0	0
139	1f41	8	0	N/A	1	0.1	0.2	0.133333333	-0.051592195	0	0	0	-0.159695179	0	0	0	-0.136910894	0	0	0	-0.130905802	0.14516129	0.6	0.233766234	0.050618097	0	0	0	-0.154150499	0	0	0	0
140	1bmz	8	0	N/A	1	0	0	0	-0.168549966	0.15	0.2	0.171428571	0.025136635	0	0	0	-0.099560063	0.090909091	0.066666667	0.076923077	-0.039318052	0.106382979	0.333333333	0.161290323	-0.062428688	0	0	0	-0.145643816	0	0	0	0
141	4mrb	8	0	N/A	1	0.25	0.666666667	0.363636364	0.242320157	0	0	0	-0.145061322	0	0	0	-0.115999706	0.25	0.133333333	0.173913043	0.088933108	0.092307692	0.4	0.15	-0.177739832	0	0	0	-0.164835165	0.263157895	0.333333333	0.294117647	0.163103519
142	1e3f	8	0	N/A	1	0.166666667	0.4	0.235294118	0.072624112	0	0	0	-0.166838399	0	0	0	-0.119522861	0	0	0	-0.15	0.092307692	0.4	0.15	-0.129079582	0	0	0	-0.161308426	0.454545455	0.333333333	0.384615385	0.312986218
143	3d7p	8	0	N/A	1	0.045454545	0.066666667	0.054054054	-0.122726971	0.15	0.2	0.171428571	0.026655699	0	0	0	-0.112853219	0	0	0	-0.09860133	0.083333333	0.333333333	0.133333333	-0.146076637	0	0	0	-0.166838399	0	0	0	0
144	3cn3	8	1	N/A	1	0	0	0	-0.18837163	0	0	0	-0.155699789	0	0	0	-0.112853219	0	0	0	-0.105900676	0.238095238	1	0.384615385	0.351865775	0	0	0	-0.161308426	0.294117647	0.333333333	0.3125	0.20242626
145	2flm	8	1	N/A	1	0.482758621	0.933333333	0.636363636	0.607496825	0	0	0	-0.15	0	0	0	-0.112853219	0	0	0	-0.112853219	0.237288136	0.933333333	0.378378378	0.325665953	0	0	0	-0.155699789	0	0	0	0
146	3eso	8	1	N/A	1	0.096774194	0.2	0.130434783	-0.060717674	0	0	0	-0.15	0	0	0	-0.125957868	0	0	0	-0.132195795	0.215384615	0.933333333	0.35	0.287598367	0.1875	0.2	0.193548387	0.068118658	0.333333333	0.333333333	0.333333333	0.233333333
147	3ipe	8	1	N/A	1	0	0	0	-0.166838399	0	0	0	-0.172300609	0	0	0	-0.105900676	0	0	0	0	0.208333333	1	0.344827586	0.29930475	0	0	0	-0.161308426	0.222222222	0.133333333	0.166666667	0.079415228
148	4hjt	8	1	N/A	1	0	0	0	-0.201992038	0	0	0	-0.130905802	0	0	0	-0.136910894	0	0	0	-0.130905802	0.206349206	0.866666667	0.333333333	0.250319031	0	0	0	-0.165161249	0	0	0	0
149	3imu	8	1	N/A	1	0.129032258	0.266666667	0.173913043	-0.002529903	0	0	0	-0.15	0	0	0	-0.119522861	0.3	0.2	0.24	0.155379719	0.205479452	1	0.340909091	0.293770948	0	0	0	-0.166838399	0	0	0	0
150	2f7i	8	1	N/A	1	0	0	0	-0.166838399	0	0	0	-0.15	0	0	0	-0.105900676	0	0	0	-0.112853219	0.205479452	1	0.340909091	0.293770948	0	0	0	-0.161308426	0.416666667	0.333333333	0.37037037	0.290096327
151	2roy	8	1	N/A	1	0.032258065	0.066666667	0.043478261	-0.163326922	0.1875	0.2	0.193548387	0.075257868	0	0	0	-0.093215749	0	0	0	-0.136070765	0.202898551	0.933333333	0.333333333	0.275905676	0	0	0	-0.157257127	0	0	0	0
152	2gab	8	1	N/A	1	0.12	0.2	0.15	-0.018154559	0	0	0	-0.151515152	0	0	0	-0.099560063	0	0	0	-0.139649383	0.178571429	0.333333333	0.23255814	0.079323121	0	0	0	-0.145643816	0.3125	0.333333333	0.322580645	0.21626074
153	1e5a	8	1	N/A	1	0	0	0	-0.217381521	0	0	0	-0.154150499	0	0	0	-0.136910894	0	0	0	-0.142773917	0.086206897	0.333333333	0.136986301	-0.128458749	0	0	0	-0.165161249	0.260869565	0.4	0.315789474	0.194982398
154	2iza	9	0	N/A	N/A	0.441176471	0.9375	0.6	0.453839219	1	0.5625	0.72	0.697168336	1	0.5	0.666666667	0.651006547	1	0.5625	0.72	0.697168336	0.846153846	0.6875	0.75862069	0.689973833	0.925925926	0.78125	0.847457627	0.803783276	0.793103448	0.71875	0.754098361	0.672947229
155	1swc	9	0	N/A	N/A	0	0	0	-0.311694883	0.8	0.375	0.510638298	0.452941176	1	0.3125	0.476190476	0.498244582	1	0.34375	0.511627907	0.525022461	0.311111111	0.875	0.459016393	0.154030809	0.857142857	0.375	0.52173913	0.482715017	0.666666667	0.5625	0.610169492	0.483096629
156	1slf	9	0	N/A	N/A	0.441176471	0.9375	0.6	0.458769343	1	0.53125	0.693877551	0.675331854	1	0.53125	0.693877551	0.675331854	1	0.53125	0.693877551	0.675331854	0.846153846	0.6875	0.75862069	0.69151461	0.92	0.71875	0.807017544	0.759632119	0.8	0.75	0.774193548	0.698862194
157	3ry1	9	0	N/A	N/A	0.337837838	0.78125	0.471698113	0.229853068	0.705882353	0.375	0.489795918	0.410014043	1	0.25	0.4	0.446265103	1	0.3125	0.476190476	0.503222375	0.317460317	0.625	0.421052632	0.145864991	0.923076923	0.375	0.533333333	0.52138765	0.821428571	0.71875	0.766666667	0.696840051
158	2rtb	9	0	N/A	N/A	0.391891892	0.90625	0.547169811	0.368985753	0.9	0.5625	0.692307692	0.642651362	1	0.5	0.666666667	0.652099413	1	0.53125	0.693877551	0.675331854	0.30952381	0.8125	0.448275862	0.165121089	0.913043478	0.65625	0.763636364	0.713686188	0.722222222	0.8125	0.764705882	0.677484038
159	2izd	9	0	N/A	N/A	0.547169811	0.90625	0.682352941	0.569234413	0.9	0.5625	0.692307692	0.642651362	1	0.5	0.666666667	0.652099413	1	0.53125	0.693877551	0.675331854	0.391891892	0.90625	0.547169811	0.368985753	0.846153846	0.6875	0.75862069	0.69151461	0.71875	0.71875	0.71875	0.619848901
160	2izc	9	0	N/A	N/A	0.309278351	0.9375	0.465116279	0.216236692	0.947368421	0.5625	0.705882353	0.669508948	1	0.53125	0.693877551	0.675331854	1	0.5625	0.72	0.698212002	0.351351351	0.8125	0.490566038	0.255428003	0.851851852	0.71875	0.779661017	0.715236008	0.814814815	0.6875	0.745762712	0.67046551
161	2rtc	9	0	N/A	N/A	0.476190476	0.9375	0.631578947	0.50456122	0.9	0.5625	0.692307692	0.642651362	1	0.5	0.666666667	0.652099413	1	0.53125	0.693877551	0.675331854	0.319148936	0.9375	0.476190476	0.242061524	0.846153846	0.6875	0.75862069	0.69151461	0.727272727	0.75	0.738461538	0.644710024
162	1swa	9	0	N/A	N/A	0.357142857	0.517241379	0.422535211	0.183346937	0.75	0.413793103	0.533333333	0.460860684	1	0.379310345	0.55	0.560053995	0.071428571	0.034482759	0.046511628	-0.154960161	0.337662338	0.896551724	0.490566038	0.280227333	0.75	0.413793103	0.533333333	0.460860684	0.76	0.655172414	0.703703704	0.616330092
163	1swb	9	0	N/A	N/A	0.433962264	0.793103448	0.56097561	0.387041698	0.733333333	0.379310345	0.5	0.429125417	0.916666667	0.379310345	0.536585366	0.522290198	0.916666667	0.379310345	0.536585366	0.522290198	0.328947368	0.862068966	0.476190476	0.24679434	0.705882353	0.413793103	0.52173913	0.435148907	0.72	0.620689655	0.666666667	0.567783543
164	2rtl	9	1	N/A	N/A	0.344444444	0.96875	0.508196721	0.317254458	1	0.53125	0.693877551	0.675331854	1	0.5625	0.72	0.698212002	1	0.5625	0.72	0.698212002	0.694444444	0.78125	0.735294118	0.636755525	0.958333333	0.71875	0.821428571	0.78353624	0.8125	0.8125	0.8125	0.746565934
165	1vwm	9	1	N/A	N/A	0.392405063	0.96875	0.558558559	0.397849003	0	0	0	-0.225565504	0	0	0	-0.179977617	1	0.375	0.545454545	0.553346781	0.441176471	0.9375	0.6	0.453839219	0.944444444	0.53125	0.68	0.644510803	0.8	0.625	0.701754386	0.619639937
166	2g5l	9	1	N/A	N/A	0	0	0	-0.32136453	0.857142857	0.375	0.52173913	0.486080069	0	0	0	-0.208036618	0	0	0	-0.189618185	0.416666667	0.9375	0.576923077	0.418320592	0.928571429	0.40625	0.565217391	0.544661432	0.677419355	0.65625	0.666666667	0.549514711
167	1srj	9	1	N/A	N/A	0.394736842	0.9375	0.555555556	0.366614686	0.9	0.5625	0.692307692	0.637387167	1	0.59375	0.745098039	0.717060149	1	0.59375	0.745098039	0.717060149	0.642857143	0.84375	0.72972973	0.618603506	0.896551724	0.8125	0.852459016	0.801783726	0.771428571	0.84375	0.805970149	0.728847742
168	2rtg	9	1	N/A	N/A	0.381578947	0.90625	0.537037037	0.351920407	0.944444444	0.53125	0.68	0.645782163	1	0.5	0.666666667	0.652099413	1	0.5625	0.72	0.698212002	0.413793103	0.75	0.533333333	0.330783771	0.851851852	0.71875	0.779661017	0.715236008	0.709677419	0.6875	0.698412698	0.594758109
169	1vwd	9	1	N/A	N/A	0.424657534	0.96875	0.59047619	0.447924068	0.846153846	0.34375	0.488888889	0.457580541	0	0	0	-0.16997781	1	0.375	0.545454545	0.553346781	0.409090909	0.5625	0.473684211	0.247884306	0.214285714	0.09375	0.130434783	-0.041152197	0.875	0.65625	0.75	0.688568665
170	1vwa	9	1	N/A	N/A	0.465517241	0.84375	0.6	0.442151664	0.857142857	0.375	0.52173913	0.4876634	1	0.34375	0.511627907	0.528485454	1	0.34375	0.511627907	0.528485454	0.337078652	0.9375	0.495867769	0.283649449	0.894736842	0.53125	0.666666667	0.618232733	0.703703704	0.59375	0.644067797	0.536154015
171	1vwh	9	1	N/A	N/A	0.563636364	0.96875	0.712643678	0.619224249	0.733333333	0.34375	0.468085106	0.399908841	0	0	0	-0.198956146	1	0.3125	0.476190476	0.500562746	0.440677966	0.8125	0.571428571	0.3897524	0.875	0.4375	0.583333333	0.540372007	0.84	0.65625	0.736842105	0.665921686
172	1vwj	9	1	N/A	N/A	0.519230769	0.84375	0.642857143	0.505354313	0.866666667	0.40625	0.553191489	0.515201233	1	0.34375	0.511627907	0.528485454	1	0.46875	0.638297872	0.62846263	0.369230769	0.75	0.494845361	0.263178329	0.842105263	0.5	0.62745098	0.566956519	0.689655172	0.625	0.655737705	0.543751107
173	1swd	9	1	N/A	N/A	0.411764706	0.75	0.53164557	0.347290995	0.785714286	0.392857143	0.523809524	0.469477742	0.875	0.5	0.636363636	0.590800178	1	0.357142857	0.526315789	0.543442426	0.5	0.928571429	0.65	0.541222177	0.611111111	0.392857143	0.47826087	0.367672504	0.703703704	0.678571429	0.690909091	0.592856196
174	4lyi	10	0	N/A	N/A	0.323529412	1	0.488888889	0.426371572	0.823529412	0.636363636	0.717948718	0.675523271	0.9	0.818181818	0.857142857	0.830268995	0.666666667	0.727272727	0.695652174	0.629386775	0.411764706	0.954545455	0.575342466	0.516333864	0.625	0.909090909	0.740740741	0.692835122	0.594594595	1	0.745762712	0.713899509
175	2oss	10	0	N/A	N/A	0.328358209	1	0.494382022	0.433166553	0.85	0.772727273	0.80952381	0.773148647	0.894736842	0.772727273	0.829268293	0.799657662	0.636363636	0.636363636	0.636363636	0.56017316	0.266666667	0.727272727	0.390243902	0.233647413	0.612903226	0.863636364	0.716981132	0.660198623	0.583333333	0.954545455	0.724137931	0.681590197
176	4ior	10	0	N/A	N/A	0.323529412	1	0.488888889	0.424770366	0.80952381	0.772727273	0.790697674	0.747957592	0.944444444	0.772727273	0.85	0.82788135	0.529411765	0.409090909	0.461538462	0.369103253	0.333333333	0.863636364	0.481012658	0.380027363	0.575757576	0.863636364	0.690909091	0.629462108	0.6	0.954545455	0.736842105	0.694944474
177	4bw2	10	1	N/A	N/A	0.328358209	1	0.494382022	0.433166553	0.85	0.772727273	0.80952381	0.773148647	0.9	0.818181818	0.857142857	0.830268995	0.666666667	0.727272727	0.695652174	0.629386775	0.724137931	0.954545455	0.823529412	0.791888471	0.678571429	0.863636364	0.76	0.71014245	0.583333333	0.954545455	0.724137931	0.681590197
178	4cfl	10	1	N/A	N/A	0.328358209	1	0.494382022	0.433166553	0.761904762	0.727272727	0.744186047	0.692358586	0.947368421	0.818181818	0.87804878	0.857989956	0.789473684	0.681818182	0.731707317	0.682993075	0.465116279	0.909090909	0.615384615	0.551834002	0.625	0.909090909	0.740740741	0.692835122	0.583333333	0.954545455	0.724137931	0.681590197
179	4hbv	10	1	N/A	N/A	0.318181818	0.954545455	0.477272727	0.39841291	0.823529412	0.636363636	0.717948718	0.675523271	0.947368421	0.818181818	0.87804878	0.857989956	0.636363636	0.636363636	0.636363636	0.56017316	0.352941176	0.818181818	0.493150685	0.389004931	0.636363636	0.954545455	0.763636364	0.725101241	0.617647059	0.954545455	0.75	0.710048562
180	4ogi	10	1	N/A	N/A	0.203703704	1	0.338461538	0.191991328	0.8	0.727272727	0.761904762	0.716028299	0.9	0.818181818	0.857142857	0.830268995	0.666666667	0.727272727	0.695652174	0.629386775	0.536585366	1	0.698412698	0.66293964	0.59375	0.863636364	0.703703704	0.644910252	0.567567568	0.954545455	0.711864407	0.668108985
181	4f3i	10	1	N/A	N/A	0.328358209	1	0.494382022	0.433166553	0.761904762	0.727272727	0.744186047	0.692358586	0.9	0.818181818	0.857142857	0.830268995	0.681818182	0.681818182	0.681818182	0.615151515	0.382352941	0.590909091	0.464285714	0.334118734	0.606060606	0.909090909	0.727272727	0.677657729	0.583333333	0.954545455	0.724137931	0.681590197
182	4bw3	10	1	N/A	N/A	0.304347826	0.954545455	0.461538462	0.377898786	0.85	0.772727273	0.80952381	0.773148647	0.894736842	0.772727273	0.829268293	0.799657662	0.666666667	0.727272727	0.695652174	0.629386775	0.666666667	1	0.8	0.772544754	0.59375	0.863636364	0.703703704	0.644910252	0.571428571	0.909090909	0.701754386	0.648991996
183	3u5j	10	1	N/A	N/A	0.308823529	0.954545455	0.466666667	0.384654168	0.8	0.727272727	0.761904762	0.716028299	0.894736842	0.772727273	0.829268293	0.799657662	0.56	0.636363636	0.595744681	0.50596711	0.512820513	0.909090909	0.655737705	0.597374062	0.583333333	0.954545455	0.724137931	0.681590197	0.567567568	0.954545455	0.711864407	0.668108985
184	4o76	10	1	N/A	N/A	0.308823529	0.954545455	0.466666667	0.384654168	0.85	0.772727273	0.80952381	0.773148647	0.947368421	0.818181818	0.87804878	0.857989956	0.518518519	0.636363636	0.571428571	0.474093314	0.607142857	0.772727273	0.68	0.609766166	0.545454545	0.818181818	0.654545455	0.582770704	0.5	0.954545455	0.65625	0.606956112
185	4o78	10	1	N/A	N/A	0.276315789	0.954545455	0.428571429	0.332525693	0.789473684	0.681818182	0.731707317	0.682993075	0.933333333	0.636363636	0.756756757	0.735034851	0.666666667	0.727272727	0.695652174	0.629386775	0.633333333	0.863636364	0.730769231	0.676128794	0.571428571	0.909090909	0.701754386	0.648991996	0.552631579	0.954545455	0.7	0.655081829
186	4o7c	10	1	N/A	N/A	0.291666667	0.954545455	0.446808511	0.35807572	0.80952381	0.772727273	0.790697674	0.748364663	0.9375	0.681818182	0.789473684	0.766732699	0.636363636	0.636363636	0.636363636	0.56017316	0.516129032	0.727272727	0.603773585	0.514886275	0.552631579	0.954545455	0.7	0.655081829	0.583333333	0.954545455	0.724137931	0.681590197
187	1ke4	11	0	N/A	1	0.232432432	0.796296296	0.359832636	0.230791957	0.923076923	0.222222222	0.358208955	0.41822772	0.652173913	0.555555556	0.6	0.536601237	0.66	0.611111111	0.634615385	0.571974377	0.492307692	0.592592593	0.537815126	0.447531035	0.333333333	0.12962963	0.186666667	0.125754341	0.486486486	0.333333333	0.395604396	0.316758587
188	1kvm	11	0	N/A	1	0.257309942	0.814814815	0.391111111	0.281672942	0.941176471	0.296296296	0.450704225	0.492641298	0.645833333	0.574074074	0.607843137	0.543386466	0.636363636	0.518518519	0.571428571	0.506962922	0.5	0.611111111	0.55	0.462618854	0.608695652	0.518518519	0.56	0.490297991	0.386363636	0.314814815	0.346938776	0.24500517
189	2bls	11	0	0	1	0.267045455	0.824561404	0.403433476	0.289079326	0.818181818	0.315789474	0.455696203	0.460709022	0.673469388	0.578947368	0.622641509	0.559489075	0.657894737	0.438596491	0.526315789	0.469458548	0.516666667	0.543859649	0.52991453	0.438065635	0.569230769	0.649122807	0.606557377	0.52754592	0.5	0.315789474	0.387096774	0.311155124
190	3gvb	11	1	N/A	1	0.224	0.98245614	0.364820847	0.269386392	0.944444444	0.298245614	0.453333333	0.493803462	0.743589744	0.50877193	0.604166667	0.558455551	0.875	0.49122807	0.629213483	0.612927896	0.717391304	0.578947368	0.640776699	0.585778095	0.892857143	0.438596491	0.588235294	0.584072776	0.5	0.157894737	0.24	0.214306799
191	4kz3	11	1	N/A	1	0.273809524	0.807017544	0.408888889	0.294505325	0.947368421	0.315789474	0.473684211	0.509974525	0.659574468	0.543859649	0.596153846	0.531631506	0.558823529	0.333333333	0.417582418	0.353802524	0.514705882	0.614035088	0.56	0.470481726	0.631578947	0.631578947	0.631578947	0.561811506	0.644444444	0.50877193	0.568627451	0.50285296
192	3gqz	11	1	1	1	0.278106509	0.824561404	0.415929204	0.307266441	0.944444444	0.298245614	0.453333333	0.493803462	0.772727273	0.596491228	0.673267327	0.627689817	0.673076923	0.614035088	0.642201835	0.578958342	0.616666667	0.649122807	0.632478632	0.561012227	0.555555556	0.350877193	0.430107527	0.362202152	0.590909091	0.456140351	0.514851485	0.44166916
193	2r9w	11	1	N/A	1	0.231404959	0.98245614	0.37458194	0.284970906	0.944444444	0.298245614	0.453333333	0.493803462	0.659090909	0.50877193	0.574257426	0.511426906	0.641509434	0.596491228	0.618181818	0.549490294	0.52173913	0.631578947	0.571428571	0.484140537	0.520833333	0.438596491	0.476190476	0.388909998	0.510204082	0.438596491	0.471698113	0.382006892
194	3gr2	11	1	N/A	1	0.217898833	0.98245614	0.356687898	0.255838207	0.933333333	0.245614035	0.388888889	0.442452506	0.733333333	0.578947368	0.647058824	0.594970836	0.542857143	0.333333333	0.413043478	0.345158174	0.545454545	0.631578947	0.585365854	0.501875962	0.461538462	0.210526316	0.289156627	0.231231875	0.710526316	0.473684211	0.568421053	0.519246766
195	4jxw	11	1	N/A	1	0.282828283	0.98245614	0.439215686	0.375828739	0.842105263	0.280701754	0.421052632	0.441863769	0.711111111	0.561403509	0.62745098	0.571941367	0.625	0.526315789	0.571428571	0.500939109	0.5	0.526315789	0.512820513	0.417932984	0.363636364	0.210526316	0.266666667	0.178031893	0.509090909	0.49122807	0.5	0.407411093
196	4okp	11	1	N/A	1	0.242774566	0.79245283	0.371681416	0.252702724	0.882352941	0.283018868	0.428571429	0.460830252	0.577777778	0.490566038	0.530612245	0.457100072	0.78125	0.471698113	0.588235294	0.557513663	0.407894737	0.58490566	0.480620155	0.377191174	0.055555556	0.018867925	0.028169014	-0.061974478	0.5	0.264150943	0.345679012	0.286990669
197	4kz5	11	1	N/A	1	0.22310757	0.98245614	0.363636364	0.267447241	0.8	0.280701754	0.415584416	0.426019409	0.673913043	0.543859649	0.601941748	0.540149601	0.777777778	0.368421053	0.5	0.482849737	0.514705882	0.614035088	0.56	0.470481726	0.285714286	0.105263158	0.153846154	0.086304858	0.684210526	0.456140351	0.547368421	0.494461387
198	4kz9	11	1	N/A	1	0.238636364	0.79245283	0.366812227	0.245469098	0.882352941	0.283018868	0.428571429	0.460830252	0.608695652	0.528301887	0.565656566	0.496443165	0.956521739	0.41509434	0.578947368	0.595753836	0.340425532	0.603773585	0.43537415	0.319965727	0.631578947	0.226415094	0.333333333	0.321096909	0.486486486	0.339622642	0.4	0.321644261
199	1xgi	11	1	N/A	1	0.261146497	0.803921569	0.394230769	0.28971325	1	0.274509804	0.430769231	0.493501529	0.742857143	0.509803922	0.604651163	0.562796675	0.75	0.588235294	0.659340659	0.613912912	0.392857143	0.647058824	0.488888889	0.390428065	0.052631579	0.019607843	0.028571429	-0.06569887	0	0	0	0
200	1bbb	12	0	N/A	N/A	0.096153846	0.882352941	0.173410405	0.17067447	0	0	0	-0.056823146	0.357142857	0.882352941	0.508474576	0.522518143	0.045454545	0.058823529	0.051282051	-0.016818166	0.105263158	0.470588235	0.172043011	0.117025188	0.147058824	0.294117647	0.196078431	0.13638756	0.114285714	0.235294118	0.153846154	0.086912951
201	1rq3	12	0	N/A	N/A	0.080924855	0.823529412	0.147368421	0.113196731	0	0	0	-0.058925565	0.028571429	0.058823529	0.038461538	-0.048407213	0	0	0	-0.07751075	0.127906977	0.647058824	0.213592233	0.190290061	0.131578947	0.294117647	0.181818182	0.11972344	0.125	0.294117647	0.175438596	0.112114591
202	1j41	12	0	N/A	N/A	0.09929078	0.823529412	0.17721519	0.16675954	0.0625	0.058823529	0.060606061	0.00336233	0.028571429	0.058823529	0.038461538	-0.048407213	0	0	0	-0.087317932	0.088888889	0.470588235	0.14953271	0.084911802	0.102564103	0.235294118	0.142857143	0.072790927	0.043478261	0.058823529	0.05	-0.019699768
203	2hbc	12	0	N/A	N/A	0.091891892	1	0.168316832	0.186318852	0	0	0	-0.058925565	0.441176471	0.882352941	0.588235294	0.593134698	0.541666667	0.764705882	0.634146341	0.617362866	0.105882353	0.529411765	0.176470588	0.128189004	0.078947368	0.176470588	0.109090909	0.032624258	0.05	0.058823529	0.054054054	-0.010705301
204	2hbd	12	0	N/A	N/A	0.072033898	1	0.134387352	0.116646487	0	0	0	-0.056823146	0.555555556	0.882352941	0.681818182	0.677539128	0.093023256	0.235294118	0.133333333	0.060089774	0.168674699	0.823529412	0.28	0.295719905	0.090909091	0.176470588	0.12	0.048366102	0.1	0.235294118	0.140350877	0.069496197
205	2dn2	12	0	N/A	N/A	0.083969466	0.647058824	0.148648649	0.096023749	0	0	0	-0.056823146	0.027027027	0.058823529	0.037037037	-0.052486655	0	0	0	-0.080860754	0.035714286	0.176470588	0.059405941	-0.06408982	0.083333333	0.176470588	0.113207547	0.038663832	0	0	0	-0.047676316
206	1mko	12	0	N/A	N/A	0.090909091	0.882352941	0.164835165	0.156049733	0.0625	0.058823529	0.060606061	0.00336233	0.035714286	0.058823529	0.044444444	-0.032758693	0.038461538	0.058823529	0.046511628	-0.027772721	0.064102564	0.294117647	0.105263158	0.012600846	0.083333333	0.176470588	0.113207547	0.038663832	0.085714286	0.176470588	0.115384615	0.04180623
207	1fn3	12	0	N/A	N/A	0.079439252	1	0.147186147	0.146553813	0	0	0	-0.058925565	0.375	0.882352941	0.526315789	0.538298532	0.037037037	0.058823529	0.045454545	-0.030300762	0.037974684	0.176470588	0.0625	-0.055500319	0.055555556	0.117647059	0.075471698	-0.005900504	0	0	0	-0.066811617
208	1ird	12	0	N/A	N/A	0.076530612	0.882352941	0.14084507	0.107536963	0	0	0	-0.060970243	0.038461538	0.058823529	0.046511628	-0.027772721	0.04	0.058823529	0.047619048	-0.025168196	0.142857143	0.823529412	0.243478261	0.255086241	0.076923077	0.176470588	0.107142857	0.029716708	0	0	0	0
209	1sdk	12	0	N/A	N/A	0.112903226	0.823529412	0.19858156	0.198299847	0	0	0	-0.060970243	0.032258065	0.058823529	0.041666667	-0.039765282	0.029411765	0.058823529	0.039215686	-0.046311295	0.034482759	0.117647059	0.053333333	-0.052766603	0.0625	0.117647059	0.081632653	0.004901961	0.058823529	0.117647059	0.078431373	-0.000636581
210	2d5z	12	1	N/A	N/A	0.090277778	0.764705882	0.161490683	0.13133416	0	0	0	-0.057033219	0.038461538	0.058823529	0.046511628	-0.028057608	0.035714286	0.058823529	0.044444444	-0.033057053	0.123287671	0.529411765	0.2	0.158080506	0.085714286	0.176470588	0.115384615	0.041493901	0.046511628	0.117647059	0.066666667	-0.023001659
211	2d60	12	1	N/A	N/A	0.073446328	0.764705882	0.134020619	0.075482409	0	0	0	-0.057033219	0.027027027	0.058823529	0.037037037	-0.052843671	0	0	0	-0.086057548	0.033898305	0.117647059	0.052631579	-0.055072873	0.081081081	0.176470588	0.111111111	0.035280469	0.057142857	0.117647059	0.076923077	-0.003628744
212	1g9v	12	1	N/A	N/A	0.067114094	0.588235294	0.120481928	0.034688928	0	0	0	-0.056823146	0.029411765	0.058823529	0.039215686	-0.046311295	0.033333333	0.058823529	0.042553191	-0.037486193	0.012987013	0.058823529	0.021276596	-0.118628638	0.076923077	0.176470588	0.107142857	0.029716708	0	0	0	-0.054656142
213	1gvk	13	0	N/A	N/A	0.568965517	1	0.725274725	0.707283447	0	0	0	-0.123640111	0.941176471	0.484848485	0.64	0.644350814	0	0	0	-0.106710653	0.372881356	0.666666667	0.47826087	0.390236491	0.75	0.818181818	0.782608696	0.747156121	0.875	0.636363636	0.736842105	0.713854775
214	2foa	13	0	N/A	N/A	0.35483871	1	0.523809524	0.501982978	0.6	0.181818182	0.279069767	0.280037968	0.714285714	0.303030303	0.425531915	0.416863041	0	0	0	-0.126839608	0.308641975	0.757575758	0.438596491	0.354706859	0	0	0	-0.150911653	0.842105263	0.484848485	0.615384615	0.599923184
215	2fo9	13	0	N/A	N/A	0.32038835	1	0.485294118	0.460482859	0	0	0	-0.123640111	0.125	0.060606061	0.081632653	-0.009700968	0	0	0	-0.123640111	0.088888889	0.121212121	0.102564103	-0.067809977	0	0	0	-0.117071845	0	0	0	-0.113692434
216	2fod	13	0	N/A	N/A	0.359550562	0.96969697	0.524590164	0.495025425	0	0	0	-0.123640111	0.1	0.03030303	0.046511628	-0.022705781	0	0	0	-0.113692434	0.075471698	0.121212121	0.093023256	-0.095890619	0	0	0	-0.145105169	0.916666667	0.333333333	0.488888889	0.519066097
217	1esa	13	0	N/A	N/A	0.423076923	1	0.594594595	0.575416092	0	0	0	-0.133091568	0.166666667	0.060606061	0.088888889	0.019430282	0	0	0	-0.120385853	0.063829787	0.090909091	0.075	-0.105567758	0	0	0	-0.136151544	0.894736842	0.515151515	0.653846154	0.644735373
218	2h1u	13	0	N/A	N/A	0.402439024	1	0.573913043	0.554234319	0	0	0	-0.126839608	1	0.393939394	0.565217391	0.599358889	0	0	0	-0.113692434	0.05	0.060606061	0.054794521	-0.113629776	0	0	0	-0.126839608	0.909090909	0.606060606	0.727272727	0.71176937
219	2foc	13	0	N/A	N/A	0.370786517	1	0.540983607	0.52007415	0.636363636	0.212121212	0.318181818	0.317489633	0.888888889	0.727272727	0.8	0.776829927	0	0	0	-0.126839608	0.046875	0.090909091	0.06185567	-0.158690443	0	0	0	-0.148023125	0.904761905	0.575757576	0.703703704	0.689922526
220	1lvy	13	0	N/A	N/A	0.397590361	1	0.568965517	0.549139365	0	0	0	-0.120385853	0.111111111	0.03030303	0.047619048	-0.015125351	0	0	0	-0.117071845	0.04	0.060606061	0.048192771	-0.145238554	0	0	0	-0.129988774	0	0	0	-0.117071845
221	2foe	13	0	N/A	N/A	0.4	0.96969697	0.566371681	0.538993352	0.842105263	0.484848485	0.615384615	0.599923184	0.95	0.575757576	0.716981132	0.71137095	0	0	0	-0.129988774	0	0	0	-0.189177769	0	0	0	-0.133091568	0.833333333	0.606060606	0.701754386	0.673523997
222	1qix	13	0	N/A	N/A	0.357142857	0.909090909	0.512820513	0.468019046	0	0	0	-0.117071845	0.933333333	0.424242424	0.583333333	0.596685652	0	0	0	-0.123640111	0	0	0	-0.207408229	0	0	0	-0.148023125	0.80952381	0.515151515	0.62962963	0.604284353
223	1qr3	13	1	N/A	N/A	0.375	0.909090909	0.530973451	0.487660652	0	0	0	-0.117071845	0	0	0	-0.095549968	0	0	0	-0.129988774	0.272727273	0.636363636	0.381818182	0.269888854	0	0	0	-0.139171909	0.833333333	0.606060606	0.701754386	0.673523997
224	2bd4	13	1	N/A	N/A	0.397435897	0.939393939	0.558558559	0.523751347	0	0	0	-0.126839608	1	0.272727273	0.428571429	0.494360164	0	0	0	-0.117071845	0.204081633	0.303030303	0.243902439	0.097927551	0	0	0	-0.136151544	0.869565217	0.606060606	0.714285714	0.69207462
225	2est	13	1	N/A	N/A	0.362637363	1	0.532258065	0.510909802	0.5	0.181818182	0.266666667	0.241490644	0.863636364	0.575757576	0.690909091	0.669838921	1	0.363636364	0.533333333	0.574581187	0.142857143	0.393939394	0.209677419	0.012157097	0	0	0	-0.136151544	1	0.303030303	0.465116279	0.522232968
226	1elc	13	1	N/A	N/A	0.442857143	0.939393939	0.601941748	0.568986211	1	0.454545455	0.625	0.646669791	0.125	0.060606061	0.081632653	-0.009700968	0	0	0	-0.099376019	0.119047619	0.151515152	0.133333333	-0.024678205	0.892857143	0.757575758	0.819672131	0.797136186	0	0	0	-0.103092285
227	1ele	13	1	N/A	N/A	0.407894737	0.939393939	0.568807339	0.534505533	0	0	0	-0.126839608	0.166666667	0.060606061	0.088888889	0.019430282	0.923076923	0.363636364	0.52173913	0.545904361	0.083333333	0.121212121	0.098765432	-0.078645018	0	0	0	-0.113692434	0.833333333	0.454545455	0.588235294	0.575352618
228	1bma	13	1	N/A	N/A	0.402439024	1	0.573913043	0.554234319	0	0	0	-0.117071845	0	0	0	-0.103092285	0	0	0	-0.126839608	0.044776119	0.090909091	0.06	-0.167561812	0	0	0	-0.126839608	0	0	0	-0.113692434
229	1ela	13	1	N/A	N/A	0.4	0.909090909	0.555555556	0.513909997	0	0	0	-0.123640111	1	0.242424242	0.390243902	0.465081649	0	0	0	-0.110241173	0	0	0	-0.156608424	0	0	0	-0.136151544	0	0	0	-0.113692434
230	1nes	13	1	N/A	N/A	0.370786517	1	0.540983607	0.52007415	0	0	0	-0.120385853	1	0.242424242	0.390243902	0.465081649	0	0	0	-0.110241173	0	0	0	-0.215135562	0	0	0	-0.123640111	0.882352941	0.454545455	0.6	0.597188815
231	1eld	13	1	N/A	N/A	0.397590361	1	0.568965517	0.549139365	0	0	0	-0.123640111	0.888888889	0.242424242	0.380952381	0.430674475	0	0	0	-0.113692434	0	0	0	-0.170460846	0	0	0	-0.136151544	0	0	0	-0.139171909
232	1elb	13	1	N/A	N/A	0.405063291	0.96969697	0.571428571	0.544247241	0	0	0	-0.123640111	0.181818182	0.060606061	0.090909091	0.028205229	0	0	0	-0.129988774	0	0	0	-0.181232962	0	0	0	-0.142155569	0.857142857	0.545454545	0.666666667	0.647103439
233	1cl5	14	0	N/A	N/A	0.466666667	0.833333333	0.598290598	0.320687476	1	0.357142857	0.526315789	0.515919089	1	0.404761905	0.576271186	0.554493796	0.857142857	0.428571429	0.571428571	0.490972495	0.611111111	0.523809524	0.564102564	0.360910017	0.958333333	0.547619048	0.696969697	0.638658473	0.818181818	0.642857143	0.72	0.605971639
234	1fb2	14	0	N/A	N/A	0.507246377	0.833333333	0.630630631	0.3874958	0.947368421	0.428571429	0.590163934	0.544206857	1	0.404761905	0.576271186	0.554493796	0.944444444	0.404761905	0.566666667	0.524546799	0.571428571	0.380952381	0.457142857	0.258556173	0.958333333	0.547619048	0.696969697	0.638658473	0.78125	0.595238095	0.675675676	0.546839063
235	2pb8	14	0	N/A	N/A	0.398058252	0.976190476	0.565517241	0.256023995	1	0.452380952	0.62295082	0.591923545	1	0.5	0.666666667	0.628490254	0.894736842	0.404761905	0.557377049	0.496490168	0.615384615	0.380952381	0.470588235	0.294819211	0.857142857	0.571428571	0.685714286	0.587875089	0.8125	0.619047619	0.702702703	0.586201065
236	2q1p	14	0	N/A	N/A	0.44047619	0.880952381	0.587301587	0.295520434	0.904761905	0.452380952	0.603174603	0.536811748	1	0.476190476	0.64516129	0.610299777	0.923076923	0.571428571	0.705882353	0.632953092	0.538461538	0.5	0.518518519	0.277210917	0.838709677	0.619047619	0.712328767	0.606066981	0.794117647	0.642857143	0.710526316	0.587008586
237	4fga	14	0	N/A	N/A	0.426829268	0.833333333	0.564516129	0.242828168	1	0.428571429	0.6	0.573332473	1	0.547619048	0.707692308	0.664415538	0.9	0.428571429	0.580645161	0.516823482	0.5	0.30952381	0.382352941	0.168019005	0.870967742	0.642857143	0.739726027	0.645836019	0.78125	0.595238095	0.675675676	0.546839063
238	2gns	14	0	N/A	N/A	0.413043478	0.904761905	0.567164179	0.246697618	1	0.476190476	0.64516129	0.610299777	1	0.523809524	0.6875	0.646521011	0.894736842	0.404761905	0.557377049	0.496490168	0.735294118	0.595238095	0.657894737	0.509762214	0.838709677	0.619047619	0.712328767	0.606066981	0.774193548	0.571428571	0.657534247	0.526528907
239	4gld	14	0	N/A	N/A	0.507042254	0.857142857	0.637168142	0.40034496	0.909090909	0.476190476	0.625	0.556499098	1	0.476190476	0.64516129	0.610299777	0.444444444	0.095238095	0.156862745	0.057961205	0.652173913	0.714285714	0.681818182	0.501868511	0.838709677	0.619047619	0.712328767	0.606066981	0.72972973	0.642857143	0.683544304	0.533431511
240	2pyc	14	0	N/A	N/A	0.453488372	0.928571429	0.609375	0.350288744	0.95	0.452380952	0.612903226	0.56356163	1	0.452380952	0.62295082	0.591923545	0.916666667	0.523809524	0.666666667	0.595121755	0.58490566	0.738095238	0.652631579	0.441000683	0.838709677	0.619047619	0.712328767	0.606066981	0.742857143	0.619047619	0.675324675	0.530337791
241	3fg5	14	0	N/A	N/A	0.127906977	0.261904762	0.171875	-0.721778343	0.25	0.119047619	0.161290323	-0.090772435	0.315789474	0.142857143	0.196721311	-0.028393401	0.277777778	0.119047619	0.166666667	-0.060881296	0.155172414	0.214285714	0.18	-0.386852256	0.1	0.047619048	0.064516129	-0.230986878	0.322580645	0.238095238	0.273972603	-0.030237615
242	1sqz	14	1	N/A	N/A	0.432432432	0.761904762	0.551724138	0.224900478	1	0.476190476	0.64516129	0.610299777	1	0.5	0.666666667	0.628490254	0.92	0.547619048	0.686567164	0.614122135	0.688888889	0.738095238	0.712643678	0.552452737	0.92	0.547619048	0.686567164	0.614122135	0.787878788	0.619047619	0.693333333	0.566991007
243	2arm	14	1	N/A	N/A	0.433333333	0.928571429	0.590909091	0.308620876	0.952380952	0.476190476	0.634920635	0.582651001	1	0.547619048	0.707692308	0.664415538	0.909090909	0.476190476	0.625	0.556499098	0.612244898	0.714285714	0.659340659	0.459462491	0.92	0.547619048	0.686567164	0.614122135	0.78125	0.595238095	0.675675676	0.546839063
244	3h1x	14	1	N/A	N/A	0.479452055	0.833333333	0.608695652	0.342842199	0.95	0.452380952	0.612903226	0.56356163	1	0.5	0.666666667	0.628490254	0.888888889	0.380952381	0.533333333	0.475761124	0.605263158	0.547619048	0.575	0.366928701	0.92	0.547619048	0.686567164	0.614122135	0.75	0.642857143	0.692307692	0.55078007
245	1q7a	14	1	N/A	N/A	0.408163265	0.952380952	0.571428571	0.26474235	1	0.404761905	0.576271186	0.554493796	1	0.523809524	0.6875	0.646521011	0.9	0.428571429	0.580645161	0.516823482	0.675	0.642857143	0.658536585	0.484023258	0.866666667	0.619047619	0.722222222	0.626645859	0.787878788	0.619047619	0.693333333	0.566991007
246	1jq9	14	1	N/A	N/A	0.486111111	0.833333333	0.614035088	0.353949794	0.941176471	0.380952381	0.542372881	0.50453568	1	0.452380952	0.62295082	0.591923545	0.857142857	0.428571429	0.571428571	0.490972495	0.631578947	0.857142857	0.727272727	0.563940646	0.857142857	0.571428571	0.685714286	0.587875089	0.722222222	0.619047619	0.666666667	0.512806059
247	1tj9	14	1	N/A	N/A	0.453488372	0.928571429	0.609375	0.350288744	0.913043478	0.5	0.646153846	0.575924311	1	0.523809524	0.6875	0.646521011	0.923076923	0.571428571	0.705882353	0.632953092	0.604166667	0.69047619	0.644444444	0.437864331	0.838709677	0.619047619	0.712328767	0.606066981	0.764705882	0.619047619	0.684210526	0.5483854
248	1zyx	14	1	N/A	N/A	0.402061856	0.928571429	0.561151079	0.232075896	1	0.428571429	0.6	0.573332473	1	0.5	0.666666667	0.628490254	0.9	0.428571429	0.580645161	0.516823482	0.52173913	0.857142857	0.648648649	0.422564604	0.833333333	0.595238095	0.694444444	0.586442174	0.757575758	0.595238095	0.666666667	0.528010376
249	1oxl	14	1	N/A	N/A	0.445945946	0.785714286	0.568965517	0.260519533	0.888888889	0.380952381	0.533333333	0.475761124	0.944444444	0.404761905	0.566666667	0.524546799	0.857142857	0.428571429	0.571428571	0.490972495	0.585365854	0.571428571	0.578313253	0.358296333	0.793103448	0.547619048	0.647887324	0.525996965	0.735294118	0.595238095	0.657894737	0.509762214
250	1y38	14	1	N/A	N/A	0.514705882	0.833333333	0.636363636	0.398780289	0.944444444	0.404761905	0.566666667	0.524546799	1	0.380952381	0.551724138	0.53537026	0.894736842	0.404761905	0.557377049	0.496490168	0.652173913	0.714285714	0.681818182	0.501868511	0.785714286	0.523809524	0.628571429	0.50554536	0.787878788	0.619047619	0.693333333	0.566991007
251	1zr8	14	1	N/A	N/A	0.453488372	0.928571429	0.609375	0.350288744	1	0.380952381	0.551724138	0.53537026	1	0.476190476	0.64516129	0.610299777	0.894736842	0.404761905	0.557377049	0.496490168	0.707317073	0.69047619	0.698795181	0.541688281	0.827586207	0.571428571	0.676056338	0.566665101	0.823529412	0.666666667	0.736842105	0.625631772
252	3lzy	15	0	N/A	N/A	0.30952381	1	0.472727273	0.465817307	0.894736842	0.435897436	0.586206897	0.594571354	0.727272727	0.820512821	0.771084337	0.740049179	0.888888889	0.41025641	0.561403509	0.573434002	0.653846154	0.871794872	0.747252747	0.717640843	0.772727273	0.871794872	0.819277108	0.79527673	0.645833333	0.794871795	0.712643678	0.674339184
253	4ape	15	0	N/A	N/A	0.30952381	1	0.472727273	0.465817307	0.875	0.358974359	0.509090909	0.529202474	0.8	0.820512821	0.810126582	0.78439482	0.8125	0.333333333	0.472727273	0.485499567	0.833333333	0.769230769	0.8	0.775194692	0.789473684	0.769230769	0.779220779	0.750147903	0.64	0.820512821	0.719101124	0.683062331
254	3pi0	15	1	N/A	N/A	0.336206897	1	0.503225806	0.497237302	0.941176471	0.41025641	0.571428571	0.594134056	0.861111111	0.794871795	0.826666667	0.805304655	0.884615385	0.58974359	0.707692308	0.694319785	0.772727273	0.871794872	0.819277108	0.79527673	0.837837838	0.794871795	0.815789474	0.792185988	0.564516129	0.897435897	0.693069307	0.665003396
255	3er5	15	1	N/A	N/A	0.272727273	1	0.428571429	0.418637949	0.875	0.358974359	0.509090909	0.529202474	1	0.769230769	0.869565217	0.863801972	1	0.41025641	0.581818182	0.616608289	0.55	0.846153846	0.666666667	0.630564925	0.837837838	0.794871795	0.815789474	0.792185988	0.653061224	0.820512821	0.727272727	0.691888161
256	1epq	15	1	N/A	N/A	0.325	1	0.490566038	0.484289255	0.875	0.358974359	0.509090909	0.529202474	0.9375	0.769230769	0.845070423	0.831676809	1	0.615384615	0.761904762	0.764995884	0.507462687	0.871794872	0.641509434	0.60863613	0.8	0.820512821	0.810126582	0.78439482	0.673469388	0.846153846	0.75	0.718286946
257	3pmu	15	1	N/A	N/A	0.312	1	0.475609756	0.46882173	0.888888889	0.41025641	0.561403509	0.573434002	0.810810811	0.769230769	0.789473684	0.762435063	0.903225806	0.717948718	0.8	0.783022762	0.820512821	0.820512821	0.820512821	0.796457838	0.815789474	0.794871795	0.805194805	0.779554984	0.576271186	0.871794872	0.693877551	0.662104767
258	4er4	15	1	N/A	N/A	0.295454545	1	0.456140351	0.448364726	1	0.307692308	0.470588235	0.530629333	0.75	0.923076923	0.827586207	0.807464292	0.789473684	0.384615385	0.517241379	0.513976346	0.66	0.846153846	0.741573034	0.70924242	0.756097561	0.794871795	0.775	0.744288774	0.653061224	0.820512821	0.727272727	0.691888161
259	1e82	15	1	N/A	N/A	0.221590909	1	0.362790698	0.342444216	0.928571429	0.333333333	0.490566038	0.528383787	0.704545455	0.794871795	0.746987952	0.712435404	1	0.538461538	0.7	0.712105924	0.634615385	0.846153846	0.725274725	0.691876975	0.837837838	0.794871795	0.815789474	0.792185988	0.680851064	0.820512821	0.744186047	0.710303625
260	3pww	15	1	N/A	N/A	0.325	1	0.490566038	0.484289255	0.944444444	0.435897436	0.596491228	0.614769349	0.789473684	0.769230769	0.779220779	0.750147903	0.869565217	0.512820513	0.64516129	0.637076327	0.871794872	0.871794872	0.871794872	0.854612741	0.861111111	0.794871795	0.826666667	0.805304655	0.620689655	0.923076923	0.742268041	0.718799102
261	3pcw	15	1	N/A	N/A	0.276595745	1	0.433333333	0.423845088	0.894736842	0.435897436	0.586206897	0.594571354	0.837837838	0.794871795	0.815789474	0.792185988	0.884615385	0.58974359	0.707692308	0.694319785	0.785714286	0.846153846	0.814814815	0.789652359	0.756097561	0.794871795	0.775	0.744288774	0.6	0.923076923	0.727272727	0.703577706
262	1epo	15	1	N/A	N/A	0.336206897	1	0.503225806	0.497237302	0.941176471	0.41025641	0.571428571	0.594134056	0.837837838	0.794871795	0.815789474	0.792185988	0.961538462	0.641025641	0.769230769	0.764005165	0.630434783	0.743589744	0.682352941	0.638615372	0.833333333	0.769230769	0.8	0.775194692	0.666666667	0.820512821	0.735632184	0.700964205
263	2er6	15	1	N/A	N/A	0.319672131	1	0.48447205	0.478010637	0.941176471	0.41025641	0.571428571	0.594134056	0.769230769	0.769230769	0.769230769	0.738302934	1	0.41025641	0.581818182	0.616608289	0.653061224	0.820512821	0.727272727	0.691888161	0.794871795	0.794871795	0.794871795	0.767380386	0.653061224	0.820512821	0.727272727	0.691888161
264	1c6i	16	0	N/A	N/A	0.106666667	0.5	0.175824176	0.024589209	0.117647059	0.125	0.121212121	0.021669978	0.083333333	0.125	0.1	-0.02157097	1	0.9375	0.967741935	0.964946863	0.046511628	0.125	0.06779661	-0.105282759	0.132075472	0.4375	0.202898551	0.077853552	0.055555556	0.125	0.076923077	-0.077415442
265	2b75	16	0	N/A	N/A	0.121212121	0.5	0.195121951	0.062383141	0.105263158	0.125	0.114285714	0.007938688	0.041666667	0.0625	0.05	-0.079812588	0.066666667	0.125	0.086956522	-0.051290931	0.052631579	0.125	0.074074074	-0.085601087	0.048780488	0.125	0.070175439	-0.097525245	0.055555556	0.125	0.076923077	-0.077415442
266	1c6c	16	0	N/A	N/A	0.094594595	0.4375	0.155555556	-0.012819657	0.111111111	0.125	0.117647059	0.014630143	0.08	0.125	0.097560976	-0.026868714	0.083333333	0.0625	0.071428571	-0.014630143	0.058823529	0.125	0.08	-0.068998845	0.071428571	0.1875	0.103448276	-0.054207734	0.052631579	0.125	0.074074074	-0.085601087
267	2b6z	16	0	N/A	N/A	0.116883117	0.5625	0.193548387	0.057798583	0.111111111	0.125	0.117647059	0.014630143	0.041666667	0.0625	0.05	-0.079812588	0.1	0.125	0.111111111	0.001552975	0.05	0.125	0.071428571	-0.093592436	0.088888889	0.25	0.131147541	-0.020530375	0.093023256	0.25	0.13559322	-0.011569534
268	3dmv	16	0	N/A	N/A	0.094594595	0.4375	0.155555556	-0.00906514	0.105263158	0.125	0.114285714	0.009396359	0.04	0.0625	0.048780488	-0.082270427	0.085714286	0.1875	0.117647059	-0.020796449	0.027777778	0.0625	0.038461538	-0.124724029	0.032258065	0.0625	0.042553191	-0.106252845	0.035714286	0.0625	0.045454545	-0.094575582
269	1l90	16	0	N/A	N/A	0.106666667	0.5	0.175824176	0.024589209	0.117647059	0.125	0.121212121	0.021669978	0.041666667	0.0625	0.05	-0.079812588	0.064516129	0.125	0.085106383	-0.055843873	0.047619048	0.125	0.068965517	-0.101420923	0.051282051	0.125	0.072727273	-0.089618976	0.048780488	0.125	0.070175439	-0.097525245
270	1c6f	16	0	N/A	N/A	0.108108108	0.5	0.177777778	0.028716031	0.117647059	0.125	0.121212121	0.021669978	0.086956522	0.125	0.102564103	-0.016100707	0.111111111	0.125	0.117647059	0.014630143	0.058823529	0.125	0.08	-0.068998845	0.052631579	0.125	0.074074074	-0.085601087	0.058823529	0.125	0.08	-0.068998845
271	1c6e	16	0	N/A	N/A	0.1	0.5	0.166666667	0.004087254	0.117647059	0.125	0.121212121	0.021669978	0.038461538	0.0625	0.047619048	-0.08837739	0.055555556	0.0625	0.058823529	-0.051205502	0.060606061	0.125	0.081632653	-0.064690711	0.028571429	0.0625	0.039215686	-0.12351246	0.054054054	0.125	0.075471698	-0.081534705
272	1c6j	16	0	N/A	N/A	0.108108108	0.5	0.177777778	0.028716031	0.111111111	0.125	0.117647059	0.014630143	0	0	0	-0.131229322	0.166666667	0.125	0.142857143	0.064372631	0.047619048	0.125	0.068965517	-0.101420923	0.073170732	0.1875	0.105263158	-0.049937626	0.029411765	0.0625	0.04	-0.119807085
273	1c6d	16	0	N/A	N/A	0.102564103	0.5	0.170212766	0.012269246	0.055555556	0.0625	0.058823529	-0.051205502	0.041666667	0.0625	0.05	-0.079812588	0.047619048	0.0625	0.054054054	-0.066159715	0.048780488	0.125	0.070175439	-0.097525245	0.048780488	0.125	0.070175439	-0.097525245	0.052631579	0.125	0.074074074	-0.085601087
274	2oty	16	1	N/A	N/A	0.114285714	0.5	0.186046512	0.045376742	0.111111111	0.125	0.117647059	0.014630143	0.038461538	0.0625	0.047619048	-0.08837739	0.071428571	0.125	0.090909091	-0.04188455	0.304347826	0.875	0.451612903	0.433924764	0.111111111	0.375	0.171428571	0.029260287	0.027777778	0.0625	0.038461538	-0.127182512
275	3dn2	16	1	N/A	N/A	0.091954023	0.5	0.155339806	-0.020086032	0.105263158	0.125	0.114285714	0.009396359	0.076923077	0.125	0.095238095	-0.030190173	0.074074074	0.125	0.093023256	-0.035139884	0.272727273	0.9375	0.422535211	0.419345169	0.117647059	0.375	0.179104478	0.045477242	0.058823529	0.125	0.08	-0.066765448
276	2rb2	16	1	N/A	N/A	0.121621622	0.5625	0.2	0.070251718	0.105263158	0.125	0.114285714	0.007938688	0.04	0.0625	0.048780488	-0.0841415	1	0.9375	0.967741935	0.964946863	0.277777778	0.9375	0.428571429	0.424274159	0.090909091	0.25	0.133333333	-0.016079934	0.444444444	1	0.615384615	0.619323537
277	187l	16	1	N/A	N/A	0.108433735	0.5625	0.181818182	0.033216536	0.1	0.125	0.111111111	0.001552975	0	0	0	-0.134660456	1	0.9375	0.967741935	0.964946863	0.25	0.875	0.388888889	0.36844337	0.066666667	0.1875	0.098360656	-0.06672372	0.0625	0.125	0.083333333	-0.060307978
278	181l	16	1	N/A	N/A	0.098591549	0.4375	0.16091954	-0.000514806	0.105263158	0.125	0.114285714	0.007938688	0	0	0	-0.134660456	0	0	0	-0.117041147	0.064516129	0.125	0.085106383	-0.055843873	0.088888889	0.25	0.131147541	-0.020530375	0.066666667	0.125	0.086956522	-0.051290931
279	183l	16	1	N/A	N/A	0.107142857	0.5625	0.18	0.029139459	0.117647059	0.125	0.121212121	0.021669978	0.074074074	0.125	0.093023256	-0.037011661	0.033333333	0.0625	0.043478261	-0.104554591	0.048780488	0.125	0.070175439	-0.097525245	0.086956522	0.25	0.129032258	-0.024925182	0.0625	0.125	0.083333333	-0.060307978
280	184l	16	1	N/A	N/A	0.109756098	0.5625	0.183673469	0.037296194	0.105263158	0.125	0.114285714	0.007938688	0.076923077	0.125	0.095238095	-0.032010708	0.033333333	0.0625	0.043478261	-0.104554591	0.283018868	0.9375	0.434782609	0.430644471	0.086956522	0.25	0.129032258	-0.024925182	0.652173913	0.9375	0.769230769	0.754537665
281	3dmx	16	1	N/A	N/A	0.098591549	0.4375	0.16091954	0.003034728	0.111111111	0.125	0.117647059	0.016034538	0.074074074	0.125	0.093023256	-0.035139884	0.074074074	0.125	0.093023256	-0.035139884	0.027777778	0.0625	0.038461538	-0.124724029	0.075	0.1875	0.107142857	-0.043184712	0.055555556	0.125	0.076923077	-0.0750766
282	182l	16	1	N/A	N/A	0.105263158	0.5	0.173913043	0.020473757	0.111111111	0.125	0.117647059	0.014630143	0.041666667	0.0625	0.05	-0.079812588	0.136363636	0.1875	0.157894737	0.049956617	0.06122449	0.1875	0.092307692	-0.082859552	0.06122449	0.1875	0.092307692	-0.082859552	0.516129032	1	0.680851064	0.680516037
283	3dn0	16	1	N/A	N/A	0.105263158	0.5	0.173913043	0.024123052	0.111111111	0.125	0.117647059	0.016034538	0.074074074	0.125	0.093023256	-0.035139884	0.08	0.125	0.097560976	-0.025099452	0.25	0.9375	0.394736842	0.390218734	0.027027027	0.0625	0.037735849	-0.128306955	0.038461538	0.0625	0.047619048	-0.086453678
284	1pud	17	0	N/A	N/A	0.31	0.96875	0.46969697	0.484340027	0.8	0.375	0.510638298	0.521945484	0.575	0.71875	0.638888889	0.605311891	0.357142857	0.15625	0.217391304	0.191211812	0.488372093	0.65625	0.56	0.518763499	0.84	0.65625	0.736842105	0.721759848	0.659574468	0.96875	0.784810127	0.777874022
285	4pun	17	0	N/A	N/A	0.140186916	0.9375	0.243902439	0.224816858	0.733333333	0.34375	0.468085106	0.473209611	0.558139535	0.75	0.64	0.608716896	0.5	0.78125	0.609756098	0.581786098	0.483870968	0.9375	0.638297872	0.634544765	0.742857143	0.8125	0.776119403	0.754925807	0.617021277	0.90625	0.734177215	0.720161789
286	1p0d	17	0	N/A	N/A	0.137168142	0.96875	0.240310078	0.222039675	0.8	0.375	0.510638298	0.521266159	0.469387755	0.71875	0.567901235	0.53118022	0.470588235	0.25	0.326530612	0.298992646	0.606060606	0.625	0.615384615	0.577655434	0.473684211	0.28125	0.352941176	0.319575391	0.659574468	0.96875	0.784810127	0.777282006
287	3gc4	17	1	N/A	N/A	0.329896907	1	0.496124031	0.513130404	1	0.53125	0.693877551	0.712463232	0.857142857	0.75	0.8	0.783651288	1	0.65625	0.79245283	0.796600321	0.472727273	0.8125	0.597701149	0.571855761	0.848484848	0.875	0.861538462	0.847666845	0.815789474	0.96875	0.885714286	0.877248328
288	4q4s	17	1	N/A	N/A	0.166666667	1	0.285714286	0.294663108	0.894736842	0.53125	0.666666667	0.668779031	0.827586207	0.75	0.786885246	0.768668887	0.925925926	0.78125	0.847457627	0.837751039	0.685714286	0.75	0.71641791	0.688746261	0.857142857	0.9375	0.895522388	0.88609579	0.659574468	0.96875	0.784810127	0.777482939
289	1p0b	17	1	N/A	N/A	0.125490196	1	0.222996516	0.206035651	0.842105263	0.5	0.62745098	0.625384645	0.638888889	0.71875	0.676470588	0.645114512	0.888888889	0.75	0.813559322	0.800885813	0.344827586	0.625	0.444444444	0.396067803	0.875	0.875	0.875	0.863130564	0.707317073	0.90625	0.794520548	0.779651555
290	1f3e	17	1	N/A	N/A	0.262711864	0.96875	0.413333333	0.429502297	0.842105263	0.5	0.62745098	0.625587192	0.658536585	0.84375	0.739726027	0.718610162	0.869565217	0.625	0.727272727	0.71736953	0.271428571	0.59375	0.37254902	0.318346678	0.764705882	0.8125	0.787878788	0.767675097	0.596153846	0.96875	0.738095238	0.733395148
291	1s39	17	1	N/A	N/A	0.201257862	1	0.335078534	0.353173709	0.823529412	0.4375	0.571428571	0.575148619	0.638888889	0.71875	0.676470588	0.64482067	0.685714286	0.75	0.71641791	0.688746261	0.338983051	0.625	0.43956044	0.390405876	0.8	0.875	0.835820896	0.820312614	0.645833333	0.96875	0.775	0.768044894
292	3eou	17	1	N/A	N/A	0.175141243	1	0.298076923	0.307783176	0.833333333	0.483870968	0.612244898	0.610270973	1	0.677419355	0.807692308	0.810411208	0.6	0.774193548	0.676056338	0.646474203	0.833333333	0.64516129	0.727272727	0.711155214	0.838709677	0.838709677	0.838709677	0.822986407	0.764705882	0.838709677	0.8	0.780522139
293	4q4p	17	1	N/A	N/A	0.240310078	0.96875	0.385093168	0.398747079	0.888888889	0.5	0.64	0.645171974	0.65	0.8125	0.722222222	0.697459652	0.807692308	0.65625	0.724137931	0.704994265	0.483333333	0.90625	0.630434783	0.62037771	0.756756757	0.875	0.811594203	0.794528734	0.557692308	0.90625	0.69047619	0.677292793
294	3ge7	17	1	N/A	N/A	0.323232323	1	0.488549618	0.506955909	0.9375	0.46875	0.625	0.64304371	0.675675676	0.78125	0.724637681	0.697775218	0.666666667	0.875	0.756756757	0.737760295	0.65	0.8125	0.722222222	0.697007454	0.775	0.96875	0.861111111	0.85234994	0.761904762	1	0.864864865	0.859421272
295	4puk	17	1	N/A	N/A	0.222222222	1	0.363636364	0.385750789	0.8	0.375	0.510638298	0.521871732	0.685714286	0.75	0.71641791	0.689166769	0.8125	0.8125	0.8125	0.794800885	0.588235294	0.625	0.606060606	0.567952034	0.763157895	0.90625	0.828571429	0.814509531	0.592592593	1	0.744186047	0.744402617
296	1q66	17	1	N/A	N/A	0.164102564	1	0.281938326	0.289022727	0.857142857	0.375	0.52173913	0.543305368	0.956521739	0.6875	0.8	0.796652148	0	0	0	-0.064363383	0.407407407	0.6875	0.511627907	0.470909971	0	0	0	-0.082484455	0.673913043	0.96875	0.794871795	0.787083907
297	1ymb	18	0	N/A	N/A	0.215909091	1	0.355140187	0.323623271	0.928571429	0.684210526	0.787878788	0.774077885	0.75	0.947368421	0.837209302	0.818503138	0.516129032	0.842105263	0.64	0.599086355	0.542857143	1	0.703703704	0.691403196	0.653846154	0.894736842	0.755555556	0.726686014	0.395833333	1	0.567164179	0.556927204
298	2v1i	18	0	N/A	N/A	0.333333333	1	0.5	0.488677777	0.882352941	0.789473684	0.833333333	0.812800189	0.782608696	0.947368421	0.857142857	0.83977171	0.56	0.736842105	0.636363636	0.584024964	0.418604651	0.947368421	0.580645161	0.558174318	0.653846154	0.894736842	0.755555556	0.726686014	0.413043478	1	0.584615385	0.574298093
299	2o5b	18	0	N/A	N/A	0.316666667	1	0.481012658	0.468025233	0.875	0.736842105	0.8	0.777844468	0.80952381	0.894736842	0.85	0.828711805	0.730769231	1	0.844444444	0.832050294	0.5625	0.947368421	0.705882353	0.683130051	0.6	0.947368421	0.734693878	0.712221843	0.422222222	1	0.59375	0.582822906
300	2o5q	18	0	N/A	N/A	0.333333333	1	0.5	0.487950036	0.933333333	0.736842105	0.823529412	0.808754669	0.818181818	0.947368421	0.87804878	0.862239261	0.625	0.789473684	0.697674419	0.654653671	0.575757576	1	0.730769231	0.717740563	0.575757576	1	0.730769231	0.717740563	0.387755102	1	0.558823529	0.547988636
301	1dws	18	0	N/A	N/A	0.327586207	1	0.493506494	0.481172623	0.882352941	0.789473684	0.833333333	0.812637501	0.72	0.947368421	0.818181818	0.79822638	0.620689655	0.947368421	0.75	0.727775222	0.473684211	0.947368421	0.631578947	0.608713062	0.558823529	1	0.716981132	0.704129476	0.422222222	1	0.59375	0.582822906
302	2vlz	18	0	N/A	N/A	0.316666667	1	0.481012658	0.468802858	0.875	0.736842105	0.8	0.778029443	0.782608696	0.947368421	0.857142857	0.83977171	0.571428571	0.842105263	0.680851064	0.641848134	0.418604651	0.947368421	0.580645161	0.558174318	0.545454545	0.947368421	0.692307692	0.66987026	0.395833333	1	0.567164179	0.556927204
303	2v1k	18	0	N/A	N/A	0.351851852	1	0.520547945	0.509853164	0.882352941	0.789473684	0.833333333	0.812800189	0.782608696	0.947368421	0.857142857	0.83977171	0.53125	0.894736842	0.666666667	0.634761276	0.375	0.631578947	0.470588235	0.391112317	0.545454545	0.947368421	0.692307692	0.66987026	0.452380952	1	0.62295082	0.612154781
304	1azi	18	0	N/A	N/A	0.228915663	1	0.37254902	0.345807474	0.866666667	0.684210526	0.764705882	0.742258566	0.692307692	0.947368421	0.8	0.779454386	0.653846154	0.894736842	0.755555556	0.726686014	0.487179487	1	0.655172414	0.64379044	0.566666667	0.894736842	0.693877551	0.662624578	0.404255319	1	0.575757576	0.565494526
305	1wla	18	0	N/A	N/A	0.316666667	1	0.481012658	0.468802858	0.8	0.631578947	0.705882353	0.67561211	0.818181818	0.947368421	0.87804878	0.862375978	0.514285714	0.947368421	0.666666667	0.644220016	0.461538462	0.947368421	0.620689655	0.598314938	0.558823529	1	0.716981132	0.704463382	0.413043478	1	0.584615385	0.574298093
306	3lr9	18	0	N/A	N/A	0.322033898	1	0.487179487	0.474533032	0.777777778	0.736842105	0.756756757	0.723419451	0.75	0.947368421	0.837209302	0.818317088	0.551724138	0.842105263	0.666666667	0.626519539	0.5	1	0.666666667	0.654653671	0.487179487	1	0.655172414	0.643365692	0.395833333	1	0.567164179	0.55634864
307	2o5m	18	1	N/A	N/A	0.327586207	1	0.493506494	0.481172623	0.833333333	0.789473684	0.810810811	0.784987064	0.782608696	0.947368421	0.857142857	0.839609951	0.653846154	0.894736842	0.755555556	0.726393114	0.5	1	0.666666667	0.654653671	0.607142857	0.894736842	0.723404255	0.692763308	0.38	1	0.550724638	0.539841247
308	2o58	18	1	N/A	N/A	0.31147541	1	0.475	0.461643536	0.9375	0.789473684	0.857142857	0.842664841	0.782608696	0.947368421	0.857142857	0.839609951	0.620689655	0.947368421	0.75	0.727775222	0.452380952	1	0.62295082	0.611677742	0.527777778	1	0.690909091	0.678466993	0.387755102	1	0.558823529	0.547988636
309	2o5l	18	1	N/A	N/A	0.333333333	1	0.5	0.487950036	0.833333333	0.789473684	0.810810811	0.784987064	0.782608696	0.947368421	0.857142857	0.839609951	0.5625	0.947368421	0.705882353	0.683130051	0.513513514	1	0.678571429	0.666344839	0.558823529	1	0.716981132	0.704129476	0.404255319	1	0.575757576	0.564932683
310	2o5o	18	1	N/A	N/A	0.333333333	1	0.5	0.487950036	0.833333333	0.789473684	0.810810811	0.784987064	0.75	0.947368421	0.837209302	0.818317088	0.529411765	0.947368421	0.679245283	0.656391885	0.542857143	1	0.703703704	0.691050664	0.513513514	1	0.678571429	0.666344839	0.387755102	1	0.558823529	0.547988636
311	4kl4	19	0	N/A	N/A	0.171875	1	0.293333333	0.364844764	0.647058824	1	0.785714286	0.794064338	0.6875	1	0.814814815	0.820287962	0.611111111	1	0.75862069	0.770005066	0.077777778	0.636363636	0.138613861	0.121505868	0.458333333	1	0.628571429	0.658011188	0.289473684	1	0.448979592	0.506176852
312	4kwn	19	0	N/A	N/A	0	0	0	-0.125588347	0.611111111	1	0.75862069	0.770005066	0.642857143	0.818181818	0.72	0.71093343	0.647058824	1	0.785714286	0.794064338	0.37037037	0.909090909	0.526315789	0.553251126	0.423076923	1	0.594594595	0.629342524	0.297297297	1	0.458333333	0.514203102
313	3mrw	19	0	N/A	N/A	0.139240506	1	0.244444444	0.314562611	0.647058824	1	0.785714286	0.794064338	0.6	0.818181818	0.692307692	0.684636526	0.846153846	1	0.916666667	0.915943523	0.076923077	0.636363636	0.137254902	0.119403882	0.392857143	1	0.564102564	0.603686748	0.289473684	1	0.448979592	0.506176852
314	3s9q	19	0	N/A	N/A	0	0	0	-0.168677894	0.625	0.909090909	0.740740741	0.740528737	0.615384615	0.727272727	0.666666667	0.65220325	0.846153846	1	0.916666667	0.915943523	0.057377049	0.636363636	0.105263158	0.060766268	0.407407407	1	0.578947368	0.61617289	0.282051282	1	0.44	0.498442747
315	4kmk	19	0	N/A	N/A	0	0	0	-0.110644593	0.625	0.909090909	0.740740741	0.740528737	0.571428571	0.727272727	0.64	0.626035554	0.6875	1	0.814814815	0.820287962	0.125	0.818181818	0.21686747	0.249878247	0.458333333	1	0.628571429	0.658011188	0.314285714	1	0.47826087	0.531214128
316	4l66	19	0	N/A	N/A	0	0	0	-0.157202315	0.611111111	1	0.75862069	0.770005066	0.625	0.909090909	0.740740741	0.740528737	0.611111111	1	0.75862069	0.770005066	0.112903226	0.636363636	0.191780822	0.191513022	0.44	1	0.611111111	0.643262959	0.314285714	1	0.47826087	0.531214128
317	4jtb	19	0	N/A	N/A	0	0	0	-0.148805068	0.647058824	1	0.785714286	0.794064338	0.588235294	0.909090909	0.714285714	0.716517761	0.6875	1	0.814814815	0.820287962	0.392857143	1	0.564102564	0.603686748	0.458333333	1	0.628571429	0.658011188	0.305555556	1	0.468085106	0.522541525
318	3n2d	19	0	N/A	N/A	0	0	0	-0.136444206	0.666666667	0.909090909	0.769230769	0.766833005	0.642857143	0.818181818	0.72	0.71093343	0.647058824	1	0.785714286	0.794064338	0.045454545	0.454545455	0.082644628	0.003216132	0.379310345	1	0.55	0.591824963	0.323529412	1	0.488888889	0.540245158
319	3u6z	19	1	N/A	N/A	0	0	0	-0.144658763	0.666666667	0.909090909	0.769230769	0.766833005	0.642857143	0.818181818	0.72	0.71093343	0.846153846	1	0.916666667	0.915943523	0.111111111	0.636363636	0.189189189	0.18849042	0.458333333	1	0.628571429	0.658011188	0.297297297	1	0.458333333	0.514203102
320	3v2k	19	1	N/A	N/A	0	0	0	-0.141910342	0.714285714	0.909090909	0.8	0.795831306	0.714285714	0.909090909	0.8	0.795831306	0	0	0	-0.051104145	0.173913043	0.727272727	0.280701754	0.299794172	0.423076923	1	0.594594595	0.629342524	0.297297297	1	0.458333333	0.514203102
321	3rl9	19	1	N/A	N/A	0.169230769	1	0.289473684	0.361031437	0.714285714	0.909090909	0.8	0.795831306	0.647058824	1	0.785714286	0.794064338	0.578947368	1	0.733333333	0.74782252	0.163265306	0.727272727	0.266666667	0.286069003	0.407407407	1	0.578947368	0.61617289	0.289473684	1	0.448979592	0.506176852
322	3n1n	19	1	N/A	N/A	0.15942029	1	0.275	0.346516963	0.625	0.909090909	0.740740741	0.740528737	0	0	0	-0.051104145	0	0	0	-0.058948008	0.095238095	0.545454545	0.162162162	0.14342857	0.44	1	0.611111111	0.643262959	0.333333333	1	0.5	0.549661404
323	3sj6	19	1	N/A	N/A	0	0	0	-0.171607293	0.647058824	1	0.785714286	0.794064338	0.615384615	0.727272727	0.666666667	0.65220325	0.611111111	1	0.75862069	0.770005066	0.08	0.545454545	0.139534884	0.113063397	0.407407407	1	0.578947368	0.61617289	0.289473684	1	0.448979592	0.506176852
324	4e5b	20	0	N/A	0	0.198473282	1	0.331210191	0.212697516	0.857142857	0.230769231	0.363636364	0.403325884	0.710526316	0.519230769	0.6	0.546205427	1	0.346153846	0.514285714	0.554700196	0.507246377	0.673076923	0.578512397	0.49139757	0	0	0	-0.118011706	0.833333333	0.673076923	0.744680851	0.707408805
325	1wfc	20	0	N/A	0	0.214574899	1	0.353333333	0.263687768	1	0.188679245	0.317460317	0.40508489	0.551724138	0.603773585	0.576576577	0.494892774	0.578947368	0.20754717	0.305555556	0.2837471	0.328358209	0.41509434	0.366666667	0.235550712	0.52173913	0.226415094	0.315789474	0.271672341	0.864864865	0.603773585	0.711111111	0.682991194
326	1r39	20	0	N/A	0	0.213178295	1	0.3514377	0.252890269	1	0.2	0.333333333	0.416716564	0.574074074	0.563636364	0.568807339	0.487949379	1	0.381818182	0.552631579	0.584594596	0.362831858	0.745454545	0.488095238	0.387801629	0	0	0	-0.124329354	0.8	0.654545455	0.72	0.677731325
327	1zyj	20	1	N/A	0	0.180555556	1	0.305882353	0.166815943	0.764705882	0.25	0.376811594	0.388513436	1	0.442307692	0.613333333	0.632978545	0.380952381	0.153846154	0.219178082	0.160108845	0.443396226	0.903846154	0.594936709	0.540010216	0	0	0	-0.117974496	0.755555556	0.653846154	0.701030928	0.652348372
328	3hv5	20	1	N/A	0	0.246231156	0.875	0.384313725	0.260178429	1	0.267857143	0.422535211	0.483695814	0.755555556	0.607142857	0.673267327	0.621963343	0.3125	0.178571429	0.227272727	0.128069398	0.368421053	0.875	0.518518519	0.439734991	0.238095238	0.178571429	0.204081633	0.073825645	0.773584906	0.732142857	0.752293578	0.705263993
329	1w7h	20	1	N/A	0	0.181528662	1	0.307277628	0.152916164	1	0.228070175	0.371428571	0.445497639	0.538461538	0.614035088	0.573770492	0.486417531	0.5	0.263157895	0.344827586	0.280111679	0.443298969	0.754385965	0.558441558	0.471067777	0.9375	0.526315789	0.674157303	0.665754654	0.72	0.631578947	0.672897196	0.616400554
330	3zya	20	1	N/A	0	0.204379562	1	0.339393939	0.225260986	0.833333333	0.178571429	0.294117647	0.345569895	0.673913043	0.553571429	0.607843137	0.544408695	0.96969697	0.571428571	0.719101124	0.712192086	0.542857143	0.678571429	0.603174603	0.520967957	0.875	0.625	0.729166667	0.700057046	0	0	0	-0.149749513
331	3itz	20	1	N/A	0	0.267015707	0.894736842	0.411290323	0.314370871	0.785714286	0.192982456	0.309859155	0.345299882	0.775	0.543859649	0.639175258	0.59673697	1	0.438596491	0.609756098	0.629541206	0.429906542	0.807017544	0.56097561	0.482665191	0.888888889	0.561403509	0.688172043	0.666700005	0	0	0	-0.143708642
332	3hv6	20	1	N/A	0	0.235955056	0.807692308	0.365217391	0.233732829	0.923076923	0.230769231	0.369230769	0.425596643	0.76744186	0.634615385	0.694736842	0.648090382	0.344827586	0.192307692	0.24691358	0.159863215	0.445454545	0.942307692	0.604938272	0.559051327	0.787234043	0.711538462	0.747474747	0.704445064	0.75	0.75	0.75	0.703405018
333	2zb0	20	1	N/A	0	0.23364486	0.877192982	0.36900369	0.239509141	0.8	0.210526316	0.333333333	0.364995573	0.52238806	0.614035088	0.564516129	0.473458176	0.689655172	0.350877193	0.465116279	0.428627326	0.468085106	0.771929825	0.582781457	0.500553223	0.755102041	0.649122807	0.698113208	0.646983182	0.820512821	0.561403509	0.666666667	0.630577312
334	1wbt	20	1	N/A	0	0.183870968	1	0.310626703	0.161796908	1	0.245614035	0.394366197	0.462998142	0.465116279	0.701754386	0.559440559	0.467960907	0.609375	0.684210526	0.644628099	0.572566409	0.431578947	0.719298246	0.539473684	0.445025882	0.610169492	0.631578947	0.620689655	0.546002685	0.689655172	0.701754386	0.695652174	0.63626916
335	2zaz	20	1	N/A	0	0.220657277	0.87037037	0.352059925	0.224221523	1	0.277777778	0.434782609	0.494923726	0.806451613	0.462962963	0.588235294	0.562028376	0.538461538	0.259259259	0.35	0.300097218	0.333333333	0.518518519	0.405797101	0.276061504	0.515151515	0.314814815	0.390804598	0.320997565	0.837837838	0.574074074	0.681318681	0.649904996
336	4e6a	20	1	N/A	0	0.258503401	0.745098039	0.383838384	0.252979063	1	0.215686275	0.35483871	0.433730946	0.694444444	0.490196078	0.574712644	0.521360162	0.8	0.392156863	0.526315789	0.510209715	0.448598131	0.941176471	0.607594937	0.56145914	0.434782609	0.196078431	0.27027027	0.210536258	0.263157895	0.196078431	0.224719101	0.105844856
337	1qig	21	0	N/A	N/A	0.02027027	0.081081081	0.032432432	-0.120262934	0.928571429	0.351351351	0.509803922	0.555151959	0.875	0.756756757	0.811594203	0.801008919	0.9	0.486486486	0.631578947	0.645211749	0.5	0.513513514	0.506666667	0.46931058	0.70212766	0.891891892	0.785714286	0.774106751	0.607142857	0.918918919	0.731182796	0.724858288
338	1qih	21	0	N/A	N/A	0.2	0.972972973	0.331797235	0.36670846	0.933333333	0.378378378	0.538461538	0.578380864	0.84375	0.72972973	0.782608696	0.769931268	0.826086957	0.513513514	0.633333333	0.632184718	0.277777778	0.540540541	0.366972477	0.323844496	0.68	0.918918919	0.781609195	0.772895101	0.596491228	0.918918919	0.723404255	0.717566083
339	2vt6	21	0	N/A	N/A	0.059405941	0.162162162	0.086956522	-0.020069771	1	0.351351351	0.52	0.57879999	0.838709677	0.702702703	0.764705882	0.75202594	0.896551724	0.702702703	0.787878788	0.780523688	0.370786517	0.891891892	0.523809524	0.530494839	0.641509434	0.918918919	0.755555556	0.747778912	0.607142857	0.918918919	0.731182796	0.724721852
340	1qif	21	0	N/A	N/A	0.054545455	0.162162162	0.081632653	-0.030111923	0.866666667	0.351351351	0.5	0.533741575	0.838709677	0.702702703	0.764705882	0.752120282	0.866666667	0.702702703	0.776119403	0.766018827	0.325	0.702702703	0.444444444	0.422466008	0.653846154	0.918918919	0.764044944	0.756002253	0.607142857	0.918918919	0.731182796	0.724858288
341	1qid	21	0	N/A	N/A	0.173469388	0.918918919	0.291845494	0.312009531	1	0.351351351	0.52	0.578881585	0.838709677	0.702702703	0.764705882	0.752120282	0.84	0.567567568	0.677419355	0.672541814	0.381818182	0.567567568	0.456521739	0.416830634	0.641509434	0.918918919	0.755555556	0.747901549	0.603448276	0.945945946	0.736842105	0.734162897
342	3m3d	21	0	N/A	N/A	0.075342466	0.297297297	0.120218579	0.014006801	0.9375	0.405405405	0.566037736	0.600811979	0.818181818	0.72972973	0.771428571	0.756804671	0.75862069	0.594594595	0.666666667	0.650410682	0.578947368	0.891891892	0.70212766	0.693675654	0.634615385	0.891891892	0.741573034	0.731120219	0.634615385	0.891891892	0.741573034	0.731120219
343	2vt7	21	0	N/A	N/A	0.293103448	0.918918919	0.444444444	0.463706186	1	0.351351351	0.52	0.57879999	0.870967742	0.72972973	0.794117647	0.783581562	0.846153846	0.594594595	0.698412698	0.691917771	0.365591398	0.918918919	0.523076923	0.535359598	0.622641509	0.891891892	0.733333333	0.723094042	0.596491228	0.918918919	0.723404255	0.717425162
344	1ea5	21	0	N/A	N/A	0.113712375	0.918918919	0.202380952	0.196666013	0.928571429	0.351351351	0.509803922	0.555151959	0.9	0.72972973	0.805970149	0.798051685	0.892857143	0.675675676	0.769230769	0.762841649	0.265306122	0.702702703	0.385185185	0.365674099	0.653846154	0.918918919	0.764044944	0.756002253	0.586206897	0.918918919	0.715789474	0.710454347
345	2va9	21	0	N/A	N/A	0.054054054	0.162162162	0.081081081	-0.032381314	1	0.378378378	0.549019608	0.601204666	0.896551724	0.702702703	0.787878788	0.780497057	0.909090909	0.540540541	0.677966102	0.685327565	0.492753623	0.918918919	0.641509434	0.641977819	0.607843137	0.837837838	0.704545455	0.688830975	0.618181818	0.918918919	0.739130435	0.732162857
346	1w75	21	0	N/A	N/A	0.096551724	0.378378378	0.153846154	0.064975005	1	0.351351351	0.52	0.578881585	0.866666667	0.702702703	0.776119403	0.766018827	0.814814815	0.594594595	0.6875	0.677416295	0.528301887	0.756756757	0.622222222	0.599870189	0.622641509	0.891891892	0.733333333	0.723229656	0.62962963	0.918918919	0.747252747	0.740017098
347	1odc	21	1	N/A	N/A	0.095238095	0.324324324	0.147239264	0.055454445	1	0.324324324	0.489795918	0.555554975	0.882352941	0.810810811	0.845070423	0.834803367	0.763157895	0.783783784	0.773333333	0.756120504	0.356164384	0.702702703	0.472727273	0.449006787	0.734693878	0.972972973	0.837209302	0.832738052	0.571428571	0.972972973	0.72	0.722949175
348	1vot	21	1	N/A	N/A	0.210843373	0.945945946	0.344827586	0.373580538	0.882352941	0.405405405	0.555555556	0.580412575	0.90625	0.783783784	0.84057971	0.832021665	0.870967742	0.72972973	0.794117647	0.783581562	0.487804878	0.540540541	0.512820513	0.474883114	0.70212766	0.891891892	0.785714286	0.774000824	0.625	0.945945946	0.752688172	0.748812455
349	1w76	21	1	N/A	N/A	0.186046512	0.96969697	0.312195122	0.353823857	0.583333333	0.212121212	0.311111111	0.327841531	0.534883721	0.696969697	0.605263158	0.5807103	0.452380952	0.575757576	0.506666667	0.473035989	0.353658537	0.878787879	0.504347826	0.5152243	0.636363636	0.848484848	0.727272727	0.714555864	0.5	0.909090909	0.64516129	0.646812024
350	3zv7	21	1	N/A	N/A	0.276923077	0.972972973	0.431137725	0.463930715	0.933333333	0.378378378	0.538461538	0.578473716	0.764705882	0.702702703	0.732394366	0.714143238	0.827586207	0.648648649	0.727272727	0.715609278	0.507936508	0.864864865	0.64	0.631803462	0.641509434	0.918918919	0.755555556	0.748022692	0.607142857	0.918918919	0.731182796	0.724993058
351	2vjc	21	1	N/A	N/A	0.016806723	0.054054054	0.025641026	-0.112558674	1	0.405405405	0.576923077	0.622912192	0.866666667	0.702702703	0.776119403	0.765902728	0.848484848	0.756756757	0.8	0.787325983	0.62745098	0.864864865	0.727272727	0.713946834	0.611111111	0.891891892	0.725274725	0.715361673	0.62962963	0.918918919	0.747252747	0.73984702
352	1dx6	21	1	N/A	N/A	0.075471698	0.216216216	0.111888112	0.010593908	1	0.351351351	0.52	0.578772577	0.818181818	0.72972973	0.771428571	0.756675823	0.777777778	0.756756757	0.767123288	0.749913978	0.294117647	0.675675676	0.409836066	0.384440507	0.634615385	0.891891892	0.741573034	0.730945408	0.566666667	0.918918919	0.701030928	0.696536337
353	1h23	21	1	N/A	N/A	0.087591241	0.324324324	0.137931034	0.040614989	1	0.351351351	0.52	0.578772577	0.962962963	0.702702703	0.8125	0.811992342	0.888888889	0.648648649	0.75	0.74462932	0.480769231	0.675675676	0.561797753	0.531750995	0.607142857	0.918918919	0.731182796	0.724675998	0.566666667	0.918918919	0.701030928	0.696536337
354	2cmf	21	1	N/A	N/A	0.198924731	1	0.331838565	0.372234564	1	0.351351351	0.52	0.578772577	0.852941176	0.783783784	0.816901408	0.804554389	0.787878788	0.702702703	0.742857143	0.726025663	0.476923077	0.837837838	0.607843137	0.597158964	0.573770492	0.945945946	0.714285714	0.713125888	0.573770492	0.945945946	0.714285714	0.713125888
355	2xi4	21	1	N/A	N/A	0.116719243	1	0.209039548	0.224562675	1	0.405405405	0.576923077	0.622966385	0.961538462	0.675675676	0.793650794	0.794794657	0.571428571	0.648648649	0.607594937	0.577482391	0.478873239	0.918918919	0.62962963	0.631340181	0.632653061	0.837837838	0.720930233	0.704958168	0.583333333	0.945945946	0.721649485	0.720007978
356	1zgc	21	1	N/A	N/A	0.268115942	1	0.422857143	0.461479992	0.928571429	0.351351351	0.509803922	0.55502543	0.833333333	0.810810811	0.821917808	0.808783229	0.771428571	0.72972973	0.75	0.732047768	0.518518519	0.756756757	0.615384615	0.592934938	0.603448276	0.945945946	0.736842105	0.733986408	0.625	0.945945946	0.752688172	0.748771018
357	1mxx	22	0	N/A	1	0.242105263	1	0.389830508	0.409790595	0.352941176	0.260869565	0.3	0.245868294	0.3	0.260869565	0.279069767	0.214500135	0.272727273	0.260869565	0.266666667	0.19669917	0.476190476	0.869565217	0.615384615	0.598934122	0.956521739	0.956521739	0.956521739	0.95226642	0.468085106	0.956521739	0.628571429	0.627621063
358	1mxv	22	0	N/A	1	0.216981132	1	0.356589147	0.374626805	0.3125	0.217391304	0.256410256	0.201541923	0.272727273	0.260869565	0.266666667	0.19669917	0.238095238	0.217391304	0.227272727	0.155593649	0.363636364	0.869565217	0.512820513	0.501395289	0.916666667	0.956521739	0.936170213	0.930031637	0.489361702	1	0.657142857	0.662860722
359	1mxw	22	0	N/A	1	0.23655914	0.956521739	0.379310345	0.388377234	0.352941176	0.260869565	0.3	0.245868294	0.315789474	0.260869565	0.285714286	0.224254135	0.272727273	0.260869565	0.266666667	0.19669917	0.357142857	0.869565217	0.506329114	0.495185366	0.916666667	0.956521739	0.936170213	0.930031637	0.5	0.956521739	0.656716418	0.653773733
360	1my1	22	0	0	1	0.183333333	0.47826087	0.265060241	0.181949746	0.25	0.173913043	0.205128205	0.145145159	0.142857143	0.086956522	0.108108108	0.045148669	0.15	0.130434783	0.139534884	0.06190537	0.612903226	0.826086957	0.703703704	0.679232934	0.916666667	0.956521739	0.936170213	0.930031637	0.575	1	0.73015873	0.730345299
361	1mxz	22	0	N/A	1	0.012345679	0.043478261	0.019230769	-0.182325765	0.25	0.173913043	0.205128205	0.145145159	0.227272727	0.217391304	0.222222222	0.147996305	0.157894737	0.130434783	0.142857143	0.068023081	0.527777778	0.826086957	0.644067797	0.619862606	0.916666667	0.956521739	0.936170213	0.930031637	0.58974359	1	0.741935484	0.741343938
362	1mxy	22	0	N/A	1	0.123595506	0.47826087	0.196428571	0.087728414	0.352941176	0.260869565	0.3	0.245868294	0.260869565	0.260869565	0.260869565	0.18852914	1	0.782608696	0.87804878	0.875388113	0.487804878	0.869565217	0.625	0.608112536	0.88	0.956521739	0.916666667	0.909095503	0.522727273	1	0.686567164	0.689938746
363	1my0	22	0	0	1	0.169230769	0.956521739	0.287581699	0.283224943	0.25	0.173913043	0.205128205	0.145145159	0.19047619	0.173913043	0.181818182	0.105849954	0.15	0.130434783	0.139534884	0.06190537	0.59375	0.826086957	0.690909091	0.666334359	0.88	0.956521739	0.916666667	0.909095503	0.55	0.956521739	0.698412698	0.692764707
364	1fto	22	0	N/A	1	0.184	1	0.310810811	0.322172115	0.928571429	0.565217391	0.702702703	0.705544014	0.542857143	0.826086957	0.655172414	0.630615826	0.541666667	0.565217391	0.553191489	0.508385419	0.513513514	0.826086957	0.633333333	0.609167148	0.741935484	1	0.851851852	0.846504677	0.534883721	1	0.696969697	0.699404864
365	1syh	22	1	N/A	1	0.151315789	1	0.262857143	0.261925639	0.352941176	0.260869565	0.3	0.246109088	0.344827586	0.434782609	0.384615385	0.319592403	0.425531915	0.869565217	0.571428571	0.557366856	0.344262295	0.913043478	0.5	0.498463916	1	0.956521739	0.977777778	0.975953781	0.5	1	0.666666667	0.671767211
366	3bft	22	1	N/A	1	0.193277311	1	0.323943662	0.338608966	0.25	0.173913043	0.205128205	0.145409712	0.277777778	0.217391304	0.243902439	0.181556255	0.206896552	0.260869565	0.230769231	0.147414697	0.212121212	0.304347826	0.25	0.165656889	0.909090909	0.869565217	0.888888889	0.87858397	0.55	0.956521739	0.698412698	0.692905762
367	1my3	22	1	N/A	1	0.1796875	1	0.304635762	0.315280186	0.352941176	0.260869565	0.3	0.245868294	0.3	0.260869565	0.279069767	0.214500135	0.272727273	0.260869565	0.266666667	0.19669917	0.441860465	0.826086957	0.575757576	0.553552149	0.916666667	0.956521739	0.936170213	0.930031637	0.489361702	1	0.657142857	0.662860722
368	1mqi	22	1	N/A	1	0.247311828	1	0.396551724	0.417451962	0.411764706	0.304347826	0.35	0.301138679	0.238095238	0.217391304	0.227272727	0.156197964	0.23255814	0.434782609	0.303030303	0.225888101	0.542857143	0.826086957	0.655172414	0.631120289	0.242424242	0.347826087	0.285714286	0.20672587	0.407407407	0.956521739	0.571428571	0.575063109
369	3bki	22	1	N/A	1	0.201754386	1	0.335766423	0.351132948	0.785714286	0.47826087	0.594594595	0.585421582	0.416666667	0.869565217	0.563380282	0.549269582	0.628571429	0.956521739	0.75862069	0.749842113	0.459459459	0.739130435	0.566666667	0.531510424	0.826086957	0.826086957	0.826086957	0.808992939	0.489361702	1	0.657142857	0.662699599
370	4o3b	22	1	N/A	1	0.165467626	1	0.283950617	0.290653147	0.733333333	0.47826087	0.578947368	0.561915778	0.456521739	0.913043478	0.608695652	0.600933126	0.578947368	0.956521739	0.721311475	0.714623072	0.345454545	0.826086957	0.487179487	0.46877126	0.642857143	0.782608696	0.705882353	0.6782504	0.469387755	1	0.638888889	0.646447012
371	1ftj	22	1	N/A	1	0.22	0.956521739	0.357723577	0.365322184	0.352941176	0.260869565	0.3	0.245868294	0.25	0.217391304	0.23255814	0.163635213	0.15	0.130434783	0.139534884	0.06190537	0.129411765	0.47826087	0.203703704	0.099044495	0.21875	0.304347826	0.254545455	0.171142046	0.5	0.869565217	0.634920635	0.617603523
372	4o3a	22	1	N/A	1	0.209090909	1	0.345864662	0.364223171	0.294117647	0.217391304	0.25	0.191811404	0.227272727	0.217391304	0.222222222	0.148930652	0.25	0.217391304	0.23255814	0.16450564	0.169491525	0.434782609	0.243902439	0.155130426	0.8	0.869565217	0.833333333	0.817348587	0.617647059	0.913043478	0.736842105	0.722937348
373	3tza	22	1	N/A	1	0.136094675	1	0.239583333	0.227029158	0.8125	0.565217391	0.666666667	0.652716032	0.431818182	0.826086957	0.567164179	0.545278692	0.488372093	0.913043478	0.636363636	0.626548037	0.361702128	0.739130435	0.485714286	0.451422767	0.628571429	0.956521739	0.75862069	0.74995262	0.389830508	1	0.56097561	0.574553559
374	1nnp	22	1	N/A	1	0.161290323	0.652173913	0.25862069	0.190070962	0.214285714	0.130434783	0.162162162	0.105191744	0.210526316	0.173913043	0.19047619	0.120100099	0.210526316	0.173913043	0.19047619	0.120100099	0.1875	0.52173913	0.275862069	0.198242755	0.652173913	0.652173913	0.652173913	0.61813136	0.441176471	0.652173913	0.526315789	0.481300125
375	1dq1	23	0	N/A	N/A	0	0	0	-0.175315853	0	0	0	-0.107074202	0	0	0	-0.092398714	0	0	0	-0.092398714	0.136986301	0.8	0.233918129	0.129894702	0	0	0	-0.095458629	0	0	0	-0.104252674
376	1scs	23	0	N/A	N/A	0.044444444	0.08	0.057142857	-0.096202461	0	0	0	-0.092398714	0	0	0	-0.092398714	0	0	0	-0.095458629	0	0	0	-0.197705194	0	0	0	-0.095458629	1	0.4	0.571428571	0.611202325
377	1dq0	23	0	N/A	N/A	0.416666667	1	0.588235294	0.589811291	0	0	0	-0.104252674	0	0	0	-0.107074202	0	0	0	-0.101379613	0.186440678	0.88	0.307692308	0.262436359	0	0	0	-0.095458629	0.5	0.6	0.545454545	0.488932753
378	1apn	23	0	N/A	N/A	0.367346939	0.947368421	0.529411765	0.536575663	0.384615385	0.263157895	0.3125	0.267083838	0.5	0.315789474	0.387096774	0.354529118	0	0	0	-0.107905439	0.057692308	0.315789474	0.097560976	-0.090647547	0	0	0	-0.081559087	0	0	0	-0.097917766
379	1dq2	23	0	N/A	N/A	0.327272727	0.947368421	0.486486486	0.496428601	0.222222222	0.210526316	0.216216216	0.145776048	0.416666667	0.263157895	0.322580645	0.283369152	0.142857143	0.105263158	0.121212121	0.053782872	0.13	0.684210526	0.218487395	0.145618294	0	0	0	-0.089991712	0	0	0	0
380	1enq	23	0	N/A	N/A	0.31884058	1	0.483516484	0.495360688	0.8	0.545454545	0.648648649	0.632016586	0.909090909	0.454545455	0.606060606	0.619411359	0.2	0.136363636	0.162162162	0.092334917	0.071428571	0.363636364	0.119402985	-0.08665946	0.681818182	0.681818182	0.681818182	0.647504456	0.235294118	0.181818182	0.205128205	0.132724727
381	1vln	23	0	N/A	N/A	0	0	0	-0.163964473	0	0	0	-0.101379613	0	0	0	-0.079305159	0	0	0	-0.107074202	0.196721311	0.96	0.326530612	0.305920106	0	0	0	-0.095458629	0	0	0	-0.159371042
382	1nxd	23	0	N/A	N/A	0	0	0	-0.152405901	0.785714286	0.44	0.564102564	0.554852024	0	0	0	-0.098450124	0	0	0	-0.128224025	0.176	0.88	0.293333333	0.242513817	0	0	0	-0.130730683	0	0	0	0
383	1nls	23	0	N/A	N/A	0.026315789	0.04	0.031746032	-0.112624599	0	0	0	-0.104252674	0	0	0	-0.075760738	0	0	0	-0.098450124	0.114583333	0.44	0.181818182	0.024439214	0	0	0	-0.089262946	0	0	0	-0.120544533
384	3enr	23	0	N/A	N/A	0	0	0	-0.157060135	0.866666667	0.52	0.65	0.644121419	0	0	0	-0.092398714	0	0	0	-0.107074202	0.087719298	0.4	0.143884892	-0.055679884	0	0	0	-0.089262946	0	0	0	0
385	1gic	23	1	N/A	N/A	0.047619048	0.08	0.059701493	-0.0874264	0	0	0	-0.092398714	0	0	0	-0.092398714	0	0	0	-0.107074202	0.192982456	0.88	0.316546763	0.274223428	0	0	0	-0.086042627	0	0	0	0
386	1jn2	23	1	N/A	N/A	0.038461538	0.08	0.051948052	-0.115679014	0	0	0	-0.089262946	0	0	0	-0.075760738	0	0	0	-0.101379613	0.108695652	0.4	0.170940171	0.008324961	0	0	0	-0.08272747	0.764705882	0.52	0.619047619	0.596560281
387	5cna	23	1	N/A	N/A	0	0	0	-0.142942183	0	0	0	-0.089262946	0	0	0	-0.092398714	0	0	0	-0.112579445	0.179245283	0.76	0.290076336	0.215997589	0	0	0	-0.086042627	0	0	0	0
388	1qdc	23	1	N/A	N/A	0	0	0	-0.145330007	0	0	0	-0.101379613	0	0	0	-0.089262946	0	0	0	-0.101379613	0.215686275	0.88	0.346456693	0.3118382	0	0	0	-0.08272747	0	0	0	-0.079305159
389	1hqw	23	1	N/A	N/A	0	0	0	-0.163964473	0	0	0	-0.115270425	0	0	0	-0.104252674	0	0	0	-0.120544533	0.222222222	0.48	0.303797468	0.206438283	0.75	0.48	0.585365854	0.564556145	0.5	0.56	0.528301887	0.470088415
390	1jw6	23	1	N/A	N/A	0	0	0	-0.147702531	0	0	0	-0.089262946	0	0	0	-0.092398714	0	0	0	-0.095458629	0.197802198	0.72	0.310344828	0.237266378	0	0	0	-0.08272747	0.388888889	0.28	0.325581395	0.264502667
391	1ona	23	1	N/A	N/A	0	0	0	-0.17371185	0	0	0	-0.11302502	0	0	0	-0.081546431	0	0	0	-0.115842693	0.190909091	0.84	0.311111111	0.253765986	0	0	0	-0.085070664	0	0	0	0
392	3d4k	23	1	N/A	N/A	0.267857143	0.6	0.37037037	0.294019435	0	0	0	-0.095458629	0	0	0	-0.095458629	0	0	0	-0.115270425	0.163265306	0.64	0.260162602	0.157940731	0	0	0	-0.086042627	0	0	0	-0.098450124
393	1i3h	23	1	N/A	N/A	0.027777778	0.04	0.032786885	-0.107059772	0	0	0	-0.098450124	0	0	0	-0.086042627	0	0	0	-0.072075746	0.160493827	0.52	0.245283019	0.129039055	0	0	0	-0.089262946	0	0	0	0
394	4pf5	23	1	N/A	N/A	0.448979592	0.88	0.594594595	0.570885664	0	0	0	-0.104252674	0	0	0	-0.092398714	0	0	0	-0.101379613	0.148148148	0.48	0.226415094	0.100078585	0	0	0	-0.101379613	0	0	0	-0.159371042
395	2bx3	24	0	N/A	1	0	0	0	-0.1537473	0	0	0	-0.062240052	0	0	0	-0.08106119	0	0	0	-0.062240052	0	0	0	-0.1022351	0	0	0	-0.090257543	0	0	0	-0.077178527
396	3vb7	24	0	N/A	1	0	0	0	-0.229282675	0.933333333	0.5	0.651162791	0.662534261	0.92	0.821428571	0.867924528	0.856869958	0	0	0	-0.098473193	0.301587302	0.678571429	0.417582418	0.369425947	0.814814815	0.785714286	0.8	0.780053798	0	0	0	-0.056224748
397	2gz9	24	0	N/A	1	0.022556391	0.136363636	0.038709677	-0.167472817	0.923076923	0.545454545	0.685714286	0.69408228	0.791666667	0.863636364	0.826086957	0.812880065	0	0	0	-0.086582865	0.355932203	0.954545455	0.518518519	0.537406634	0	0	0	-0.088330113	0.55	1	0.709677419	0.717733129
398	3vb6	24	0	N/A	1	0.010752688	0.035714286	0.016528926	-0.185062036	1	0.428571429	0.6	0.636590774	0.956521739	0.785714286	0.862745098	0.855295317	0	0	0	-0.117701322	0.304347826	0.75	0.432989691	0.398320755	0	0	0	-0.088330113	0	0	0	-0.076971891
399	3snb	24	0	N/A	1	0.036764706	0.178571429	0.06097561	-0.169808096	1	0.428571429	0.6	0.636590774	0.884615385	0.821428571	0.851851852	0.838228178	0.88	0.785714286	0.830188679	0.815711819	0.301204819	0.892857143	0.45045045	0.443719251	0	0	0	-0.106554334	0	0	0	-0.112204849
400	1uj1	24	0	N/A	1	0.020833333	0.074074074	0.032520325	-0.164923813	0	0	0	-0.076801887	0.909090909	0.740740741	0.816326531	0.805210045	0	0	0	-0.092400078	0.266666667	0.592592593	0.367816092	0.309004967	0	0	0	-0.1175183	0	0	0	-0.088148685
401	2c3s	24	0	N/A	1	0.14893617	0.954545455	0.257668712	0.27398839	0.785714286	0.5	0.611111111	0.604773329	0.583333333	0.636363636	0.608695652	0.577142889	0	0	0	-0.078571429	0.225352113	0.727272727	0.344086022	0.325328591	0	0	0	-0.076628233	0	0	0	-0.08235985
402	2gt7	24	0	N/A	1	0.050359712	0.259259259	0.084337349	-0.12870319	0.857142857	0.444444444	0.585365854	0.593082755	0.884615385	0.851851852	0.867924528	0.855315635	0	0	0	-0.096875053	0.20212766	0.703703704	0.314049587	0.26466781	0	0	0	-0.096875053	0	0	0	0
403	1uk2	24	0	0	1	0.173553719	0.954545455	0.293706294	0.316829411	0	0	0	-0.066299354	0	0	0	-0.087831007	0.153846154	0.181818182	0.166666667	0.095658936	0	0	0	-0.1095246	0	0	0	-0.104739441	0	0	0	-0.0684596
404	1uk3	24	0	N/A	1	0.022900763	0.107142857	0.037735849	-0.210685998	0	0	0	-0.082829934	0	0	0	-0.108118481	0	0	0	-0.10418889	0	0	0	-0.13896566	0	0	0	-0.137240589	0	0	0	-0.096035954
405	2gz7	24	1	1	1	0	0	0	-0.226633014	0.916666667	0.5	0.647058824	0.660704089	0.769230769	0.909090909	0.833333333	0.822621872	0.777777778	0.954545455	0.857142857	0.850086308	0.369565217	0.772727273	0.5	0.484705472	0.777777778	0.954545455	0.857142857	0.850086308	0.552631579	0.954545455	0.7	0.700780651
406	3v3m	24	1	N/A	1	0	0	0	-0.206470535	1	0.392857143	0.564102564	0.608455354	0.884615385	0.821428571	0.851851852	0.838228178	0.761904762	0.571428571	0.653061224	0.631163976	0.484848485	0.571428571	0.524590164	0.47431792	0.6	0.535714286	0.566037736	0.526047576	0	0	0	-0.110339818
407	2z94	24	1	N/A	1	0.008	0.035714286	0.013071895	-0.240679557	1	0.464285714	0.634146341	0.663714412	0.92	0.821428571	0.867924528	0.857092425	0.863636364	0.678571429	0.76	0.745357029	0.436363636	0.857142857	0.578313253	0.559896541	0	0	0	-0.100719424	0	0	0	-0.114052811
408	1uk4	24	1	N/A	1	0.025641026	0.111111111	0.041666667	-0.178764011	0	0	0	-0.071890121	0	0	0	-0.106366671	0	0	0	-0.098540146	0.338461538	0.814814815	0.47826087	0.456868802	0	0	0	-0.098540146	0	0	0	-0.085968081
409	2gz8	24	1	N/A	1	0	0	0	-0.223555995	0.833333333	0.454545455	0.588235294	0.595528251	0.769230769	0.909090909	0.833333333	0.822621872	0.615384615	0.727272727	0.666666667	0.641134999	0.280701754	0.727272727	0.405063291	0.386751788	0	0	0	-0.090055716	0.689655172	0.909090909	0.784313725	0.773801625
410	2cm3	25	0	N/A	1	0.326530612	0.96969697	0.488549618	0.472910414	0.933333333	0.424242424	0.583333333	0.601167603	0.866666667	0.393939394	0.541666667	0.55189157	0	0	0	-0.082256517	0.561403509	0.96969697	0.711111111	0.694565173	0	0	0	-0.106179842	0	0	0	0
411	1oem	25	0	N/A	1	0.272727273	1	0.428571429	0.419467614	0.56	0.424242424	0.482758621	0.429583829	0.888888889	0.484848485	0.62745098	0.626888536	0	0	0	-0.08352943	0.576923077	0.909090909	0.705882353	0.680109926	0.6	0.454545455	0.517241379	0.468410801	0.483870968	0.454545455	0.46875	0.400801392
412	1oes	25	0	N/A	1	0.13740458	0.545454545	0.219512195	0.059062824	1	0.545454545	0.705882353	0.717260629	0.857142857	0.545454545	0.666666667	0.653107884	0	0	0	-0.095058638	0.361111111	0.393939394	0.376811594	0.290486434	0.565217391	0.393939394	0.464285714	0.415503406	0.642857143	0.545454545	0.590163934	0.543131295
413	1sug	25	0	N/A	1	0.053435115	0.212121212	0.085365854	-0.161730599	1	0.515151515	0.68	0.697007206	1	0.424242424	0.595744681	0.629174069	0	0	0	-0.07228391	0.34	0.515151515	0.409638554	0.328040234	0	0	0	-0.094651311	0.9375	0.454545455	0.612244898	0.62755554
414	2cm2	25	0	0	1	0.269565217	0.939393939	0.418918919	0.394788896	0.857142857	0.545454545	0.666666667	0.653345117	0.882352941	0.454545455	0.6	0.603268167	0	0	0	-0.099800598	0.229885057	0.606060606	0.333333333	0.235757311	0	0	0	-0.115105726	0	0	0	-0.110163838
415	3i80	25	0	N/A	1	0.034482759	0.090909091	0.05	-0.156036395	0	0	0	-0.081243092	1	0.424242424	0.595744681	0.629174069	0	0	0	-0.081243092	0.107142857	0.363636364	0.165517241	-0.008890698	0	0	0	-0.099630161	0.896551724	0.787878788	0.838709677	0.822202295
416	2cm7	25	1	N/A	1	0.04494382	0.121212121	0.06557377	-0.13772228	0	0	0	-0.084364908	0.952380952	0.606060606	0.740740741	0.738393632	0	0	0	-0.075642785	0.666666667	0.727272727	0.695652174	0.656532164	0	0	0	-0.104828484	0.92	0.696969697	0.793103448	0.780318562
417	2cm8	25	1	N/A	1	0.253968254	0.96969697	0.402515723	0.390653208	0.875	0.424242424	0.571428571	0.580114761	0.952380952	0.606060606	0.740740741	0.738471739	1	0.424242424	0.595744681	0.629174069	0.328358209	0.666666667	0.44	0.373479254	0	0	0	-0.11138617	0.9	0.818181818	0.857142857	0.841493258
418	1qxk	25	1	N/A	1	0.333333333	0.96969697	0.496124031	0.483820657	1	0.515151515	0.68	0.69581963	0.954545455	0.636363636	0.763636364	0.757987892	1	0.454545455	0.625	0.651165326	0.265822785	0.636363636	0.375	0.289314659	0	0	0	-0.108059812	0.903225806	0.848484848	0.875	0.859614902
419	2cne	25	1	N/A	1	0.286956522	1	0.445945946	0.440814036	1	0.515151515	0.68	0.696149422	1	0.636363636	0.777777778	0.779522612	0	0	0	-0.081624927	0.164835165	0.454545455	0.241935484	0.106484997	0	0	0	-0.108884951	0	0	0	-0.098650543
420	2vew	25	1	N/A	1	0.040816327	0.181818182	0.066666667	-0.221428571	1	0.484848485	0.653061224	0.674919265	0.95	0.575757576	0.716981132	0.717260759	0	0	0	-0.069337525	0.240963855	0.606060606	0.344827586	0.257324305	0	0	0	-0.116301846	0.923076923	0.727272727	0.813559322	0.800271385
421	3eb1	25	1	N/A	1	0.348837209	0.909090909	0.504201681	0.478071485	0.947368421	0.545454545	0.692307692	0.694400803	0.894736842	0.515151515	0.653846154	0.650408095	0	0	0	-0.085953823	0.52173913	0.727272727	0.607594937	0.556109178	0	0	0	-0.094689164	0.787878788	0.787878788	0.787878788	0.759878788
422	1nny	25	1	N/A	1	0.242647059	1	0.390532544	0.37772539	1	0.515151515	0.68	0.69581963	0.944444444	0.515151515	0.666666667	0.672229299	0	0	0	-0.088938812	0.402777778	0.878787879	0.552380952	0.52084511	0	0	0	-0.110596836	0.774193548	0.727272727	0.75	0.718608661
423	3eax	25	1	N/A	1	0.430555556	0.939393939	0.59047619	0.571128845	0.904761905	0.575757576	0.703703704	0.695128514	0.894736842	0.515151515	0.653846154	0.650297646	1	0.575757576	0.730769231	0.738314895	0.325581395	0.848484848	0.470588235	0.429778732	0	0	0	-0.103263464	0.774193548	0.727272727	0.75	0.718481652
424	1onz	25	1	N/A	1	0.507936508	0.96969697	0.666666667	0.652469377	0	0	0	0	0.894736842	0.515151515	0.653846154	0.650408095	0	0	0	-0.094689164	0.298507463	0.606060606	0.4	0.315647201	0	0	0	-0.088938812	0.694444444	0.757575758	0.724637681	0.68733322
425	3i7z	25	1	N/A	1	0.046728972	0.151515152	0.071428571	-0.15373686	0	0	0	-0.081541009	0.947368421	0.545454545	0.692307692	0.695651692	1	0.393939394	0.565217391	0.605142283	0.195402299	0.515151515	0.283333333	0.172635326	0	0	0	-0.109510821	0.88	0.666666667	0.75862069	0.741731381
426	4ijo	26	0	N/A	N/A	0.284210526	1	0.442622951	0.369704474	0.888888889	0.592592593	0.711111111	0.683971392	0.884615385	0.851851852	0.867924528	0.841536188	0.952380952	0.740740741	0.833333333	0.812858695	0.333333333	0.925925926	0.490196078	0.410245217	0.694444444	0.925925926	0.793650794	0.755572248	0.694444444	0.925925926	0.793650794	0.755572248
427	2oxu	26	0	N/A	N/A	0.254716981	1	0.406015038	0.317976462	0.882352941	0.555555556	0.681818182	0.656310179	0.884615385	0.851851852	0.867924528	0.841536188	0.869565217	0.740740741	0.8	0.766150993	0.568181818	0.925925926	0.704225352	0.655733514	0.702702703	0.962962963	0.8125	0.781285285	0.641025641	0.925925926	0.757575758	0.715031511
428	1rmz	26	1	N/A	N/A	0.234782609	1	0.38028169	0.279751442	0.882352941	0.555555556	0.681818182	0.656627099	0.851851852	0.851851852	0.851851852	0.821548822	0.954545455	0.777777778	0.857142857	0.837532902	0.450980392	0.851851852	0.58974359	0.514599113	0.684210526	0.962962963	0.8	0.767763884	0.641025641	0.925925926	0.757575758	0.715465073
429	3ljg	26	1	N/A	N/A	0.333333333	1	0.5	0.443812682	0.941176471	0.592592593	0.727272727	0.710834632	0.958333333	0.851851852	0.901960784	0.885484238	0.814814815	0.814814815	0.814814815	0.776936027	0.456140351	0.962962963	0.619047619	0.570073694	0.658536585	1	0.794117647	0.767262534	0.625	0.925925926	0.746268657	0.702872002
430	3ehx	26	1	N/A	N/A	0.465517241	1	0.635294118	0.596118002	0.833333333	0.555555556	0.666666667	0.631049022	1	0.851851852	0.92	0.909181938	0.884615385	0.851851852	0.867924528	0.841536188	0.581395349	0.925925926	0.714285714	0.66688022	0.666666667	0.962962963	0.787878788	0.754028742	0.675675676	0.925925926	0.78125	0.741580211
431	3f18	26	1	N/A	N/A	0.230769231	1	0.375	0.268747994	0.882352941	0.555555556	0.681818182	0.656310179	1	0.814814815	0.897959184	0.885922337	0.875	0.777777778	0.823529412	0.791654549	0.357142857	0.925925926	0.515463918	0.441325818	0.634146341	0.962962963	0.764705882	0.728557119	0.634146341	0.962962963	0.764705882	0.728557119
432	3lir	26	1	N/A	N/A	0.272727273	1	0.428571429	0.352089395	0.882352941	0.555555556	0.681818182	0.656627099	1	0.851851852	0.92	0.909283996	0.875	0.777777778	0.823529412	0.791903651	0.513513514	0.703703704	0.59375	0.504117213	0.648648649	0.888888889	0.75	0.702323535	0.71875	0.851851852	0.779661017	0.733880314
433	3f15	26	1	N/A	N/A	0.238938053	1	0.385714286	0.286492508	0.888888889	0.592592593	0.711111111	0.683971392	0.923076923	0.888888889	0.905660377	0.886885001	0.913043478	0.777777778	0.84	0.813827975	0.490566038	0.962962963	0.65	0.603390206	0.613636364	1	0.76056338	0.730755885	0.619047619	0.962962963	0.753623188	0.716423453
434	3lik	26	1	N/A	N/A	0.232758621	1	0.377622378	0.275359554	0.888888889	0.592592593	0.711111111	0.684275064	1	0.851851852	0.92	0.909283996	0.827586207	0.888888889	0.857142857	0.827433095	0.384615385	0.925925926	0.543478261	0.475733267	0.642857143	1	0.782608696	0.75485442	0.625	0.925925926	0.746268657	0.702872002
435	2oxw	26	1	N/A	N/A	0.321428571	1	0.486486486	0.426110711	0.882352941	0.555555556	0.681818182	0.656310179	0.92	0.851851852	0.884615385	0.862842663	0.88	0.814814815	0.846153846	0.816769956	0.254237288	0.555555556	0.348837209	0.170946371	0.619047619	0.962962963	0.753623188	0.716423453	0.657894737	0.925925926	0.769230769	0.728077176
436	4gql	26	1	N/A	N/A	0.252336449	1	0.402985075	0.315286009	0.789473684	0.555555556	0.652173913	0.607989639	0.92	0.851851852	0.884615385	0.863011113	0.846153846	0.814814815	0.830188679	0.796445064	0.382978723	0.666666667	0.486486486	0.367780745	0.590909091	0.962962963	0.732394366	0.693727062	0.6875	0.814814815	0.745762712	0.692101951
437	4gr3	26	1	N/A	N/A	0.296703297	1	0.457627119	0.390956715	0.833333333	0.555555556	0.666666667	0.631408332	1	0.851851852	0.92	0.909283996	0.75	0.777777778	0.763636364	0.714399094	0.418181818	0.851851852	0.56097561	0.481053035	0.574468085	1	0.72972973	0.698160058	0.619047619	0.962962963	0.753623188	0.716860797
438	4oq7	27	0	N/A	N/A	0.130081301	1	0.230215827	0.281241986	0.5625	0.5625	0.5625	0.536858974	0.306122449	0.9375	0.461538462	0.49545669	0.263157895	0.9375	0.410958904	0.450385255	0.21875	0.4375	0.291666667	0.252105081	0.301886792	1	0.463768116	0.510853925	0.23880597	1	0.385542169	0.440674331
439	4nvf	27	0	N/A	N/A	0.128	1	0.226950355	0.277297264	0.5	0.5625	0.529411765	0.501087328	0.319148936	0.9375	0.476190476	0.508333676	0.296296296	1	0.457142857	0.505028305	0.158730159	0.625	0.253164557	0.238645808	0.285714286	1	0.444444444	0.493813109	0.219178082	1	0.359550562	0.416432018
440	4nva	27	0	N/A	N/A	0.104575163	1	0.189349112	0.228245596	0.5	0.4375	0.466666667	0.438691767	0.3	0.9375	0.454545455	0.489287534	0.272727273	0.9375	0.422535211	0.460805298	0.136363636	0.5625	0.219512195	0.192691594	0.242424242	1	0.390243902	0.444999099	0.219178082	1	0.359550562	0.416432018
441	1kxn	27	0	N/A	N/A	0.131147541	1	0.231884058	0.283241567	0.5625	0.5625	0.5625	0.536858974	0.306122449	0.9375	0.461538462	0.49545669	0.255319149	0.75	0.380952381	0.385329127	0.044776119	0.1875	0.072289157	-0.025433062	0.225352113	1	0.367816092	0.424206912	0.222222222	1	0.363636364	0.420283448
442	4jpt	27	1	N/A	N/A	0.120300752	1	0.214765101	0.26218941	0.5	0.5625	0.529411765	0.501087328	0.294117647	0.9375	0.447761194	0.48328619	0.271186441	1	0.426666667	0.477987545	0.181818182	1	0.307692308	0.365877211	0.280701754	1	0.438356164	0.48841077	0.231884058	1	0.376470588	0.432280319
443	4jm5	27	1	N/A	N/A	0.102564103	1	0.186046512	0.223533279	0.5625	0.5625	0.5625	0.536858974	0.291666667	0.875	0.4375	0.461146052	0.290909091	1	0.450704225	0.499350227	0.31372549	1	0.47761194	0.52297636	0.228571429	1	0.372093023	0.428204972	0.231884058	1	0.376470588	0.432280319
444	4jqm	27	1	N/A	N/A	0.119402985	1	0.213333333	0.260370704	0.529411765	0.5625	0.545454545	0.518226075	0.276595745	0.8125	0.412698413	0.426330643	0.264150943	0.875	0.405797101	0.432656476	0.225806452	0.875	0.358974359	0.389510298	0.23880597	1	0.385542169	0.440674331	0.212121212	0.875	0.341463415	0.37291124
445	4jm8	27	1	N/A	N/A	0.124031008	1	0.220689655	0.269614847	0.5	0.4375	0.466666667	0.438691767	0.319148936	0.9375	0.476190476	0.508333676	0.3	0.9375	0.454545455	0.489287534	0.152173913	0.875	0.259259259	0.289294516	0.235294118	1	0.380952381	0.43643578	0.222222222	1	0.363636364	0.420283448
446	4jpu	27	1	N/A	N/A	0.133333333	1	0.235294118	0.287297202	0.529411765	0.5625	0.545454545	0.518226075	0.285714286	0.875	0.430769231	0.455133687	0.288461538	0.9375	0.441176471	0.477444591	0.241935484	0.9375	0.384615385	0.426369655	0.23880597	1	0.385542169	0.440674331	0.235294118	1	0.380952381	0.43643578
447	4jm6	27	1	N/A	N/A	0.120300752	1	0.214765101	0.26218941	0.5	0.5	0.5	0.470695971	0.291666667	0.875	0.4375	0.461146052	0.290909091	1	0.450704225	0.499350227	0.069444444	0.3125	0.113636364	0.035467468	0.235294118	1	0.380952381	0.43643578	0.217391304	0.9375	0.352941176	0.396789122
448	4jmz	27	1	N/A	N/A	0.131147541	1	0.231884058	0.283241567	0.588235294	0.625	0.606060606	0.5825315	0.28	0.875	0.424242424	0.449286375	0.264150943	0.875	0.405797101	0.432656476	0.222222222	1	0.363636364	0.420283448	0.235294118	1	0.380952381	0.43643578	0.216216216	1	0.355555556	0.412650179
449	4jpl	27	1	N/A	N/A	0.13559322	1	0.23880597	0.291430982	0.5	0.5625	0.529411765	0.501087328	0.3125	0.9375	0.46875	0.501802308	0.259259259	0.875	0.4	0.427393634	0.055555556	0.25	0.090909091	0.000484198	0.231884058	1	0.376470588	0.432280319	0.208955224	0.875	0.337349398	0.368965501
450	4jm9	27	1	N/A	N/A	0.119402985	1	0.213333333	0.260370704	0.526315789	0.625	0.571428571	0.546296632	0.306122449	0.9375	0.461538462	0.49545669	0.285714286	1	0.444444444	0.493813109	0.211267606	0.9375	0.344827586	0.389059034	0.225352113	1	0.367816092	0.424206912	0.231884058	1	0.376470588	0.432280319
451	4jqn	27	1	N/A	N/A	0.123076923	1	0.219178082	0.26773525	0.588235294	0.625	0.606060606	0.5825315	0.304347826	0.875	0.451612903	0.473701354	0.267857143	0.9375	0.416666667	0.455531996	0.192771084	1	0.323232323	0.381393451	0.219178082	1	0.359550562	0.416432018	0.275862069	1	0.432432432	0.483137404
452	1yer	28	0	N/A	1	0.532258065	0.970588235	0.6875	0.649494667	0.909090909	0.588235294	0.714285714	0.693259978	0.954545455	0.617647059	0.75	0.735566822	0.925925926	0.735294118	0.819672131	0.796201526	0.385542169	0.941176471	0.547008547	0.488652037	0.735294118	0.735294118	0.735294118	0.683270996	0.652173913	0.882352941	0.75	0.703922491
453	3t0h	28	0	N/A	1	0.317757009	1	0.482269504	0.430356762	0.904761905	0.558823529	0.690909091	0.672002214	0.956521739	0.647058824	0.771929825	0.756361637	0.923076923	0.705882353	0.8	0.776586097	0.391891892	0.852941176	0.537037037	0.459806401	0.722222222	0.764705882	0.742857143	0.691590965	0.644444444	0.852941176	0.734177215	0.683765837
454	1yes	28	0	N/A	1	0.507936508	0.941176471	0.659793814	0.616320807	0.947368421	0.529411765	0.679245283	0.673092379	0.958333333	0.676470588	0.793103448	0.777099953	0.96	0.705882353	0.813559322	0.796890304	0.557692308	0.852941176	0.674418605	0.617674276	0.75862069	0.647058824	0.698412698	0.649273742	0.673913043	0.911764706	0.775	0.736955447
455	1yet	28	1	N/A	1	0.568965517	0.970588235	0.717391304	0.683670961	1	0.529411765	0.692307692	0.69711753	1	0.705882353	0.827586207	0.817639334	0.846153846	0.647058824	0.733333333	0.698938013	0.471698113	0.735294118	0.574712644	0.49039806	0.805555556	0.852941176	0.828571429	0.795361327	0.659090909	0.852941176	0.743589744	0.695829724
456	4l94	28	1	N/A	1	0.405063291	0.941176471	0.566371681	0.510616296	0.904761905	0.558823529	0.690909091	0.671571639	0.954545455	0.617647059	0.75	0.735566822	0.925925926	0.735294118	0.819672131	0.796201526	0.777777778	0.823529412	0.8	0.759791457	0.806451613	0.735294118	0.769230769	0.727449624	0.659090909	0.852941176	0.743589744	0.693912814
457	2xdk	28	1	N/A	1	0.040816327	0.117647059	0.060606061	-0.294282036	0.944444444	0.5	0.653846154	0.651409129	0.96	0.705882353	0.813559322	0.797171419	0.916666667	0.647058824	0.75862069	0.736919028	0.381578947	0.852941176	0.527272727	0.452813004	0.743589744	0.852941176	0.794520548	0.75531072	0.608695652	0.823529412	0.7	0.644234781
458	2xhr	28	1	N/A	1	0.055555556	0.117647059	0.075471698	-0.212320326	1	0.441176471	0.612244898	0.630669953	0.923076923	0.705882353	0.8	0.77641512	0.956521739	0.647058824	0.771929825	0.756194408	0.424242424	0.823529412	0.56	0.480787097	0.72972973	0.794117647	0.76056338	0.712318504	0.666666667	0.882352941	0.759493671	0.715001191
459	2xht	28	1	N/A	1	0.379310345	0.970588235	0.545454545	0.498413996	0.933333333	0.411764706	0.571428571	0.581439146	0.866666667	0.764705882	0.8125	0.781617151	0.827586207	0.705882353	0.761904762	0.724027962	0.888888889	0.705882353	0.786885246	0.758619668	0.731707317	0.882352941	0.8	0.762606151	0.608695652	0.823529412	0.7	0.643501481
460	2xk2	28	1	N/A	1	0.052631579	0.117647059	0.072727273	-0.217577927	0.941176471	0.470588235	0.62745098	0.628445998	0.96	0.705882353	0.813559322	0.796890304	0.956521739	0.647058824	0.771929825	0.757012615	0.385714286	0.794117647	0.519230769	0.431892577	0.678571429	0.558823529	0.612903226	0.551226134	0.636363636	0.823529412	0.717948718	0.664167316
461	3t10	28	1	N/A	1	0.057971014	0.117647059	0.077669903	-0.190415374	0.944444444	0.5	0.653846154	0.651221791	0.958333333	0.676470588	0.793103448	0.777250147	0.952380952	0.588235294	0.727272727	0.716007095	0.421052632	0.705882353	0.527472527	0.432131071	0.707317073	0.852941176	0.773333333	0.730356549	0.666666667	0.941176471	0.780487805	0.746942565
462	4l91	28	1	N/A	1	0.295652174	1	0.456375839	0.396516625	1	0.411764706	0.583333333	0.607531718	0.764705882	0.764705882	0.764705882	0.718463108	0.733333333	0.647058824	0.6875	0.63234891	0.632653061	0.911764706	0.746987952	0.704037735	0.659574468	0.911764706	0.765432099	0.724578588	0.58490566	0.911764706	0.712643678	0.666056238
463	4l8z	28	1	N/A	1	0.326923077	1	0.492753623	0.442043322	1	0.5	0.666666667	0.674905462	0.84375	0.794117647	0.818181818	0.784442315	0.707317073	0.852941176	0.773333333	0.728729747	0.625	0.882352941	0.731707317	0.68362475	0.617021277	0.852941176	0.716049383	0.662704225	0.571428571	0.941176471	0.711111111	0.669647947
464	3ft8	28	1	N/A	1	0.34	1	0.507462687	0.457749805	1	0.441176471	0.612244898	0.630309294	0.735294118	0.735294118	0.735294118	0.682968536	0.771428571	0.794117647	0.782608696	0.738999924	0.688888889	0.911764706	0.784810127	0.746029157	0.6	0.970588235	0.741573034	0.70712664	0.58490566	0.911764706	0.712643678	0.665667382
465	4p0h	29	0	N/A	N/A	0.517241379	0.625	0.566037736	0.439443068	0.8	0.5	0.615384615	0.562821177	0.857142857	0.5	0.631578947	0.593456381	0.857142857	0.5	0.631578947	0.593456381	0.365384615	0.791666667	0.5	0.347871051	0.8	0.666666667	0.727272727	0.666950294	0.80952381	0.708333333	0.755555556	0.698186029
466	3ce4	29	0	N/A	N/A	0.75	0.625	0.681818182	0.610378618	0.785714286	0.458333333	0.578947368	0.527900153	0.916666667	0.458333333	0.611111111	0.594099986	0.823529412	0.583333333	0.682926829	0.629476088	0.456521739	0.875	0.6	0.496283073	0.777777778	0.583333333	0.666666667	0.602496094	0.75	0.625	0.681818182	0.610378618
467	3l5v	29	0	N/A	N/A	0.035714286	0.041666667	0.038461538	-0.244669076	0.785714286	0.458333333	0.578947368	0.527900153	0.916666667	0.458333333	0.611111111	0.594099986	0.8125	0.541666667	0.65	0.596626357	0.642857143	0.75	0.692307692	0.605095565	0.8	0.666666667	0.727272727	0.666950294	0.75	0.625	0.681818182	0.610378618
468	3djh	29	0	N/A	N/A	0.516129032	0.666666667	0.581818182	0.45811761	0.866666667	0.541666667	0.666666667	0.626473572	0.9	0.375	0.529411765	0.524419704	1	0.458333333	0.628571429	0.632839187	0.46875	0.625	0.535714286	0.39567819	0.8	0.666666667	0.727272727	0.666950294	0.75	0.625	0.681818182	0.610378618
469	4gru	29	0	N/A	N/A	0.608695652	0.583333333	0.595744681	0.491008498	0.785714286	0.458333333	0.578947368	0.527900153	0.923076923	0.5	0.648648649	0.62705362	0.875	0.583333333	0.7	0.65857117	0.533333333	0.666666667	0.592592593	0.47319694	0.722222222	0.541666667	0.619047619	0.543488745	0.739130435	0.708333333	0.723404255	0.65185611
470	3u18	29	1	N/A	N/A	0.8	0.666666667	0.727272727	0.666950294	0.785714286	0.458333333	0.578947368	0.527900153	0.916666667	0.458333333	0.611111111	0.594099986	0.8	0.5	0.615384615	0.562821177	0.387755102	0.791666667	0.520547945	0.377444934	0.8	0.666666667	0.727272727	0.666950294	0.739130435	0.708333333	0.723404255	0.65185611
471	3l5s	29	1	N/A	N/A	0.516129032	0.666666667	0.581818182	0.45811761	0.785714286	0.458333333	0.578947368	0.527900153	0.923076923	0.5	0.648648649	0.62705362	0.8	0.5	0.615384615	0.562821177	0.666666667	0.75	0.705882353	0.623302292	0.8	0.666666667	0.727272727	0.666950294	0.708333333	0.708333333	0.708333333	0.630555556
472	3l5p	29	1	N/A	N/A	0.555555556	0.625	0.588235294	0.471472246	0.8	0.5	0.615384615	0.562821177	0.923076923	0.5	0.648648649	0.62705362	0.857142857	0.5	0.631578947	0.593456381	0.484848485	0.666666667	0.561403509	0.429490283	0.8	0.666666667	0.727272727	0.666950294	0.708333333	0.708333333	0.708333333	0.630555556
473	3dji	29	1	N/A	N/A	0.75	0.625	0.681818182	0.610378618	0.785714286	0.458333333	0.578947368	0.527900153	0.916666667	0.458333333	0.611111111	0.594099986	0.8	0.5	0.615384615	0.562821177	0.396551724	0.958333333	0.56097561	0.464376491	0.777777778	0.583333333	0.666666667	0.602496094	0.842105263	0.666666667	0.744186047	0.692820323
474	3l5r	29	1	N/A	N/A	0.7	0.583333333	0.636363636	0.553806941	0.785714286	0.458333333	0.578947368	0.527900153	0.916666667	0.458333333	0.611111111	0.594099986	0.8125	0.541666667	0.65	0.596626357	0.692307692	0.75	0.72	0.642352357	0.777777778	0.583333333	0.666666667	0.602496094	0.681818182	0.625	0.652173913	0.56530828
475	3l5u	29	1	N/A	N/A	0.485714286	0.708333333	0.576271186	0.449291184	0.785714286	0.458333333	0.578947368	0.527900153	0.857142857	0.5	0.631578947	0.593456381	0.8	0.5	0.615384615	0.562821177	0.5	0.708333333	0.586206897	0.462893976	0.714285714	0.625	0.666666667	0.587177372	0.739130435	0.708333333	0.723404255	0.65185611
476	2ooh	29	1	N/A	N/A	0.484848485	0.666666667	0.561403509	0.429490283	0.8	0.5	0.615384615	0.562821177	0.857142857	0.5	0.631578947	0.593456381	0.8125	0.541666667	0.65	0.596626357	0.4	0.75	0.52173913	0.375325945	0.736842105	0.583333333	0.651162791	0.577350269	0.739130435	0.708333333	0.723404255	0.65185611
477	1ljt	29	1	N/A	N/A	0.761904762	0.666666667	0.711111111	0.6426817	0.785714286	0.458333333	0.578947368	0.527900153	0.846153846	0.458333333	0.594594595	0.559360332	0.846153846	0.458333333	0.594594595	0.559360332	0.386363636	0.708333333	0.5	0.341952947	0.777777778	0.583333333	0.666666667	0.602496094	0.739130435	0.708333333	0.723404255	0.65185611
478	1ca7	29	1	N/A	N/A	0.681818182	0.625	0.652173913	0.56530828	0.785714286	0.458333333	0.578947368	0.527900153	0.857142857	0.5	0.631578947	0.593456381	0.823529412	0.583333333	0.682926829	0.629476088	0.346938776	0.708333333	0.465753425	0.290518222	0.789473684	0.625	0.697674419	0.635085296	0.772727273	0.708333333	0.739130435	0.674352517
479	3ijg	29	1	N/A	N/A	0.727272727	0.666666667	0.695652174	0.619830399	0.785714286	0.458333333	0.578947368	0.527900153	0.916666667	0.458333333	0.611111111	0.594099986	0.823529412	0.583333333	0.682926829	0.629476088	0.727272727	0.666666667	0.695652174	0.619830399	0.7	0.583333333	0.636363636	0.553806941	0.75	0.625	0.681818182	0.610378618
480	3ptl	30	0	N/A	N/A	0.036585366	0.136363636	0.057692308	-0.101183229	0.684210526	0.590909091	0.634146341	0.607195215	0.647058824	0.5	0.564102564	0.53703892	0.611111111	0.5	0.55	0.518638259	0.1625	0.590909091	0.254901961	0.196786311	0.636363636	0.636363636	0.636363636	0.605235232	0.422222222	0.863636364	0.567164179	0.558709345
481	2pkc	30	0	N/A	N/A	0.03960396	0.181818182	0.06504065	-0.109699977	0.5	0.409090909	0.45	0.410370339	0.523809524	0.5	0.511627907	0.471024643	0.647058824	0.5	0.564102564	0.53703892	0.231884058	0.727272727	0.351648352	0.325477257	0.55	0.5	0.523809524	0.485789143	0.435897436	0.772727273	0.557377049	0.534041733
482	3i2y	30	0	N/A	N/A	0.033333333	0.136363636	0.053571429	-0.116551045	0.5	0.454545455	0.476190476	0.434235255	0	0	0	-0.056411629	0.708333333	0.772727273	0.739130435	0.716545818	0.338461538	1	0.505747126	0.530878316	0.52173913	0.545454545	0.533333333	0.49256355	0.463414634	0.863636364	0.603174603	0.592237159
483	1ptk	30	0	N/A	N/A	0.033333333	0.136363636	0.053571429	-0.116551045	0.523809524	0.5	0.511627907	0.471024643	0	0	0	-0.059275295	0.578947368	0.5	0.536585366	0.501612501	0.25	0.681818182	0.365853659	0.332390836	0.545454545	0.545454545	0.545454545	0.50654404	0.428571429	0.818181818	0.5625	0.546254759
484	1bjr	30	0	N/A	N/A	0	0	0	-0.192029131	0.45	0.409090909	0.428571429	0.382681367	0.578947368	0.5	0.536585366	0.501612501	0.578947368	0.5	0.536585366	0.501612501	0.175438596	0.909090909	0.294117647	0.29788519	0.454545455	0.454545455	0.454545455	0.407852848	0.463414634	0.863636364	0.603174603	0.592237159
485	3prk	30	0	N/A	N/A	0.05	0.181818182	0.078431373	-0.067879156	0.523809524	0.5	0.511627907	0.471024643	0	0	0	-0.059275295	0.652173913	0.681818182	0.666666667	0.637628889	0.263157895	0.909090909	0.408163265	0.418429059	0.09375	0.136363636	0.111111111	0.01989529	0.391304348	0.818181818	0.529411765	0.515121402
486	3de3	30	0	N/A	N/A	0.034090909	0.136363636	0.054545455	-0.112735779	0.55	0.5	0.523809524	0.485789143	0.6875	0.5	0.578947368	0.557023953	0.571428571	0.545454545	0.558139535	0.521433494	0.338983051	0.909090909	0.49382716	0.499840468	0	0	0	-0.076835298	0.487179487	0.863636364	0.62295082	0.610745797
487	3dvr	30	0	N/A	N/A	0	0	0	-0.144978003	0.523809524	0.5	0.511627907	0.471024643	0	0	0	-0.062026856	0.6	0.409090909	0.486486486	0.4609249	0.27027027	0.909090909	0.416666667	0.426723189	0	0	0	-0.076835298	0.487179487	0.863636364	0.62295082	0.610745797
488	3de1	30	0	N/A	N/A	0.034090909	0.136363636	0.054545455	-0.112735779	0.55	0.5	0.523809524	0.485789143	0.6875	0.5	0.578947368	0.557023953	0.6	0.409090909	0.486486486	0.4609249	0.232876712	0.772727273	0.357894737	0.340205693	0	0	0	-0.076835298	0.527777778	0.863636364	0.655172414	0.641132727
489	3de6	30	0	N/A	N/A	0	0	0	-0.143334389	0.55	0.5	0.523809524	0.485789143	0	0	0	-0.056411629	0.6	0.409090909	0.486486486	0.4609249	0.158878505	0.772727273	0.263565891	0.234197436	0	0	0	-0.076835298	0.463414634	0.863636364	0.603174603	0.592237159
490	1oyo	30	1	N/A	N/A	0	0	0	-0.143334389	0.5	0.454545455	0.476190476	0.434235255	0.6	0.545454545	0.571428571	0.53734303	0.571428571	0.363636364	0.444444444	0.420087937	0.285714286	0.818181818	0.423529412	0.414523181	0	0	0	-0.07452785	0.487179487	0.863636364	0.62295082	0.610745797
491	1pj8	30	1	N/A	N/A	0.075	0.136363636	0.096774194	-0.00584873	0.523809524	0.5	0.511627907	0.471024643	0.692307692	0.409090909	0.514285714	0.503198826	0.684210526	0.590909091	0.634146341	0.607195215	0.31147541	0.863636364	0.457831325	0.456577426	0.666666667	0.636363636	0.651162791	0.622251196	0.4	0.818181818	0.537313433	0.522550702
492	4w4q	31	0	N/A	N/A	0.00952381	0.117647059	0.017621145	-0.182858673	0.583333333	0.411764706	0.482758621	0.470843035	0.348837209	0.882352941	0.5	0.526031427	0.2	0.352941176	0.255319149	0.220769023	0.154929577	0.647058824	0.25	0.256744885	0	0	0	-0.04870533	0.377777778	1	0.548387097	0.590922321
493	2gub	31	0	N/A	N/A	0.006134969	0.058823529	0.011111111	-0.158581229	0.571428571	0.470588235	0.516129032	0.498568379	0.347826087	0.941176471	0.507936508	0.544494708	0.461538462	0.705882353	0.558139535	0.546746696	0.255813953	0.647058824	0.366666667	0.365315792	0.425	1	0.596491228	0.631219059	0.354166667	1	0.523076923	0.569501514
494	3qys	31	0	N/A	N/A	0.006535948	0.058823529	0.011764706	-0.146957025	0.6	0.529411765	0.5625	0.544918106	0.326530612	0.941176471	0.484848485	0.525132823	0.485714286	1	0.653846154	0.679815146	0.173076923	0.529411765	0.260869565	0.248441911	0.395348837	1	0.566666667	0.606335262	0.298245614	1	0.459459459	0.515838882
495	3kbs	31	0	N/A	N/A	0.011695906	0.117647059	0.021276596	-0.139297753	0.571428571	0.470588235	0.516129032	0.498729378	0.372093023	0.941176471	0.533333333	0.566223057	0.459459459	1	0.62962963	0.659310819	0.140625	0.529411765	0.222222222	0.210213477	0.314814815	1	0.478873239	0.53237035	0.303571429	1	0.465753425	0.521209754
496	3kbj	31	0	N/A	N/A	0.006666667	0.058823529	0.011976048	-0.144082145	0.6	0.529411765	0.5625	0.544918106	0.361702128	1	0.53125	0.576588222	0.352941176	0.705882353	0.470588235	0.468052659	0.214285714	0.529411765	0.305084746	0.290173756	0.222222222	0.235294118	0.228571429	0.192251401	0.361702128	1	0.53125	0.576588222
497	4e3v	31	0	N/A	N/A	0.00621118	0.058823529	0.011235955	-0.156585665	0.411764706	0.411764706	0.411764706	0.384590793	0.346938776	1	0.515151515	0.562823406	0.386363636	1	0.557377049	0.598344637	0.212765957	0.588235294	0.3125	0.306045895	0	0	0	-0.050311714	0.361702128	1	0.53125	0.57638142
498	3kcj	31	0	N/A	N/A	0.00617284	0.058823529	0.011173184	-0.15570107	0.411764706	0.411764706	0.411764706	0.384810528	0.333333333	0.823529412	0.474576271	0.492814896	0.377777778	1	0.548387097	0.590987519	0.2	0.705882353	0.311688312	0.326362245	0	0	0	0	0.425	1	0.596491228	0.631389176
499	3kbv	31	0	N/A	N/A	0.006944444	0.058823529	0.01242236	-0.138382014	0.642857143	0.529411765	0.580645161	0.566247522	0.395348837	1	0.566666667	0.606335262	0.459459459	1	0.62962963	0.659310819	0.180327869	0.647058824	0.282051282	0.288062515	0	0	0	-0.049903223	0.354166667	1	0.523076923	0.569713284
500	1mnz	31	0	N/A	N/A	0.006666667	0.058823529	0.011976048	-0.144647654	0.6	0.529411765	0.5625	0.544867751	0.340425532	0.941176471	0.5	0.537918784	0.5	1	0.666666667	0.690671432	0.178571429	0.588235294	0.273972603	0.270241445	0	0	0	-0.051344355	0.34	1	0.507462687	0.556485108
501	4a8i	31	0	N/A	N/A	0.006666667	0.058823529	0.011976048	-0.145217174	0.388888889	0.411764706	0.4	0.371696959	0.369565217	1	0.53968254	0.583541598	0.185185185	0.294117647	0.227272727	0.188645271	0.175438596	0.588235294	0.27027027	0.266547781	0	0	0	-0.05017481	0.354166667	1	0.523076923	0.569572495
502	4qe1	31	1	N/A	N/A	0.007042254	0.058823529	0.012578616	-0.136494861	0.6	0.529411765	0.5625	0.544918106	0.355555556	0.941176471	0.516129032	0.551662676	0.24	0.352941176	0.285714286	0.251538262	0.183098592	0.764705882	0.295454545	0.322048721	0.548387097	1	0.708333333	0.726424975	0.377777778	1	0.548387097	0.590987519
503	3kbm	31	1	N/A	N/A	0.007142857	0.058823529	0.012738854	-0.134613328	0.571428571	0.470588235	0.516129032	0.498729378	0.326086957	0.882352941	0.476190476	0.505771995	0.464285714	0.764705882	0.577777778	0.572907376	0.166666667	0.705882353	0.269662921	0.286500955	0.395348837	1	0.566666667	0.606335262	0.309090909	1	0.472222222	0.526718143
504	4qeh	31	1	N/A	N/A	0.006535948	0.058823529	0.011764706	-0.146957025	0.583333333	0.411764706	0.482758621	0.470894561	0.369565217	1	0.53968254	0.583675741	0.548387097	1	0.708333333	0.726424975	0.151515152	0.588235294	0.240963855	0.23822259	0.395348837	1	0.566666667	0.606335262	0.346938776	1	0.515151515	0.563040085
505	4duo	31	1	N/A	N/A	0.009803922	0.117647059	0.018099548	-0.174960352	0.571428571	0.470588235	0.516129032	0.498729378	0.386363636	1	0.557377049	0.598536154	0.472222222	1	0.641509434	0.669356657	0.1875	0.529411765	0.276923077	0.263763451	0.361702128	1	0.53125	0.576588222	0.309090909	1	0.472222222	0.526718143
506	4qe4	31	1	N/A	N/A	0.006578947	0.058823529	0.01183432	-0.145996729	0.615384615	0.470588235	0.533333333	0.519931245	0.372093023	0.941176471	0.533333333	0.566223057	0.515151515	1	0.68	0.702093112	0.208333333	0.588235294	0.307692308	0.30200718	0	0	0	-0.047214228	0.354166667	1	0.523076923	0.569713284
507	3kbn	31	1	N/A	N/A	0.006493506	0.058823529	0.011695906	-0.147919407	0.533333333	0.470588235	0.5	0.479602003	0.377777778	1	0.548387097	0.590987519	0.485714286	1	0.653846154	0.679815146	0.1875	0.529411765	0.276923077	0.263763451	0	0	0	-0.047214228	0.320754717	1	0.485714286	0.538173086
508	4qee	31	1	N/A	N/A	0.006289308	0.058823529	0.011363636	-0.152764793	0.615384615	0.470588235	0.533333333	0.519931245	0.35	0.823529412	0.49122807	0.507160474	0.435897436	1	0.607142857	0.64035074	0.1875	0.529411765	0.276923077	0.263763451	0.210526316	0.235294118	0.222222222	0.184820646	0.377777778	1	0.548387097	0.590987519
509	4qe5	31	1	N/A	N/A	0.006535948	0.058823529	0.011764706	-0.146957025	0.642857143	0.529411765	0.580645161	0.566247522	0.372093023	0.941176471	0.533333333	0.566223057	0.5	1	0.666666667	0.690716258	0.173076923	0.529411765	0.260869565	0.248441911	0.19047619	0.235294118	0.210526316	0.171401181	0.404761905	1	0.576271186	0.61439958
510	3u3h	31	1	N/A	N/A	0.006756757	0.058823529	0.012121212	-0.143292224	0.421052632	0.470588235	0.444444444	0.418068705	0.354166667	1	0.523076923	0.569572495	0.485714286	1	0.653846154	0.679721197	0.139240506	0.647058824	0.229166667	0.23535675	0.548387097	1	0.708333333	0.72634777	0.298245614	1	0.459459459	0.51566992
511	2pol	32	0	N/A	N/A	0.035502959	0.230769231	0.061538462	-0.128122407	0	0	0	-0.057166195	0	0	0	-0.061032191	0	0	0	-0.074875551	0.24691358	0.769230769	0.373831776	0.36498915	0.235294118	0.153846154	0.186046512	0.141119682	0	0	0	0
512	4k3s	32	0	N/A	N/A	0.095785441	1	0.174825175	0.171169728	0	0	0	-0.059932913	0	0	0	-0.068674392	0.518518519	0.56	0.538461538	0.503551541	0.056074766	0.24	0.090909091	-0.031661431	0.25	0.24	0.244897959	0.190635971	0	0	0	0
513	4ovh	32	0	N/A	N/A	0.100840336	0.923076923	0.181818182	0.15819221	0	0	0	-0.061032191	0	0	0	-0.046347063	0	0	0	-0.066485075	0.215053763	0.769230769	0.336134454	0.327208349	0.235294118	0.153846154	0.186046512	0.141119682	0	0	0	0
514	3q4j	32	0	N/A	N/A	0.15625	1	0.27027027	0.306935757	0.066666667	0.04	0.05	-0.001496962	0	0	0	-0.052111178	0	0	0	-0.063543231	0.14375	0.92	0.248648649	0.263216127	0	0	0	-0.071938102	0	0	0	0
515	1mmi	32	0	N/A	N/A	0.102325581	0.846153846	0.182572614	0.145329645	0	0	0	-0.064708194	0	0	0	-0.057166195	0	0	0	-0.059125276	0	0	0	-0.108721547	0	0	0	-0.068225592	0	0	0	0
516	4pnv	32	0	N/A	N/A	0.100478469	0.807692308	0.178723404	0.132226738	0	0	0	-0.064708194	0	0	0	-0.069932545	0	0	0	-0.071608417	0	0	0	-0.11253408	0	0	0	-0.082630086	0	0	0	-0.048677625
517	4n97	32	1	N/A	N/A	0.157575758	1	0.272251309	0.303633953	0	0	0	-0.049388586	0	0	0	-0.049388586	0	0	0	-0.069236397	0.23364486	0.961538462	0.37593985	0.405765866	0.217391304	0.192307692	0.204081633	0.146681697	0	0	0	0
518	4mjq	32	1	N/A	N/A	0.114035088	1	0.204724409	0.214674117	0	0	0	0	0	0	0	-0.075096098	0	0	0	-0.063075157	0.15483871	0.923076923	0.26519337	0.279253819	0.25	0.153846154	0.19047619	0.148813137	0	0	0	0
519	4n94	32	1	N/A	N/A	0.094059406	0.76	0.167400881	0.112676255	0	0	0	-0.056136089	0	0	0	-0.063543231	0	0	0	-0.075096098	0.074626866	0.2	0.108695652	0.011514266	0.24	0.24	0.24	0.184117647	0	0	0	0
520	4n95	32	1	N/A	N/A	0.066666667	0.32	0.110344828	-0.006648904	0.153846154	0.08	0.105263158	0.064536224	0.222222222	0.16	0.186046512	0.138175203	0.2	0.12	0.15	0.107367856	0.075	0.12	0.092307692	0.008255732	0.227272727	0.2	0.212765957	0.158721146	0.75	0.24	0.363636364	0.403715414
521	3d1g	32	1	N/A	N/A	0.114537445	1	0.205533597	0.216392242	0.25	0.153846154	0.19047619	0.148950216	0.423076923	0.423076923	0.423076923	0.378959276	0.222222222	0.153846154	0.181818182	0.133846596	0.142857143	0.384615385	0.208333333	0.135955511	0.2	0.153846154	0.173913043	0.120695983	0	0	0	0
522	3d1f	32	1	N/A	N/A	0.153225806	0.730769231	0.253333333	0.229015129	0	0	0	-0.061032191	0	0	0	-0.053067856	0	0	0	-0.061032191	0.185483871	0.884615385	0.306666667	0.318902033	0	0	0	-0.079591718	0	0	0	0
523	4k3m	32	1	N/A	N/A	0.179310345	1	0.304093567	0.339174687	0	0	0	-0.066251327	0.235294118	0.153846154	0.186046512	0.139951587	0	0	0	-0.071607636	0.177304965	0.961538462	0.299401198	0.325137955	0.2	0.153846154	0.173913043	0.119389401	0	0	0	0
524	4k3r	32	1	N/A	N/A	0.139664804	1	0.245098039	0.273998312	0	0	0	-0.048784234	0	0	0	-0.055275501	0	0	0	-0.064867153	0.177304965	1	0.301204819	0.339913332	0	0	0	-0.071794207	0	0	0	0
525	4mjr	32	1	N/A	N/A	0.098039216	0.769230769	0.173913043	0.114051511	0	0	0	-0.064008351	0	0	0	-0.051810101	0.647058824	0.423076923	0.511627907	0.494384	0.174311927	0.730769231	0.281481481	0.259896797	0	0	0	-0.065858684	0	0	0	0
526	4n9a	32	1	N/A	N/A	0.141843972	0.833333333	0.242424242	0.240382816	0	0	0	-0.050216678	0	0	0	-0.060208969	0	0	0	-0.067316856	0.129310345	0.625	0.214285714	0.171613548	0	0	0	-0.070660772	0	0	0	0
527	2oot	33	0	N/A	N/A	0.091517857	0.976190476	0.167346939	0.173362283	1	0.261904762	0.41509434	0.499876528	0.620689655	0.857142857	0.72	0.709191893	0	0	0	-0.058317295	0.301724138	0.833333333	0.443037975	0.452545811	0.828571429	0.69047619	0.753246753	0.742150236	0.545454545	0.857142857	0.666666667	0.658998463
528	2c6p	33	0	N/A	N/A	0.087866109	1	0.161538462	0.165939727	0.692307692	0.214285714	0.327272727	0.365587167	0.451219512	0.880952381	0.596774194	0.598931774	0.607843137	0.738095238	0.666666667	0.645821322	0.269230769	0.833333333	0.406976744	0.418725028	0.651162791	0.666666667	0.658823529	0.636024375	0.5	0.857142857	0.631578947	0.62632789
529	2c6c	33	1	N/A	N/A	0.112565445	1	0.202352941	0.229886117	0.692307692	0.209302326	0.321428571	0.360900073	0.745098039	0.88372093	0.808510638	0.797783747	0.772727273	0.790697674	0.781609195	0.766790465	0.32	0.930232558	0.476190476	0.500813465	0.790697674	0.790697674	0.790697674	0.776613167	0.521126761	0.860465116	0.649122807	0.642460876
530	3d7h	33	1	N/A	N/A	0.102173913	1	0.185404339	0.192232052	0.647058824	0.234042553	0.34375	0.365358028	0.559322034	0.70212766	0.622641509	0.596359665	0.829268293	0.723404255	0.772727273	0.759432679	0.432989691	0.893617021	0.583333333	0.585958374	0.735849057	0.829787234	0.78	0.764584532	0.608695652	0.893617021	0.724137931	0.715348998
531	3d7g	33	1	N/A	N/A	0.11002445	0.97826087	0.197802198	0.209936886	0.666666667	0.260869565	0.375	0.393703316	0.571428571	0.869565217	0.689655172	0.679973623	0.864864865	0.695652174	0.771084337	0.761718486	0.385321101	0.913043478	0.541935484	0.553378737	0.755102041	0.804347826	0.778947368	0.763086616	0.655737705	0.869565217	0.747663551	0.735449253
532	3iww	33	1	N/A	N/A	0.110849057	1	0.199575372	0.215077878	0.529411765	0.191489362	0.28125	0.291163889	0.596491228	0.723404255	0.653846154	0.629493403	0.74	0.787234043	0.762886598	0.745501465	0.327272727	0.765957447	0.458598726	0.448299571	0.75	0.765957447	0.757894737	0.740156016	0.65625	0.893617021	0.756756757	0.746524821
533	3bi1	33	1	N/A	N/A	0.093877551	0.978723404	0.17132216	0.161318038	0.769230769	0.212765957	0.333333333	0.385734776	0.583333333	0.893617021	0.705882353	0.698153277	0.80952381	0.723404255	0.764044944	0.749283813	0.446808511	0.893617021	0.595744681	0.59715008	0.745098039	0.808510638	0.775510204	0.759218832	0.626865672	0.893617021	0.736842105	0.727418602
534	2jbj	33	1	N/A	N/A	0.117333333	1	0.210023866	0.238606634	0.916666667	0.25	0.392857143	0.464321944	0.6	0.818181818	0.692307692	0.677163926	0.860465116	0.840909091	0.850574713	0.840538414	0.2	0.613636364	0.301675978	0.274607502	0.739130435	0.772727273	0.755555556	0.738639512	0.62295082	0.863636364	0.723809524	0.712590565
535	2xei	33	1	N/A	N/A	0.092519685	1	0.169369369	0.163087774	0.642857143	0.191489362	0.295081967	0.328425488	0.64516129	0.85106383	0.733944954	0.719782076	0.615384615	0.85106383	0.714285714	0.700651067	0.453608247	0.936170213	0.611111111	0.619034555	0.72	0.765957447	0.742268041	0.723323053	0.594202899	0.872340426	0.706896552	0.696184659
536	3sjf	33	1	N/A	N/A	0.099156118	1	0.180422265	0.183619567	0.631578947	0.255319149	0.363636364	0.376488068	0.625	0.85106383	0.720720721	0.706885324	0.739130435	0.723404255	0.731182796	0.71192745	0.356521739	0.872340426	0.50617284	0.512227412	0.711538462	0.787234043	0.747474747	0.729211871	0.626865672	0.893617021	0.736842105	0.727418602
537	3d7f	33	1	N/A	N/A	0.103614458	0.977272727	0.187363834	0.200568253	0.916666667	0.25	0.392857143	0.464407975	0.584615385	0.863636364	0.697247706	0.687474214	0.449438202	0.909090909	0.601503759	0.607457905	0.359649123	0.931818182	0.518987342	0.53878638	0.649122807	0.840909091	0.732673267	0.718918954	0.542857143	0.863636364	0.666666667	0.65887444
538	3bi0	33	1	N/A	N/A	0.105990783	0.978723404	0.191268191	0.196764165	0.578947368	0.234042553	0.333333333	0.341345806	0.566666667	0.723404255	0.635514019	0.610858488	0.666666667	0.765957447	0.712871287	0.692390375	0.450549451	0.872340426	0.594202899	0.591864087	0.493506494	0.808510638	0.612903226	0.598617836	0.634920635	0.85106383	0.727272727	0.713260453
539	4gsm	34	0	N/A	N/A	0	0	0	-0.117806472	0.681818182	0.833333333	0.75	0.737330756	0.941176471	0.888888889	0.914285714	0.909630572	0	0	0	-0.049321085	0.4	0.777777778	0.528301887	0.521986353	0.6	1	0.75	0.758678601	0.529411765	1	0.692307692	0.707600103
540	4gwc	34	0	N/A	N/A	0	0	0	-0.105129095	0.652173913	0.833333333	0.731707317	0.719341391	0	0	0	-0.059197566	0.894736842	0.944444444	0.918918919	0.914206701	0.541666667	0.722222222	0.619047619	0.599296165	0	0	0	-0.06624353	0.486486486	1	0.654545455	0.67465062
541	3tf3	34	0	N/A	N/A	0	0	0	-0.116134502	0.681818182	0.833333333	0.75	0.737386643	1	1	1	1	1	1	1	1	0.529411765	1	0.692307692	0.707668646	0	0	0	-0.066018588	0.529411765	1	0.692307692	0.707668646
542	3the	34	0	N/A	N/A	0.219512195	1	0.36	0.414789222	0.789473684	0.833333333	0.810810811	0.799305338	0.842105263	0.888888889	0.864864865	0.856764558	0.941176471	0.888888889	0.914285714	0.909647527	0.5	0.777777778	0.608695652	0.595838678	0	0	0	-0.070940953	0.473684211	1	0.642857143	0.664588986
543	2zav	34	0	N/A	N/A	0.305084746	1	0.467532468	0.512665959	0.714285714	0.833333333	0.769230769	0.756593982	0.9375	0.833333333	0.882352941	0.877341165	0.933333333	0.777777778	0.848484848	0.844045564	0.325	0.722222222	0.448275862	0.439957093	0	0	0	-0.064317881	0.5	1	0.666666667	0.685269724
544	3th7	34	0	N/A	N/A	0	0	0	-0.094220436	0.666666667	0.777777778	0.717948718	0.701753144	0.9	1	0.947368421	0.945472855	0.882352941	0.833333333	0.857142857	0.849107187	0.288461538	0.833333333	0.428571429	0.442963019	0	0	0	-0.064317881	0.43902439	1	0.610169492	0.636326181
545	2pha	34	0	N/A	N/A	0	0	0	-0.147816683	0.652173913	0.833333333	0.731707317	0.719402184	0.947368421	1	0.972972973	0.971683	0	0	0	-0.051248225	0.282608696	0.722222222	0.40625	0.401503308	0	0	0	-0.062582973	0.545454545	1	0.705882353	0.719592432
546	3mfw	34	1	N/A	N/A	0	0	0	-0.119416287	0.714285714	0.833333333	0.769230769	0.756644449	1	0.888888889	0.941176471	0.939650543	0.75	0.833333333	0.789473684	0.777219637	0.666666667	0.777777778	0.717948718	0.701815141	0	0	0	-0.0623719	0.5	1	0.666666667	0.685344417
547	2pll	34	1	N/A	N/A	0.295081967	1	0.455696203	0.502210444	0.64	0.888888889	0.744186047	0.737216635	0.941176471	0.888888889	0.914285714	0.909647527	0.888888889	0.888888889	0.888888889	0.882132132	0.615384615	0.888888889	0.727272727	0.721304579	0	0	0	-0.064317881	0.461538462	1	0.631578947	0.654823777
548	3kv2	34	1	N/A	N/A	0	0	0	-0.11530621	0.681818182	0.833333333	0.75	0.737330756	1	0.833333333	0.909090909	0.908264318	0	0	0	-0.07742511	0.5625	1	0.72	0.73198708	0	0	0	-0.064536652	0.45	1	0.620689655	0.645322151
549	1wva	34	1	N/A	N/A	0	0	0	-0.101342861	0.666666667	0.888888889	0.761904762	0.753803749	0.941176471	0.888888889	0.914285714	0.909561587	0.944444444	0.944444444	0.944444444	0.941008018	0.6	1	0.75	0.758457469	0	0	0	-0.067158836	0.6	1	0.75	0.758457469
550	3lp7	34	1	N/A	N/A	0	0	0	-0.116558162	0.75	0.833333333	0.789473684	0.777128852	1	0.888888889	0.941176471	0.939629238	0	0	0	-0.0514205	0.625	0.833333333	0.714285714	0.702446948	0	0	0	-0.064536652	0.486486486	1	0.654545455	0.67465062
551	3dj8	34	1	N/A	N/A	0.310344828	1	0.473684211	0.517942249	0.681818182	0.833333333	0.75	0.737330756	0.944444444	0.944444444	0.944444444	0.941054614	0.888888889	0.888888889	0.888888889	0.882109228	0.619047619	0.722222222	0.666666667	0.646838277	0	0	0	-0.067918814	0.461538462	1	0.631578947	0.654739018
552	3skk	34	1	N/A	N/A	0	0	0	-0.080147846	0.695652174	0.888888889	0.780487805	0.771984188	0.941176471	0.888888889	0.914285714	0.909647527	0.833333333	0.833333333	0.833333333	0.823198198	0.548387097	0.944444444	0.693877551	0.699152192	0	0	0	-0.064317881	0.473684211	1	0.642857143	0.664588986
553	4gsz	34	1	N/A	N/A	0	0	0	-0.084801434	0	0	0	-0.061016949	0	0	0	-0.047143098	0.882352941	0.833333333	0.857142857	0.849078813	0.3	0.666666667	0.413793103	0.398697202	0	0	0	-0.061016949	0.514285714	1	0.679245283	0.696167301
554	3gmz	34	1	N/A	N/A	0.230769231	1	0.375	0.42912607	0.666666667	0.777777778	0.717948718	0.701815141	1	0.666666667	0.8	0.808372035	0.833333333	0.833333333	0.833333333	0.823232323	0.15	0.666666667	0.244897959	0.233411611	0	0	0	-0.0623719	0.5	1	0.666666667	0.685344417
555	2pho	34	1	N/A	N/A	0.310344828	1	0.473684211	0.517942249	0.652173913	0.833333333	0.731707317	0.719341391	1	0.777777778	0.875	0.87599813	0	0	0	-0.057333309	0.142857143	0.777777778	0.24137931	0.247508498	0	0	0	-0.06624353	0.473684211	1	0.642857143	0.664507356
556	1eqd	35	0	N/A	N/A	0.04137931	1	0.079470199	0.095216876	0.5	1	0.666666667	0.695087093	0.181818182	1	0.307692308	0.392732758	0.263157895	0.833333333	0.4	0.440484512	0.095238095	1	0.173913043	0.254441551	0.166666667	1	0.285714286	0.372259021	0.095238095	1	0.173913043	0.254441551
557	1ikj	35	0	N/A	N/A	0.048	1	0.091603053	0.126135294	0.3125	0.833333333	0.454545455	0.486325401	0.153846154	0.666666667	0.25	0.276902674	0.153846154	0.666666667	0.25	0.276902674	0.104166667	0.833333333	0.185185185	0.23935438	0.139534884	1	0.244897959	0.332461188	0.107142857	1	0.193548387	0.277572601
558	2ofm	35	0	N/A	N/A	0.04379562	1	0.083916084	0.107536097	0.25	0.666666667	0.363636364	0.377728466	0.153846154	0.666666667	0.25	0.276902674	0.153846154	0.666666667	0.25	0.276902674	0.093023256	0.666666667	0.163265306	0.187844501	0.172413793	0.833333333	0.285714286	0.34047745	0.127659574	1	0.226415094	0.313456282
559	4hpb	35	0	N/A	N/A	0.058252427	1	0.110091743	0.159970815	0.5	1	0.666666667	0.694736612	0.176470588	1	0.3	0.384589228	0.153846154	0.333333333	0.210526316	0.187082702	0.113207547	1	0.203389831	0.287144109	0.157894737	1	0.272727273	0.358732176	0.101694915	1	0.184615385	0.265593346
560	1d2u	35	0	N/A	N/A	0.04	1	0.076923077	0.087409664	0.461538462	1	0.631578947	0.665873916	0.162162162	1	0.279069767	0.365951414	0.25	0.833333333	0.384615385	0.4274324	0.096774194	1	0.176470588	0.257542967	0.139534884	1	0.244897959	0.332461188	0.095238095	1	0.173913043	0.254441551
561	1x8q	35	0	N/A	N/A	0.053097345	1	0.100840336	0.145531021	0.333333333	0.833333333	0.476190476	0.504432993	0.206896552	1	0.342857143	0.424455802	0.19047619	0.666666667	0.296296296	0.319036784	0.101694915	1	0.184615385	0.267235792	0.136363636	1	0.24	0.327493967	0.109090909	1	0.196721311	0.281176574
562	1x8o	35	0	N/A	N/A	0.046875	1	0.089552239	0.121438013	0.25	0.666666667	0.363636364	0.377728466	0.137931034	0.666666667	0.228571429	0.256499097	0.142857143	0.5	0.222222222	0.222802738	0.115384615	1	0.206896552	0.29251687	0.153846154	1	0.266666667	0.35401146	0.105263158	1	0.19047619	0.274050158
563	1np4	35	0	N/A	N/A	0.042857143	1	0.082191781	0.102926675	0.5	1	0.666666667	0.695087093	0.146341463	1	0.255319149	0.342879653	0.3125	0.833333333	0.454545455	0.486325401	0.089552239	1	0.164383562	0.242616958	0.12244898	1	0.218181818	0.304743512	0.101694915	1	0.184615385	0.267235792
564	4hpa	35	0	N/A	N/A	0.046511628	1	0.088888889	0.119881485	0.461538462	1	0.631578947	0.665873916	0.162162162	1	0.279069767	0.365951414	0.294117647	0.833333333	0.434782609	0.469769678	0.085714286	1	0.157894737	0.234298242	0.227272727	0.833333333	0.357142857	0.403898038	0.101694915	1	0.184615385	0.267235792
565	1x8n	35	0	N/A	N/A	0.045454545	1	0.086956522	0.115233919	0.25	0.666666667	0.363636364	0.377728466	0.137931034	0.666666667	0.228571429	0.256499097	0.176470588	1	0.3	0.385630873	0.075471698	0.666666667	0.13559322	0.153503073	0.131578947	0.833333333	0.227272727	0.284283885	0.101694915	1	0.184615385	0.267235792
566	4hpd	35	1	N/A	N/A	0.052173913	1	0.099173554	0.142213639	0.5	1	0.666666667	0.695087093	0.15	1	0.260869565	0.34835085	0.176470588	0.5	0.260869565	0.258430752	0.095238095	1	0.173913043	0.254441551	0.146341463	1	0.255319149	0.342879653	0.109090909	1	0.196721311	0.281176574
567	4hpc	35	1	N/A	N/A	0.051724138	1	0.098360656	0.137244154	0.5	1	0.666666667	0.694736612	0.176470588	1	0.3	0.384589228	0.333333333	0.833333333	0.476190476	0.503766925	0.1	1	0.181818182	0.262271095	0.15	1	0.260869565	0.347160239	0.109090909	1	0.196721311	0.279628911
568	3dl7	36	0	N/A	N/A	0.186046512	0.8	0.301886792	0.290590371	0.933333333	0.35	0.509090909	0.554319688	0.097560976	0.1	0.098765432	0.024517411	0.617647059	0.525	0.567567568	0.53751534	0.619047619	0.65	0.634146341	0.603827	0.518518519	0.7	0.595744681	0.56507966	0.431034483	0.625	0.510204082	0.472048504
569	2jgf	36	0	N/A	N/A	0.191616766	0.8	0.309178744	0.299076676	0.933333333	0.35	0.509090909	0.554387066	0.078947368	0.075	0.076923077	0.00424901	0.8125	0.325	0.464285714	0.492447637	0.305263158	0.725	0.42962963	0.407078672	0.538461538	0.7	0.608695652	0.578398782	0.45	0.675	0.54	0.506960279
570	2y2v	36	0	N/A	N/A	0.152631579	0.725	0.252173913	0.218361829	0	0	0	-0.048761153	0.097560976	0.1	0.098765432	0.024214017	0.730769231	0.475	0.575757576	0.5634531	0.319444444	0.575	0.410714286	0.366203641	0.509090909	0.7	0.589473684	0.558587083	0.482142857	0.675	0.5625	0.529171018
571	3dl4	36	0	N/A	N/A	0.191616766	0.8	0.309178744	0.299493486	0.9375	0.375	0.535714286	0.57596915	0.108108108	0.1	0.103896104	0.03469334	0.769230769	0.5	0.606060606	0.596805424	0.234567901	0.475	0.314049587	0.256797428	0.482758621	0.7	0.571428571	0.54099642	0.344827586	0.5	0.408163265	0.358162825
572	4b82	36	1	N/A	N/A	0.11627907	0.243902439	0.157480315	0.065222439	0.9375	0.365853659	0.526315789	0.568210799	0.153846154	0.146341463	0.15	0.081389241	0.727272727	0.585365854	0.648648649	0.62710807	0.348314607	0.756097561	0.476923077	0.456228248	0.586956522	0.658536585	0.620689655	0.588391394	0.545454545	0.731707317	0.625	0.596574023
573	4b83	36	1	N/A	N/A	0.181818182	0.731707317	0.291262136	0.264277022	0.9375	0.365853659	0.526315789	0.568244835	0.102564103	0.097560976	0.1	0.027478402	0.702702703	0.634146341	0.666666667	0.641565445	0.383561644	0.682926829	0.49122807	0.458751315	0.568627451	0.707317073	0.630434783	0.600438674	0.517857143	0.707317073	0.597938144	0.567206448
574	4ara	36	1	N/A	N/A	0.163366337	0.804878049	0.271604938	0.253422723	0.928571429	0.317073171	0.472727273	0.524920312	0.105263158	0.097560976	0.101265823	0.029467481	0.710526316	0.658536585	0.683544304	0.658808686	0.355263158	0.658536585	0.461538462	0.425968196	0.557692308	0.707317073	0.623655914	0.593223747	0.482142857	0.658536585	0.556701031	0.521048548
575	1n5r	36	1	N/A	N/A	0.180327869	0.804878049	0.294642857	0.280829744	0.941176471	0.390243902	0.551724138	0.588733207	0.078947368	0.073170732	0.075949367	0.002254263	0.681818182	0.365853659	0.476190476	0.471070285	0.2	0.390243902	0.26446281	0.194279766	0.583333333	0.682926829	0.629213483	0.597935537	0.5	0.682926829	0.577319588	0.544092972
576	4b85	36	1	N/A	N/A	0.153488372	0.804878049	0.2578125	0.237085071	1	0.365853659	0.535714286	0.5895728	0.125	0.12195122	0.12345679	0.051828421	0.862068966	0.609756098	0.714285714	0.706893071	0.233009709	0.585365854	0.333333333	0.287214867	0.557692308	0.707317073	0.623655914	0.59343706	0.50877193	0.707317073	0.591836735	0.561053745
577	2gyu	36	1	N/A	N/A	0.184357542	0.804878049	0.3	0.287147088	0	0	0	-0.047225179	0.071428571	0.073170732	0.072289157	-0.005713238	0.838709677	0.634146341	0.722222222	0.710495278	0.186915888	0.487804878	0.27027027	0.207284397	0.553571429	0.756097561	0.639175258	0.613034143	0.492063492	0.756097561	0.596153846	0.570549588
578	2gyv	36	1	N/A	N/A	0.1125	0.219512195	0.148760331	0.056106995	0.777777778	0.341463415	0.474576271	0.491714888	0.057142857	0.048780488	0.052631579	-0.019679008	0.735294118	0.609756098	0.666666667	0.644930082	0.20212766	0.463414634	0.281481481	0.217422568	0.555555556	0.731707317	0.631578947	0.603092625	0.543859649	0.756097561	0.632653061	0.606379585
579	2whq	36	1	N/A	N/A	0.172043011	0.8	0.283185841	0.269772534	0	0	0	-0.046690537	0.095238095	0.1	0.097560976	0.022566498	0.75	0.675	0.710526316	0.689522398	0.288288288	0.8	0.42384106	0.41523764	0.49122807	0.7	0.577319588	0.546707557	0.492063492	0.775	0.601941748	0.579571837
580	2jf0	36	1	N/A	N/A	0.107526882	0.25	0.15037594	0.056906356	0.9375	0.375	0.535714286	0.575902742	0.75862069	0.55	0.637681159	0.622408872	0.696969697	0.575	0.630136986	0.606485601	0.352941176	0.75	0.48	0.459550509	0.470588235	0.6	0.527472527	0.488433518	0.433333333	0.65	0.52	0.484434336
581	2wu4	36	1	N/A	N/A	0.146118721	0.8	0.247104247	0.224144661	0.857142857	0.3	0.444444444	0.487389832	0.133333333	0.15	0.141176471	0.066569205	0.636363636	0.525	0.575342466	0.547086622	0.203389831	0.6	0.303797468	0.258963649	0.457627119	0.675	0.545454545	0.511948393	0.409090909	0.675	0.509433962	0.47623138
582	1tws	37	0	N/A	N/A	0.260869565	0.857142857	0.4	0.372007004	0.647058824	0.392857143	0.488888889	0.46248616	0.545454545	0.214285714	0.307692308	0.299118032	0.666666667	0.285714286	0.4	0.398684207	0.25	0.535714286	0.340909091	0.25792275	0	0	0	-0.095049691	0.615384615	0.571428571	0.592592593	0.548408497
583	3h2e	37	0	N/A	N/A	0.155688623	0.928571429	0.266666667	0.219786449	0	0	0	0	0.6	0.321428571	0.418604651	0.395342486	0.642857143	0.321428571	0.428571429	0.414041714	0.271186441	0.571428571	0.367816092	0.291833279	0.611111111	0.392857143	0.47826087	0.445346307	0.566666667	0.607142857	0.586206897	0.537492053
584	3h2n	37	1	N/A	N/A	0.234693878	0.851851852	0.368	0.336319122	0.857142857	0.444444444	0.585365854	0.589653515	0.5	0.62962963	0.557377049	0.504911855	0	0	0	-0.073353994	0.452380952	0.703703704	0.550724638	0.502838489	0	0	0	-0.090924554	0.466666667	0.777777778	0.583333333	0.545382626
585	4dai	37	1	N/A	N/A	0.024096386	0.083333333	0.037383178	-0.159355257	0.7	0.583333333	0.636363636	0.606319495	0	0	0	-0.066477798	0.071428571	0.041666667	0.052631579	-0.016616814	0.354166667	0.708333333	0.472222222	0.431077608	0	0	0	-0.080985931	0.516129032	0.666666667	0.581818182	0.539121089
586	3h2f	37	1	N/A	N/A	0.197802198	0.75	0.313043478	0.272355165	0.777777778	0.583333333	0.666666667	0.646850353	0	0	0	-0.061499657	0.083333333	0.041666667	0.055555556	-0.004461776	0.156862745	0.666666667	0.253968254	0.185451772	0	0	0	-0.081291805	0.5	0.708333333	0.586206897	0.548124409
587	3h26	37	1	N/A	N/A	0.20952381	0.916666667	0.341085271	0.334802287	0.066666667	0.041666667	0.051282051	-0.020998859	0.166666667	0.083333333	0.111111111	0.057259151	0	0	0	-0.066206822	0.34	0.708333333	0.459459459	0.418505499	0.7	0.583333333	0.636363636	0.606455057	0.514285714	0.75	0.610169492	0.575559107
588	3h21	37	1	N/A	N/A	0.071428571	0.166666667	0.1	-0.035809569	0.736842105	0.583333333	0.651162791	0.625587523	0	0	0	-0.066206822	0	0	0	-0.077933909	0.186440678	0.458333333	0.265060241	0.177760325	0.105263158	0.083333333	0.093023256	0.013574435	0.548387097	0.708333333	0.618181818	0.580269818
589	4nhv	37	1	N/A	N/A	0.226415094	0.857142857	0.358208955	0.325770974	0.647058824	0.392857143	0.488888889	0.462651555	0.615384615	0.285714286	0.390243902	0.378127003	0.6	0.321428571	0.418604651	0.395515537	0.303571429	0.607142857	0.404761905	0.336968768	0.578947368	0.392857143	0.468085106	0.429643571	0.555555556	0.714285714	0.625	0.582123989
590	3h2a	37	1	N/A	N/A	0.169354839	0.875	0.283783784	0.254833671	0.555555556	0.208333333	0.303030303	0.30319816	0	0	0	-0.072858006	0	0	0	-0.056586936	0.230769231	0.625	0.337078652	0.276647279	0.133333333	0.083333333	0.102564103	0.035360796	0.592592593	0.666666667	0.62745098	0.588516945
591	3h23	37	1	N/A	N/A	0.255555556	0.821428571	0.389830508	0.35411538	0.923076923	0.428571429	0.585365854	0.604837722	0.527777778	0.678571429	0.59375	0.546457179	0.5	0.25	0.333333333	0.304759514	0.419354839	0.464285714	0.440677966	0.37399607	0.5	0.714285714	0.588235294	0.543002708	0.525	0.75	0.617647059	0.57712719
592	3tyd	37	1	N/A	N/A	0.201754386	0.821428571	0.323943662	0.27557005	0.692307692	0.321428571	0.43902439	0.434364596	0.558823529	0.678571429	0.612903226	0.566817415	0.647058824	0.785714286	0.709677419	0.676615499	0.465116279	0.714285714	0.563380282	0.516198572	0.04	0.035714286	0.037735849	-0.066318941	0.47826087	0.785714286	0.594594595	0.55697587
593	4d8a	37	1	N/A	N/A	0.235294118	0.833333333	0.366972477	0.34564624	0.142857143	0.083333333	0.105263158	0.042489864	0	0	0	-0.07513997	0.105263158	0.083333333	0.093023256	0.013574435	0.220588235	0.625	0.326086957	0.265215743	0	0	0	-0.093348777	0.45	0.75	0.5625	0.527612283
594	2g4v	38	0	N/A	N/A	0	0	0	-0.220391817	0.523809524	0.5	0.511627907	0.471024643	0	0	0	-0.053417573	0.666666667	0.545454545	0.6	0.572772218	0.20212766	0.863636364	0.327586207	0.326045351	0.666666667	0.909090909	0.769230769	0.757054072	0.552631579	0.954545455	0.7	0.698047469
595	3qmp	38	0	N/A	N/A	0	0	0	-0.149886541	0.611111111	0.5	0.55	0.518638259	0.666666667	0.363636364	0.470588235	0.46238202	0.705882353	0.545454545	0.615384615	0.5926359	0.381818182	0.954545455	0.545454545	0.557027056	0.612903226	0.863636364	0.716981132	0.700589095	0.538461538	0.954545455	0.68852459	0.68744986
596	4b5l	38	0	N/A	N/A	0.011627907	0.045454545	0.018518519	-0.166505501	0.55	0.5	0.523809524	0.485789143	0.764705882	0.590909091	0.666666667	0.648232879	0.655172414	0.863636364	0.745098039	0.728313752	0.314285714	1	0.47826087	0.505555573	0.565217391	0.590909091	0.577777778	0.540918663	0.526315789	0.909090909	0.666666667	0.659274774
597	3osz	38	0	N/A	N/A	0	0	0	-0.208556073	0.55	0.5	0.523809524	0.485789143	0	0	0	-0.059275295	0.62962963	0.772727273	0.693877551	0.668934169	0.385964912	1	0.556962025	0.577409385	0	0	0	-0.059275295	0.477272727	0.954545455	0.636363636	0.639675167
598	3dyb	38	0	N/A	N/A	0	0	0	-0.162864693	0.55	0.5	0.523809524	0.485789143	0.882352941	0.681818182	0.769230769	0.759426837	0.625	0.454545455	0.526315789	0.499824953	0.318181818	0.954545455	0.477272727	0.494314533	0	0	0	-0.079092428	0.476190476	0.909090909	0.625	0.620634983
599	2hd4	38	0	N/A	N/A	0	0	0	-0.193665997	0.526315789	0.454545455	0.487804878	0.448821144	0.875	0.636363636	0.736842105	0.728620952	0.6	0.409090909	0.486486486	0.4609249	0.31372549	0.727272727	0.438356164	0.412169671	0.578947368	0.5	0.536585366	0.501612501	0.488888889	1	0.656716418	0.667185272
600	1ic6	38	0	N/A	N/A	0	0	0	-0.2002456	0.5	0.5	0.5	0.457198444	0.888888889	0.727272727	0.8	0.789308057	0.888888889	0.727272727	0.8	0.789308057	0.294117647	0.909090909	0.444444444	0.45343198	0	0	0	-0.095769317	0.488888889	1	0.656716418	0.667185272
601	2dqk	38	0	N/A	N/A	0	0	0	-0.162864693	0.555555556	0.454545455	0.5	0.464504299	0.75	0.681818182	0.714285714	0.692004694	0.655172414	0.863636364	0.745098039	0.728313752	0.253164557	0.909090909	0.396039604	0.406490982	0	0	0	-0.087697803	0.511627907	1	0.676923077	0.685435435
602	2duj	38	0	N/A	N/A	0	0	0	-0.208556073	0.526315789	0.454545455	0.487804878	0.448821144	0.761904762	0.727272727	0.744186047	0.723068899	0.633333333	0.863636364	0.730769231	0.714123567	0.24	0.818181818	0.371134021	0.362546693	0.523809524	0.5	0.511627907	0.471024643	0.538461538	0.954545455	0.68852459	0.68744986
603	3aj9	38	0	N/A	N/A	0	0	0	-0.167710277	0.571428571	0.545454545	0.558139535	0.521433494	0.769230769	0.454545455	0.571428571	0.566296566	0.666666667	0.454545455	0.540540541	0.519887783	0.23255814	0.909090909	0.37037037	0.380701975	0	0	0	-0.07452785	0.538461538	0.954545455	0.68852459	0.68744986
604	1p7v	38	1	N/A	N/A	0	0	0	-0.213596903	0.545454545	0.545454545	0.545454545	0.50654404	0.875	0.636363636	0.736842105	0.728620952	0.703703704	0.863636364	0.775510204	0.758899285	0.333333333	1	0.5	0.525608782	0.606060606	0.909090909	0.727272727	0.716468905	0.55	1	0.709677419	0.71517732
605	1p7w	38	1	N/A	N/A	0	0	0	-0.158011312	0.545454545	0.545454545	0.545454545	0.50654404	0.823529412	0.636363636	0.717948718	0.703829858	0.666666667	0.545454545	0.6	0.572772218	0.231578947	1	0.376068376	0.407185109	0.555555556	0.909090909	0.689655172	0.680803614	0.55	1	0.709677419	0.71517732
606	2h7q	39	0	N/A	N/A	0.086666667	0.590909091	0.151162791	0.109455127	0.421052632	0.363636364	0.390243902	0.358984609	0.307692308	0.545454545	0.393442623	0.364916508	0.145833333	0.318181818	0.2	0.14805071	0.24	0.545454545	0.333333333	0.307452436	0.138888889	0.227272727	0.172413793	0.116543462	0.182926829	0.681818182	0.288461538	0.285897697
607	1phc	39	0	N/A	N/A	0.073619632	0.545454545	0.12972973	0.069880695	0.45	0.409090909	0.428571429	0.397898172	0.325	0.590909091	0.419354839	0.395350637	0.272727273	0.545454545	0.363636364	0.336420278	0.197530864	0.727272727	0.310679612	0.315927383	0.142857143	0.227272727	0.175438596	0.120142901	0.1875	0.681818182	0.294117647	0.291530098
608	2z97	39	1	N/A	N/A	0.1	0.545454545	0.169014085	0.130776345	0.428571429	0.409090909	0.418604651	0.38614521	0.357142857	0.681818182	0.46875	0.454467535	0.272727273	0.681818182	0.38961039	0.381994184	0.244444444	0.5	0.328358209	0.296575318	0.238095238	0.681818182	0.352941176	0.348005556	0.194805195	0.681818182	0.303030303	0.300317224
609	3cpp	39	1	N/A	N/A	0.068965517	0.545454545	0.12244898	0.056077463	0.45	0.409090909	0.428571429	0.397898172	0.325	0.590909091	0.419354839	0.395350637	0.2	0.5	0.285714286	0.254793654	0.202380952	0.772727273	0.320754717	0.334171235	0.223880597	0.681818182	0.337078652	0.333077851	0.176470588	0.681818182	0.280373832	0.277760715
610	3cp4	39	1	N/A	N/A	0.083333333	0.590909091	0.146067416	0.101318736	0.45	0.409090909	0.428571429	0.397898172	0.30952381	0.590909091	0.40625	0.383002052	0.235294118	0.545454545	0.328767123	0.303069233	0.186666667	0.636363636	0.288659794	0.278373394	0.18	0.409090909	0.25	0.208102779	0.2	0.681818182	0.309278351	0.306418474
611	2cpp	39	1	N/A	N/A	0.086956522	0.545454545	0.15	0.103518729	0.473684211	0.409090909	0.43902439	0.41050437	0.307692308	0.545454545	0.393442623	0.364916508	0.222222222	0.545454545	0.315789474	0.2905638	0.215189873	0.772727273	0.336633663	0.349398547	0.175438596	0.454545455	0.253164557	0.216271549	0.1875	0.681818182	0.294117647	0.291530098
612	5cp4	39	1	N/A	N/A	0.0875	0.636363636	0.153846154	0.118673229	0.444444444	0.363636364	0.4	0.371296156	0.333333333	0.590909091	0.426229508	0.401957356	0.25862069	0.681818182	0.375	0.368659572	0.180722892	0.681818182	0.285714286	0.283334811	0.192982456	0.5	0.278481013	0.247769841	0.174418605	0.681818182	0.277777778	0.275322223
613	2zax	39	1	N/A	N/A	0.078947368	0.545454545	0.137931034	0.08421829	0.473684211	0.409090909	0.43902439	0.41050437	0.3	0.545454545	0.387096774	0.358835926	0.20754717	0.5	0.293333333	0.262327536	0.193548387	0.545454545	0.285714286	0.261166694	0.181818182	0.454545455	0.25974026	0.222993521	0.192307692	0.681818182	0.3	0.297341114
614	1re9	39	1	N/A	N/A	0.100917431	1	0.183333333	0.221670492	0.75	0.545454545	0.631578947	0.622454236	0.333333333	0.909090909	0.487804878	0.513273482	0.234042553	0.5	0.31884058	0.287162893	0.213592233	1	0.352	0.410245943	0.157894737	0.409090909	0.227848101	0.184755157	0.220930233	0.863636364	0.351851852	0.381524539
615	1noo	39	1	N/A	N/A	0.103174603	0.590909091	0.175675676	0.144851894	0.473684211	0.409090909	0.43902439	0.41050437	0.325	0.590909091	0.419354839	0.395350637	0.230769231	0.545454545	0.324324324	0.298796808	0.191011236	0.772727273	0.306306306	0.320061392	0.192982456	0.5	0.278481013	0.247598436	0.180722892	0.681818182	0.285714286	0.283145081
616	1phe	39	1	N/A	N/A	0.092198582	0.590909091	0.159509202	0.122133351	0.473684211	0.409090909	0.43902439	0.41050437	0.333333333	0.636363636	0.4375	0.418734793	0.277777778	0.681818182	0.394736842	0.386706234	0.2125	0.772727273	0.333333333	0.346255331	0.2	0.5	0.285714286	0.254793654	0.182926829	0.681818182	0.288461538	0.285897697
617	8cpp	39	1	N/A	N/A	0.064171123	0.545454545	0.114832536	0.04025122	0.473684211	0.409090909	0.43902439	0.41050437	0.30952381	0.590909091	0.40625	0.383002052	0.19047619	0.545454545	0.282352941	0.257831372	0.2125	0.772727273	0.333333333	0.346255331	0.138888889	0.227272727	0.172413793	0.116543462	0.182926829	0.681818182	0.288461538	0.285897697
618	16gs	40	0	N/A	N/A	0.255555556	0.958333333	0.403508772	0.383166066	0.857142857	0.5	0.631578947	0.623697978	0.8	0.666666667	0.727272727	0.698926537	0.565217391	0.541666667	0.553191489	0.496452786	0.418604651	0.75	0.537313433	0.484505769	0.6	0.75	0.666666667	0.622725465	0.517241379	0.625	0.566037736	0.506282095
619	20gs	40	0	N/A	N/A	0.293333333	0.916666667	0.444444444	0.418262065	0.764705882	0.541666667	0.634146341	0.606339983	0.739130435	0.708333333	0.723404255	0.688389923	0.5	0.416666667	0.454545455	0.392655358	0.65625	0.875	0.75	0.721866097	0.567567568	0.875	0.68852459	0.658363574	0.56	0.583333333	0.571428571	0.514372508
620	2a2r	40	1	N/A	N/A	0.247311828	0.958333333	0.393162393	0.372061968	0.916666667	0.458333333	0.611111111	0.620721587	0.620689655	0.75	0.679245283	0.636862114	0.142857143	0.125	0.133333333	0.029378191	0.5	0.833333333	0.625	0.587747836	0.689655172	0.833333333	0.754716981	0.723688064	0.590909091	0.541666667	0.565217391	0.51217943
621	18gs	40	1	N/A	N/A	0.229166667	0.916666667	0.366666667	0.329722942	0.785714286	0.458333333	0.578947368	0.563638173	0.772727273	0.708333333	0.739130435	0.707612485	0.545454545	0.5	0.52173913	0.462959232	0.695652174	0.666666667	0.680851064	0.640405639	0.64516129	0.833333333	0.727272727	0.693962255	0.565217391	0.541666667	0.553191489	0.496452786
622	3pgt	40	1	N/A	N/A	0.310810811	0.958333333	0.469387755	0.455105105	0.785714286	0.458333333	0.578947368	0.563829106	0.695652174	0.666666667	0.680851064	0.640624493	0.576923077	0.625	0.6	0.546314854	0.657142857	0.958333333	0.779661017	0.762890258	0.6	0.75	0.666666667	0.622989292	0.53125	0.708333333	0.607142857	0.555356798
623	8gss	40	1	N/A	N/A	0.26744186	0.958333333	0.418181818	0.400251106	0.75	0.375	0.5	0.491700392	0.772727273	0.708333333	0.739130435	0.707785645	0.56	0.583333333	0.571428571	0.514682391	0.708333333	0.708333333	0.708333333	0.670495495	0.642857143	0.75	0.692307692	0.651401405	0.566666667	0.708333333	0.62962963	0.580186937
624	3gss	40	1	N/A	N/A	0.277108434	0.958333333	0.429906542	0.412483736	0.916666667	0.458333333	0.611111111	0.620578613	0.85	0.708333333	0.772727273	0.749971733	0.538461538	0.583333333	0.56	0.500517331	0.45	0.75	0.5625	0.511057848	0.64516129	0.833333333	0.727272727	0.693962255	0.583333333	0.583333333	0.583333333	0.528985507
625	6gss	40	1	N/A	N/A	0.261904762	0.916666667	0.407407407	0.377463487	0.846153846	0.458333333	0.594594595	0.590586379	0.666666667	0.75	0.705882353	0.666446437	0.583333333	0.583333333	0.583333333	0.528985507	0.714285714	0.625	0.666666667	0.628192514	0.606060606	0.833333333	0.701754386	0.666932001	0.517241379	0.625	0.566037736	0.506282095
626	1aqx	40	1	N/A	N/A	0.275862069	1	0.432432432	0.425921701	0.8	0.5	0.615384615	0.597396167	0.607142857	0.708333333	0.653846154	0.607076208	0.75	0.75	0.75	0.717391304	0.7	0.875	0.777777778	0.751224371	0.575757576	0.791666667	0.666666667	0.625743801	0.511627907	0.916666667	0.656716418	0.633144708
627	3csj	40	1	N/A	N/A	0.260869565	1	0.413793103	0.406180223	0.846153846	0.458333333	0.594594595	0.590753999	0.772727273	0.708333333	0.739130435	0.707785645	0.576923077	0.625	0.6	0.546314854	0.6	0.75	0.666666667	0.622989292	0.567567568	0.875	0.68852459	0.658620949	0.625	0.833333333	0.714285714	0.680386856
628	1aqw	40	1	N/A	N/A	0.234693878	0.958333333	0.37704918	0.353252695	0.857142857	0.5	0.631578947	0.623859815	0.818181818	0.75	0.782608696	0.756687199	0.166666667	0.083333333	0.111111111	0.040126209	0.730769231	0.791666667	0.76	0.728202237	0.580645161	0.75	0.654545455	0.609729071	0.477272727	0.875	0.617647059	0.587050576
629	3dd3	40	1	N/A	N/A	0.283950617	0.958333333	0.438095238	0.42136595	0.8	0.5	0.615384615	0.597396167	0.62962963	0.708333333	0.666666667	0.621672257	0.230769231	0.125	0.162162162	0.093250481	0.526315789	0.833333333	0.64516129	0.608114318	0.567567568	0.875	0.68852459	0.658363574	0.482758621	0.583333333	0.528301887	0.462838747
630	3wc6	41	0	N/A	N/A	0	0	0	-0.148030549	0.956521739	0.785714286	0.862745098	0.855212069	1	0.642857143	0.782608696	0.78764181	0	0	0	-0.075073769	0.473684211	0.642857143	0.545454545	0.498741391	0.774193548	0.857142857	0.813559322	0.79484078	0.651162791	1	0.788732394	0.784712373
631	1z5r	41	0	N/A	N/A	0.098039216	0.178571429	0.126582278	0.009213167	1	0.642857143	0.782608696	0.78764181	0.952380952	0.714285714	0.816326531	0.810390062	0	0	0	-0.052362891	0.787878788	0.928571429	0.852459016	0.839615119	0.692307692	0.642857143	0.666666667	0.634749039	0.636363636	1	0.777777778	0.774256412
632	2pj8	41	1	N/A	N/A	0.096153846	0.178571429	0.125	0.006359815	0.944444444	0.607142857	0.739130435	0.739444726	1	0.714285714	0.833333333	0.833165644	0.909090909	0.714285714	0.8	0.789116709	0.961538462	0.892857143	0.925925926	0.919476263	0.8	0.857142857	0.827586207	0.810016856	0.595744681	1	0.746666667	0.744804183
633	2pj5	41	1	N/A	N/A	0	0	0	-0.175823001	0.904761905	0.678571429	0.775510204	0.765532346	1	0.75	0.857142857	0.855247779	0.954545455	0.75	0.84	0.833020713	0.892857143	0.892857143	0.892857143	0.881987578	0.766666667	0.821428571	0.793103448	0.771874798	0.622222222	1	0.767123288	0.764131494
634	2piz	41	1	N/A	N/A	0.086206897	0.178571429	0.11627907	-0.009391908	1	0.642857143	0.782608696	0.787691525	1	0.678571429	0.808510638	0.810689695	0.9375	0.535714286	0.681818182	0.689138726	0.870967742	0.964285714	0.915254237	0.907644209	0.757575758	0.892857143	0.819672131	0.803117882	0.636363636	1	0.777777778	0.774342411
635	2pj1	41	1	N/A	N/A	0.094339623	0.178571429	0.12345679	0.003550538	0.95	0.678571429	0.791666667	0.787281159	1	0.75	0.857142857	0.855247779	1	0.785714286	0.88	0.876924718	0.806451613	0.892857143	0.847457627	0.832431259	0.694444444	0.892857143	0.78125	0.763422569	0.608695652	1	0.756756757	0.754319634
636	2pj6	41	1	N/A	N/A	0	0	0	-0.141316417	0.954545455	0.75	0.84	0.833020713	1	0.642857143	0.782608696	0.78764181	1	0.75	0.857142857	0.855247779	1	0.785714286	0.88	0.876924718	0.774193548	0.857142857	0.813559322	0.79484078	0.658536585	0.964285714	0.782608696	0.773394967
637	1zg8	41	1	N/A	N/A	0	0	0	-0.165458921	0.9	0.642857143	0.75	0.74146489	1	0.714285714	0.833333333	0.833208011	0	0	0	-0.052180219	0.771428571	0.964285714	0.857142857	0.847427615	0.705882353	0.857142857	0.774193548	0.753286268	0.595744681	1	0.746666667	0.744903569
638	2jew	41	1	N/A	N/A	0.490909091	0.964285714	0.65060241	0.648158195	0.952380952	0.714285714	0.816326531	0.810390062	1	0.714285714	0.833333333	0.833165644	0.454545455	0.178571429	0.256410256	0.242850449	0.510638298	0.857142857	0.64	0.618945111	0.677419355	0.75	0.711864407	0.682069344	0.651162791	1	0.788732394	0.784712373
639	1zg7	41	1	N/A	N/A	0.49122807	1	0.658823529	0.66317408	0.947368421	0.642857143	0.765957447	0.763708818	1	0.75	0.857142857	0.855285967	0.947368421	0.642857143	0.765957447	0.763708818	0.8125	0.928571429	0.866666667	0.854529679	0.708333333	0.607142857	0.653846154	0.624004401	0.583333333	1	0.736842105	0.735673435
640	3wc5	41	1	N/A	N/A	0	0	0	-0.179052304	0.954545455	0.75	0.84	0.833020713	1	0.678571429	0.808510638	0.810643483	1	0.857142857	0.923076923	0.919183311	0.315789474	0.642857143	0.423529412	0.371590247	0.735294118	0.892857143	0.806451613	0.789289115	0.666666667	1	0.8	0.795518851
641	2pj4	41	1	N/A	N/A	0.518518519	1	0.682926829	0.685326616	0.947368421	0.642857143	0.765957447	0.763649658	1	0.714285714	0.833333333	0.833165644	0.954545455	0.75	0.84	0.833020713	0.870967742	0.964285714	0.915254237	0.907612216	0.641025641	0.892857143	0.746268657	0.728213536	0.583333333	1	0.736842105	0.735569712
642	2zk0	42	0	N/A	N/A	0.224137931	1	0.366197183	0.19766111	0.894736842	0.326923077	0.478873239	0.489891753	0.836734694	0.788461538	0.811881188	0.769161317	0.888888889	0.615384615	0.727272727	0.692582083	0.683333333	0.788461538	0.732142857	0.665199536	0.766666667	0.884615385	0.821428571	0.778157948	0.595238095	0.961538462	0.735294118	0.686182865
643	3vsp	42	0	N/A	N/A	0.331210191	1	0.497607656	0.403986413	0.9	0.346153846	0.5	0.504949159	0.65	0.75	0.696428571	0.615784326	0.660377358	0.673076923	0.666666667	0.581972064	0.625	0.769230769	0.689655172	0.60671499	0.76	0.730769231	0.745098039	0.682831474	0.703703704	0.730769231	0.716981132	0.64437949
644	2zno	42	1	N/A	N/A	0.241025641	1	0.388429752	0.27953664	0.941176471	0.340425532	0.5	0.52372615	0.75	0.893617021	0.815533981	0.776217131	0.759259259	0.872340426	0.811881188	0.770878396	0.583333333	0.893617021	0.705882353	0.649512993	0.719298246	0.872340426	0.788461538	0.742950604	0.628571429	0.936170213	0.752136752	0.708034575
645	3d6d	42	1	N/A	N/A	0.220338983	1	0.361111111	0.185377441	0.944444444	0.326923077	0.485714286	0.509567946	0.84	0.807692308	0.823529412	0.782681685	0.865384615	0.865384615	0.865384615	0.833274524	0.481927711	0.769230769	0.592592593	0.488824808	0.789473684	0.865384615	0.825688073	0.783013578	0.657894737	0.961538462	0.78125	0.738541375
646	3hod	42	1	N/A	N/A	0.241860465	1	0.389513109	0.247021947	0.882352941	0.288461538	0.434782609	0.453415404	0.793103448	0.884615385	0.836363636	0.7965275	0.875	0.673076923	0.760869565	0.721678315	0.535714286	0.865384615	0.661764706	0.584743217	0.735294118	0.961538462	0.833333333	0.798497681	0.671052632	0.980769231	0.796875	0.759425976
647	4e4q	42	1	N/A	N/A	0.26	1	0.412698413	0.286097626	0.944444444	0.326923077	0.485714286	0.509182848	0.847826087	0.75	0.795918367	0.75257726	0.913043478	0.807692308	0.857142857	0.827648242	0.5	0.884615385	0.638888889	0.559400544	0.766666667	0.884615385	0.821428571	0.777731108	0.671232877	0.942307692	0.784	0.738335176
648	3an3	42	1	N/A	N/A	0.278787879	0.978723404	0.433962264	0.338968245	0.904761905	0.404255319	0.558823529	0.55827893	0.745098039	0.808510638	0.775510204	0.725125709	0.875	0.744680851	0.804597701	0.769749468	0.573770492	0.744680851	0.648148148	0.566677316	0.719298246	0.872340426	0.788461538	0.742254074	0.65625	0.893617021	0.756756757	0.706896241
649	3r8i	42	1	N/A	N/A	0.339869281	1	0.507317073	0.427091217	0.947368421	0.346153846	0.507042254	0.526613234	0.914893617	0.826923077	0.868686869	0.840908174	0.884615385	0.884615385	0.884615385	0.857092449	0.696969697	0.884615385	0.779661017	0.727521938	0.712121212	0.903846154	0.796610169	0.749376736	0.628205128	0.942307692	0.753846154	0.704094418
650	2i4j	42	1	N/A	N/A	0.225108225	1	0.367491166	0.200677988	0.944444444	0.326923077	0.485714286	0.509567946	0.733333333	0.846153846	0.785714286	0.732974583	0.637681159	0.846153846	0.727272727	0.661312605	0.55952381	0.903846154	0.691176471	0.625319076	0.695652174	0.615384615	0.653061224	0.578106932	0.605633803	0.826923077	0.699186992	0.62564772
651	2i4p	42	1	N/A	N/A	0.241860465	1	0.389513109	0.247021947	0.944444444	0.326923077	0.485714286	0.509567946	0.826086957	0.730769231	0.775510204	0.728000215	0.633333333	0.365384615	0.463414634	0.395159156	0.542168675	0.865384615	0.666666667	0.590600485	0.695652174	0.615384615	0.653061224	0.578106932	0.637681159	0.846153846	0.727272727	0.661312605
652	2i4z	42	1	N/A	N/A	0.257425743	1	0.409448819	0.283368908	0.894736842	0.326923077	0.478873239	0.489891753	0.782608696	0.692307692	0.734693878	0.678035788	0.592592593	0.923076923	0.721804511	0.66405713	0.534090909	0.903846154	0.671428571	0.602182395	0.680851064	0.615384615	0.646464646	0.568434109	0.6875	0.846153846	0.75862069	0.699542615
653	2zk6	42	1	N/A	N/A	0.268041237	1	0.422764228	0.310791629	0.9375	0.288461538	0.441176471	0.474854924	0.727272727	0.769230769	0.747663551	0.686915724	0.738461538	0.923076923	0.820512821	0.780324922	0.617647059	0.807692308	0.7	0.626904034	0.68852459	0.807692308	0.743362832	0.680651534	0.662162162	0.942307692	0.777777778	0.732766854
654	1ndo	43	0	N/A	N/A	0.125	1	0.222222222	0.304166733	0.65	0.8125	0.722222222	0.715523467	0.551724138	1	0.711111111	0.731493545	0.551724138	1	0.711111111	0.731493545	0.31372549	1	0.47761194	0.536888203	0.761904762	1	0.864864865	0.867793731	0.333333333	1	0.5	0.555503993
655	1o7h	43	0	N/A	N/A	0.121212121	1	0.216216216	0.297765717	0.578947368	0.6875	0.628571429	0.616042272	1	1	1	1	0.615384615	1	0.761904762	0.77533193	0.127659574	0.375	0.19047619	0.169622076	0.8	1	0.888888889	0.890276694	0.372093023	1	0.542372881	0.590624423
656	1uuw	43	0	N/A	N/A	0.121212121	1	0.216216216	0.297638884	0.631578947	0.75	0.685714286	0.67569889	0.592592593	1	0.744186047	0.759913429	0.64	1	0.780487805	0.791603266	0.197530864	1	0.329896907	0.40956175	0.153846154	0.25	0.19047619	0.157916592	0.340425532	1	0.507936508	0.562085553
657	1o7m	43	0	N/A	N/A	0.121212121	1	0.216216216	0.297765717	0.611111111	0.6875	0.647058824	0.63437438	0.666666667	1	0.8	0.808901099	0.64	1	0.780487805	0.791622806	0.32	1	0.484848485	0.542968521	0.571428571	1	0.727272727	0.745355992	0.296296296	1	0.457142857	0.519839587
658	1o7w	43	0	N/A	N/A	0.115942029	1	0.207792208	0.288310894	0.631578947	0.75	0.685714286	0.67569889	0.571428571	1	0.727272727	0.745331287	0.592592593	1	0.744186047	0.759913429	0.210526316	1	0.347826087	0.425697907	0.380952381	1	0.551724138	0.598307191	0.326530612	1	0.492307692	0.549116953
659	1uuv	43	1	N/A	N/A	0.122137405	1	0.217687075	0.299246617	0.588235294	0.625	0.606060606	0.591269013	0.285714286	0.25	0.266666667	0.241896818	0.592592593	1	0.744186047	0.759913429	0.271186441	1	0.426666667	0.494095858	0.727272727	1	0.842105263	0.846846079	0.340425532	1	0.507936508	0.562085553
660	1o7p	43	1	N/A	N/A	0.118518519	1	0.21192053	0.292908361	0.611111111	0.6875	0.647058824	0.634342275	0.571428571	1	0.727272727	0.745331287	0.516129032	1	0.680851064	0.705808972	0.246153846	1	0.395061728	0.467085472	0.153846154	0.25	0.19047619	0.157916592	0.347826087	1	0.516129032	0.56887209
661	1eg9	43	1	N/A	N/A	0.118518519	1	0.21192053	0.292908361	0.611111111	0.6875	0.647058824	0.634342275	0.571428571	1	0.727272727	0.745331287	0.457142857	1	0.62745098	0.661052485	0.173913043	1	0.296296296	0.378478853	0.130434783	0.1875	0.153846154	0.118649898	0.363636364	1	0.533333333	0.583106041
662	1o7n	43	1	N/A	N/A	0.123076923	1	0.219178082	0.300995499	0.65	0.8125	0.722222222	0.715549493	0.551724138	1	0.711111111	0.731519875	0.666666667	1	0.8	0.808901099	0.296296296	1	0.457142857	0.519839587	0.533333333	1	0.695652174	0.718365772	0.326530612	1	0.492307692	0.549169647
663	2hmm	43	1	N/A	N/A	0.116788321	1	0.209150327	0.289697482	0.65	0.8125	0.722222222	0.71549732	0.592592593	1	0.744186047	0.759890286	0.470588235	1	0.64	0.671482831	0.222222222	1	0.363636364	0.439638094	0.5	1	0.666666667	0.693826599	0.333333333	1	0.5	0.555452187
664	1o7g	43	1	N/A	N/A	0.125	1	0.222222222	0.30429031	0.6	0.75	0.666666667	0.657307092	0.551724138	1	0.711111111	0.731519875	0.457142857	1	0.62745098	0.661087768	0.31372549	1	0.47761194	0.536943122	0.41025641	1	0.581818182	0.623228734	0.347826087	1	0.516129032	0.568921346
665	2hmo	43	1	N/A	N/A	0.126984127	1	0.225352113	0.307408223	0.619047619	0.8125	0.702702703	0.69703304	0.535714286	0.9375	0.681818182	0.695604509	0.457142857	1	0.62745098	0.661017036	0.242424242	1	0.390243902	0.462855676	0.41025641	1	0.581818182	0.623147224	0.333333333	1	0.5	0.555452187
666	2hmk	43	1	N/A	N/A	0.118518519	1	0.21192053	0.292778427	0.619047619	0.8125	0.702702703	0.69703304	0.551724138	1	0.711111111	0.731467091	0.457142857	1	0.62745098	0.661017036	0.285714286	1	0.444444444	0.509054233	0.380952381	1	0.551724138	0.598262527	0.326530612	1	0.492307692	0.549064009
667	3o5o	44	0	N/A	N/A	0.351351351	1	0.52	0.431288232	0.928571429	0.5	0.65	0.63188806	0.933333333	0.538461538	0.682926829	0.661266318	1	0.384615385	0.555555556	0.57659704	0.485714286	0.653846154	0.557377049	0.430894995	1	0.653846154	0.790697674	0.775133279	0.95	0.730769231	0.826086957	0.798866579
668	3o5m	44	0	N/A	N/A	0.379310345	0.846153846	0.523809524	0.396693483	1	0.5	0.666666667	0.665569272	1	0.384615385	0.555555556	0.576210386	1	0.538461538	0.7	0.693743311	0.42	0.807692308	0.552631579	0.429923108	1	0.615384615	0.761904762	0.748294434	0.807692308	0.807692308	0.807692308	0.758187357
669	3o5q	44	0	N/A	N/A	0.461538462	0.923076923	0.615384615	0.53129193	1	0.538461538	0.7	0.69410473	1	0.384615385	0.555555556	0.57659704	1	0.423076923	0.594594595	0.607318938	0.4	0.846153846	0.543209877	0.424750301	1	0.538461538	0.7	0.69410473	0.947368421	0.692307692	0.8	0.772327974
670	3o5l	44	0	N/A	N/A	0.434782609	0.769230769	0.555555556	0.431262572	0.928571429	0.5	0.65	0.63188806	1	0.307692308	0.470588235	0.511408312	1	0.5	0.666666667	0.665941635	0.36	0.692307692	0.473684211	0.312186881	1	0.692307692	0.818181818	0.801222842	0.863636364	0.730769231	0.791666667	0.74793165
671	3o5p	44	0	N/A	N/A	0.260416667	0.961538462	0.409836066	0.246646691	0.9375	0.576923077	0.714285714	0.689909418	1	0.538461538	0.7	0.69410473	1	0.5	0.666666667	0.665941635	0.308641975	0.961538462	0.46728972	0.344301666	1	0.461538462	0.631578947	0.63705223	0.869565217	0.769230769	0.816326531	0.775271244
672	4drn	44	1	N/A	N/A	0.396226415	0.807692308	0.53164557	0.403474386	1	0.538461538	0.7	0.69410473	1	0.346153846	0.514285714	0.544704779	1	0.615384615	0.761904762	0.748625113	0.583333333	0.807692308	0.677419355	0.591156104	1	0.692307692	0.818181818	0.801222842	0.894736842	0.653846154	0.755555556	0.717710305
673	4drm	44	1	N/A	N/A	0.328767123	0.923076923	0.484848485	0.35978128	1	0.5	0.666666667	0.665941635	1	0.346153846	0.514285714	0.544704779	1	0.576923077	0.731707317	0.721638707	0.536585366	0.846153846	0.656716418	0.568983581	1	0.692307692	0.818181818	0.801222842	0.916666667	0.846153846	0.88	0.851984119
674	4drp	44	1	N/A	N/A	0	0	0	-0.410890702	1	0.576923077	0.731707317	0.721638707	1	0.384615385	0.555555556	0.57659704	1	0.423076923	0.594594595	0.607318938	0.5	0.846153846	0.628571429	0.534051983	1	0.653846154	0.790697674	0.775133279	1	0.730769231	0.844444444	0.826945643
675	4jfl	44	1	N/A	N/A	0.066666667	0.153846154	0.093023256	-0.318599024	1	0.538461538	0.7	0.69410473	1	0.346153846	0.514285714	0.544704779	1	0.461538462	0.631578947	0.63705223	0.367647059	0.961538462	0.531914894	0.435337598	1	0.538461538	0.7	0.69410473	0.827586207	0.923076923	0.872727273	0.840059554
676	3o5r	44	1	N/A	N/A	0.301204819	0.961538462	0.458715596	0.331082066	1	0.576923077	0.731707317	0.721638707	1	0.423076923	0.594594595	0.607318938	0.333333333	0.153846154	0.210526316	0.104093502	0.367647059	0.961538462	0.531914894	0.435337598	1	0.769230769	0.869565217	0.852347187	0.814814815	0.846153846	0.830188679	0.786096123
677	4drq	44	1	N/A	N/A	0.076923077	0.115384615	0.092307692	-0.207647393	1	0.538461538	0.7	0.69410473	1	0.384615385	0.555555556	0.57659704	1	0.461538462	0.631578947	0.63705223	0.333333333	1	0.5	0.404226042	1	0.615384615	0.761904762	0.748625113	0.846153846	0.846153846	0.846153846	0.80693816
678	4drk	44	1	N/A	N/A	0.575	0.884615385	0.696969697	0.623173321	1	0.538461538	0.7	0.69410473	1	0.384615385	0.555555556	0.57659704	1	0.615384615	0.761904762	0.748625113	0.309859155	0.846153846	0.453608247	0.29608634	1	0.653846154	0.790697674	0.775133279	0.8	0.769230769	0.784313725	0.730900048
679	4w9p	44	1	N/A	N/A	0.181818182	0.230769231	0.203389831	-0.049286406	1	0.538461538	0.7	0.69142847	0.181818182	0.076923077	0.108108108	-0.025451391	1	0.653846154	0.790697674	0.772828127	0.235294118	0.307692308	0.266666667	0.031076473	1	0.692307692	0.818181818	0.799084614	0.913043478	0.807692308	0.857142857	0.823469215
680	4tw7	44	1	N/A	N/A	0.26	1	0.412698413	0.267156413	0.823529412	0.538461538	0.651162791	0.603477467	1	0.615384615	0.761904762	0.748625113	0.944444444	0.653846154	0.772727273	0.745364169	0.904761905	0.730769231	0.808510638	0.772597667	0.9	0.692307692	0.782608696	0.745385971	0.791666667	0.730769231	0.76	0.702731426
681	4tw6	44	1	N/A	N/A	0.025641026	0.038461538	0.030769231	-0.292024746	0.894736842	0.653846154	0.755555556	0.717710305	1	0.576923077	0.731707317	0.721638707	1	0.423076923	0.594594595	0.607318938	0.5625	0.692307692	0.620689655	0.515715809	0.863636364	0.730769231	0.791666667	0.74793165	0.709677419	0.846153846	0.771929825	0.71177476
682	3l62	45	0	N/A	N/A	0.054621849	1	0.103585657	0.15121164	0.705882353	0.923076923	0.8	0.80005462	0.185714286	1	0.313253012	0.397946	0.168831169	1	0.288888889	0.375380832	0.194029851	1	0.325	0.408602396	0.166666667	1	0.285714286	0.372388987	0.180555556	1	0.305882353	0.39118921
683	3l61	45	0	N/A	N/A	0.051948052	1	0.098765432	0.149403576	0.666666667	0.833333333	0.740740741	0.736592762	0.1875	1	0.315789474	0.402628085	0.155555556	0.583333333	0.245614035	0.261624336	0.133333333	1	0.235294118	0.32596012	0.166666667	0.75	0.272727273	0.316097711	0.166666667	1	0.285714286	0.375
684	3p6u	45	0	N/A	N/A	0.059360731	1	0.112068966	0.167109201	0.8125	1	0.896551724	0.897905303	0.178082192	1	0.302325581	0.388090842	0.176470588	0.923076923	0.296296296	0.367639406	0.152941176	1	0.265306122	0.353034415	0.169491525	0.769230769	0.277777778	0.321561852	0.173333333	1	0.295454545	0.381715785
685	3p6w	45	0	N/A	N/A	0.046428571	1	0.088737201	0.119985233	0.733333333	0.846153846	0.785714286	0.780122578	0.206349206	1	0.342105263	0.423897514	0.176470588	0.923076923	0.296296296	0.367444733	0.156626506	1	0.270833333	0.358184492	0.40625	1	0.577777778	0.621534319	0.175675676	1	0.298850575	0.384688438
686	3p6q	45	0	N/A	N/A	0.057017544	1	0.107883817	0.159445197	0.705882353	0.923076923	0.8	0.800073122	0.196969697	1	0.329113924	0.412388218	0.1625	1	0.279569892	0.366659833	0.131313131	1	0.232142857	0.319699302	0.175438596	0.769230769	0.285714286	0.328708347	0.16	0.923076923	0.272727273	0.345513347
687	3p6v	45	0	N/A	N/A	0.049586777	1	0.094488189	0.141563596	0.6875	0.916666667	0.785714286	0.786725588	0.193548387	1	0.324324324	0.410459928	0.16	1	0.275862069	0.365904373	0.176470588	1	0.3	0.388418122	0.166666667	0.5	0.25	0.251755542	0.179104478	1	0.303797468	0.391898468
688	3p6s	45	0	N/A	N/A	0.053278689	1	0.101167315	0.147655074	0.684210526	1	0.8125	0.820799081	0.232142857	1	0.376811594	0.454547115	0.173333333	1	0.295454545	0.381900841	0.1625	1	0.279569892	0.36695331	0.134328358	0.692307692	0.225	0.258096865	0.173333333	1	0.295454545	0.381900841
689	3p6r	45	0	N/A	N/A	0.057971014	1	0.109589041	0.169366878	0.611111111	0.916666667	0.733333333	0.739417542	0.193548387	1	0.324324324	0.410459928	0.179104478	1	0.303797468	0.391898468	0.099173554	1	0.180451128	0.266774411	0.123076923	0.666666667	0.207792208	0.240088519	0.150684932	0.916666667	0.258823529	0.334063291
690	4g3r	45	1	N/A	N/A	0.021582734	0.230769231	0.039473684	-0.042423162	0.45	0.692307692	0.545454545	0.540470111	0.317073171	1	0.481481481	0.542715443	0.211538462	0.846153846	0.338461538	0.390896907	0.236363636	1	0.382352941	0.459529665	0.178571429	0.769230769	0.289855072	0.333072738	0.1625	1	0.279569892	0.367242088
691	3l63	45	1	N/A	N/A	0.02173913	0.230769231	0.039735099	-0.042254083	0.45	0.692307692	0.545454545	0.540379171	0.3	0.923076923	0.452830189	0.503151292	0.292682927	0.923076923	0.444444444	0.49616893	0.203125	1	0.337662338	0.42035464	0.181818182	0.769230769	0.294117647	0.336717557	0.185714286	1	0.313253012	0.398384127
692	1t88	45	1	N/A	N/A	0.019607843	0.307692308	0.036866359	-0.070309995	0.45	0.692307692	0.545454545	0.540470111	0.317073171	1	0.481481481	0.542715443	0.289473684	0.846153846	0.431372549	0.469986667	0.317073171	1	0.481481481	0.542715443	0.192982456	0.846153846	0.314285714	0.369586101	0.178082192	1	0.302325581	0.388539671
693	1t87	45	1	N/A	N/A	0.025316456	0.307692308	0.046783626	-0.030009696	0.428571429	0.692307692	0.529411765	0.526110066	0.302325581	1	0.464285714	0.528493961	0.255813953	0.846153846	0.392857143	0.437582278	0.194029851	1	0.325	0.409190575	0.188679245	0.769230769	0.303030303	0.344894142	0.173333333	1	0.295454545	0.382174737
694	1gwg	46	0	N/A	N/A	0.0625	0.571428571	0.112676056	0.081786082	0.0625	0.142857143	0.086956522	0.033825505	0	0	0	-0.060386785	0	0	0	-0.060386785	0.135135135	0.714285714	0.227272727	0.248586571	0.181818182	0.571428571	0.275862069	0.272257614	0	0	0	0
695	3u90	46	0	N/A	N/A	0.049295775	1	0.093959732	0.089223362	0.111111111	0.285714286	0.16	0.120385853	0	0	0	-0.057831493	0	0	0	-0.057831493	0.097222222	1	0.17721519	0.240771706	0.095238095	0.285714286	0.142857143	0.101328481	0	0	0	-0.062869461
696	3af7	46	0	N/A	N/A	0.019607843	0.142857143	0.034482759	-0.06929517	0	0	0	-0.072583538	0	0	0	-0.058895235	0	0	0	-0.051174021	0.107692308	1	0.194444444	0.264266589	0	0	0	-0.065963659	0.034482759	0.142857143	0.055555556	-0.014164579
697	2zg7	46	0	N/A	N/A	0.023809524	0.285714286	0.043956044	-0.082106522	0.076923077	0.142857143	0.1	0.052744736	0	0	0	-0.076327815	0	0	0	-0.050862906	0.098039216	0.714285714	0.172413793	0.188927703	0	0	0	-0.067788674	0.033333333	0.142857143	0.054054054	-0.016571813
698	2z5r	46	0	N/A	N/A	0.044444444	0.285714286	0.076923077	0.011287529	0	0	0	-0.072583538	0	0	0	-0.04839879	0	0	0	-0.065963659	0.097222222	1	0.17721519	0.242739694	0	0	0	-0.068212766	0	0	0	-0.058895235
699	3f32	46	0	N/A	N/A	0.030769231	0.285714286	0.055555556	-0.043322121	0	0	0	-0.057831493	0	0	0	-0.049608806	0	0	0	-0.060386785	0.094594595	1	0.172839506	0.235008813	0	0	0	-0.062869461	0	0	0	0
700	2w0o	46	0	N/A	N/A	0.013333333	0.142857143	0.024390244	-0.124506807	0.055555556	0.142857143	0.08	0.024903008	0	0	0	-0.057110676	0	0	0	-0.062080747	0.093333333	1	0.170731707	0.233231061	0	0	0	-0.071313159	0.035714286	0.142857143	0.057142857	-0.012206955
701	3o7s	46	0	N/A	N/A	0.094594595	1	0.172839506	0.237518102	0	0	0	-0.07212925	0	0	0	-0.050862906	0	0	0	-0.060934104	0.085365854	1	0.157303371	0.216326013	0	0	0	-0.056062526	0	0	0	0
702	2z5q	46	0	N/A	N/A	0.02173913	0.285714286	0.04040404	-0.10126906	0	0	0	-0.076327815	0	0	0	-0.060934104	0	0	0	-0.050862906	0.082352941	1	0.152173913	0.20894253	0.136363636	0.428571429	0.206896552	0.185776162	0.038461538	0.142857143	0.060606061	-0.004270651
703	1ier	46	0	N/A	N/A	0.072164948	1	0.134615385	0.182410687	0	0	0	-0.060561247	0	0	0	-0.055721641	0	0	0	-0.055721641	0.054545455	0.428571429	0.096774194	0.049528878	0.4375	1	0.608695652	0.643367823	0	0	0	0
704	1xz3	46	1	N/A	N/A	0.056910569	1	0.107692308	0.12612169	0.111111111	0.285714286	0.16	0.120385853	0	0	0	-0.060386785	0	0	0	-0.060386785	0.092105263	1	0.168674699	0.229415734	0.2	0.571428571	0.296296296	0.291275408	0	0	0	0
705	3f33	46	1	N/A	N/A	0.159090909	1	0.274509804	0.350042346	0.105263158	0.285714286	0.153846154	0.113648614	0	0	0	-0.057831493	0	0	0	-0.052457494	0.102941176	1	0.186666667	0.252860869	0.142857143	0.428571429	0.214285714	0.191398242	0	0	0	0
706	3f39	46	1	N/A	N/A	0.060606061	0.571428571	0.109589041	0.076240421	0.052631579	0.142857143	0.076923077	0.019594589	0	0	0	-0.067651009	0.125	0.285714286	0.173913043	0.135302018	0.122807018	1	0.21875	0.290977993	0	0	0	-0.052457494	0	0	0	-0.049608806
707	3f35	46	1	N/A	N/A	0.015151515	0.142857143	0.02739726	-0.106736589	0	0	0	-0.060386785	0	0	0	-0.04662524	0	0	0	-0.060386785	0.114754098	1	0.205882353	0.276161449	0	0	0	-0.069963587	0	0	0	0
708	3f38	46	1	N/A	N/A	0.018518519	0.142857143	0.032786885	-0.079727479	0.0625	0.142857143	0.086956522	0.033825505	0	0	0	-0.062869461	0	0	0	-0.065288396	0.107692308	1	0.194444444	0.262481087	0	0	0	-0.060386785	0	0	0	0
709	3f36	46	1	N/A	N/A	0.014084507	0.142857143	0.025641026	-0.118091571	0.055555556	0.142857143	0.08	0.024077171	0	0	0	-0.067651009	0	0	0	-0.078811041	0.098591549	1	0.179487179	0.243720901	0	0	0	-0.080941453	0.03125	0.142857143	0.051282051	-0.025286087
710	1xz1	46	1	N/A	N/A	0.097222222	1	0.17721519	0.240771706	0.111111111	0.285714286	0.16	0.120385853	0	0	0	-0.062869461	0	0	0	-0.062869461	0.093333333	1	0.170731707	0.232191825	0.058823529	0.142857143	0.083333333	0.028808536	0.05	0.142857143	0.074074074	0.015330285
711	3f37	46	1	N/A	N/A	0.015384615	0.142857143	0.027777778	-0.104482763	0	0	0	-0.074459437	0	0	0	-0.055192822	0	0	0	-0.052457494	0.0625	0.571428571	0.112676056	0.081786082	0	0	0	-0.062869461	0	0	0	0
712	3f34	46	1	N/A	N/A	0.03030303	0.285714286	0.054794521	-0.045744252	0.055555556	0.142857143	0.08	0.024077171	0	0	0	-0.060386785	0	0	0	-0.060386785	0.061538462	0.571428571	0.111111111	0.078999162	0.466666667	1	0.636363636	0.665941635	0	0	0	0
713	4e35	47	0	N/A	N/A	0.318181818	0.636363636	0.424242424	0.151988743	0.588235294	0.454545455	0.512820513	0.38022457	1	0.272727273	0.428571429	0.467819644	0.727272727	0.363636364	0.484848485	0.415226149	0.233333333	0.318181818	0.269230769	-0.032614003	0.75	0.545454545	0.631578947	0.542936339	0.5625	0.409090909	0.473684211	0.338158327
714	4e34	47	0	N/A	N/A	0.15	0.272727273	0.193548387	-0.218341396	0	0	0	-0.243843104	0.285714286	0.090909091	0.137931034	0.022349508	0	0	0	-0.197618963	0.404255319	0.863636364	0.550724638	0.377523252	0.631578947	0.545454545	0.585365854	0.460548166	0.523809524	0.5	0.511627907	0.351605423
715	4q6h	47	0	N/A	N/A	0.378378378	0.636363636	0.474576271	0.248386211	0.315789474	0.272727273	0.292682927	0.076512794	1	0.227272727	0.37037037	0.424446947	0.727272727	0.363636364	0.484848485	0.415226149	0.833333333	0.909090909	0.869565217	0.824249525	0.545454545	0.545454545	0.545454545	0.391608392	0.518518519	0.636363636	0.571428571	0.409976595
716	4k72	47	1	N/A	N/A	0.315789474	0.545454545	0.4	0.127469264	0	0	0	-0.286701591	1	0.227272727	0.37037037	0.424446947	0.75	0.409090909	0.529411765	0.457486291	0.404761905	0.772727273	0.53125	0.337593489	0.65	0.590909091	0.619047619	0.49918052	0.37037037	0.454545455	0.408163265	0.181335801
717	4jop	47	1	N/A	N/A	0.5	0.681818182	0.576923077	0.41247121	0.5625	0.409090909	0.473684211	0.338158327	1	0.181818182	0.307692308	0.377342991	1	0.454545455	0.625	0.61944104	0.339285714	0.863636364	0.487179487	0.2672017	0.636363636	0.636363636	0.636363636	0.513286713	0.47826087	0.5	0.488888889	0.310852682
718	4k76	47	1	N/A	N/A	0.5	0.636363636	0.56	0.391672835	0.2	0.136363636	0.162162162	-0.055522523	0.75	0.272727273	0.4	0.363956551	0.166666667	0.090909091	0.117647059	-0.079332883	0.38	0.863636364	0.527777778	0.339993996	0.7	0.636363636	0.666666667	0.562029587	0.55	0.5	0.523809524	0.373482386
719	4jog	47	1	N/A	N/A	0.225806452	0.318181818	0.264150943	-0.046331886	0.588235294	0.454545455	0.512820513	0.38022457	1	0.272727273	0.428571429	0.467819644	0.777777778	0.318181818	0.451612903	0.410209059	0.346938776	0.772727273	0.478873239	0.245746033	0.647058824	0.5	0.564102564	0.446917186	0.454545455	0.454545455	0.454545455	0.26993007
720	4joj	47	1	N/A	N/A	0.193548387	0.272727273	0.226415094	-0.10154934	0.611111111	0.5	0.55	0.420953422	1	0.272727273	0.428571429	0.467819644	0	0	0	0	0.395833333	0.863636364	0.542857143	0.364882799	0.631578947	0.545454545	0.585365854	0.460548166	0.5	0.5	0.5	0.330769231
721	4nmv	47	1	N/A	N/A	0.285714286	0.545454545	0.375	0.072993187	0.611111111	0.5	0.55	0.420953422	1	0.272727273	0.428571429	0.467819644	0	0	0	-0.221332	0.355555556	0.727272727	0.47761194	0.244527176	0.611111111	0.5	0.55	0.420953422	0.6875	0.5	0.578947368	0.474677001
722	4nmq	47	1	N/A	N/A	0.171428571	0.272727273	0.210526316	-0.153726227	0.588235294	0.454545455	0.512820513	0.38022457	1	0.272727273	0.428571429	0.467819644	1	0.454545455	0.625	0.61944104	0.395348837	0.772727273	0.523076923	0.324040001	0.56	0.636363636	0.595744681	0.448686078	0.5	0.409090909	0.45	0.290390329
723	4joh	47	1	N/A	N/A	0.4	0.545454545	0.461538462	0.245564255	0.5625	0.409090909	0.473684211	0.338158327	1	0.272727273	0.428571429	0.467819644	0.470588235	0.363636364	0.41025641	0.246839338	0.306122449	0.681818182	0.422535211	0.139113091	0.47826087	0.5	0.488888889	0.310852682	0.590909091	0.590909091	0.590909091	0.452447552
724	4nmr	47	1	N/A	N/A	0.341463415	0.636363636	0.444444444	0.192419118	0.588235294	0.454545455	0.512820513	0.38022457	1	0.272727273	0.428571429	0.467819644	0.166666667	0.090909091	0.117647059	-0.079332883	0.428571429	0.818181818	0.5625	0.39051355	0.6	0.545454545	0.571428571	0.436331453	0.588235294	0.454545455	0.512820513	0.38022457
725	4jor	47	1	N/A	N/A	0.517241379	0.681818182	0.588235294	0.430075615	0.625	0.454545455	0.526315789	0.406417664	0.875	0.318181818	0.466666667	0.455471638	0	0	0	0	0.416666667	0.909090909	0.571428571	0.418056674	0.52	0.590909091	0.553191489	0.390249418	0.482758621	0.636363636	0.549019608	0.373978796
726	1bsq	48	0	0	1	0.23255814	0.416666667	0.298507463	0.14283165	0.666666667	0.666666667	0.666666667	0.608695652	0	0	0	-0.095049691	0	0	0	-0.128262363	0.080645161	0.208333333	0.11627907	-0.149619667	0.055555556	0.041666667	0.047619048	-0.092151223	0.4375	0.875	0.583333333	0.528523509
727	4lzv	48	0	N/A	1	0.150442478	0.708333333	0.248175182	-0.002193067	0	0	0	-0.125815453	0	0	0	-0.12046772	0	0	0	-0.125815453	0.046153846	0.125	0.06741573	-0.243408279	0.045454545	0.041666667	0.043478261	-0.118081602	0.666666667	0.5	0.571428571	0.514716444
728	4ib9	48	0	N/A	1	0.428571429	1	0.6	0.572478028	0.666666667	0.5	0.571428571	0.515166283	0.692307692	0.75	0.72	0.668998197	0.64516129	0.833333333	0.727272727	0.679794404	0.37037037	0.833333333	0.512820513	0.440496089	0.117647059	0.083333333	0.097560976	-0.031240294	0.444444444	1	0.615384615	0.588562001
729	1b8e	48	0	N/A	1	0.232323232	0.958333333	0.37398374	0.278966392	0.642857143	0.375	0.473684211	0.423609343	0.5625	0.375	0.45	0.380587962	0.947368421	0.75	0.837209302	0.818317088	0.259259259	0.583333333	0.358974359	0.206349206	0.111111111	0.083333333	0.095238095	-0.047023041	0.518518519	0.583333333	0.549019608	0.459636195
730	3npo	48	0	N/A	1	0.282352941	1	0.440366972	0.396919081	0.764705882	0.541666667	0.634146341	0.594270347	0.68	0.708333333	0.693877551	0.639543732	0.916666667	0.458333333	0.611111111	0.611884118	0.323529412	0.458333333	0.379310345	0.254441249	0.571428571	0.5	0.533333333	0.459830871	0.488888889	0.916666667	0.637681159	0.59484969
731	4iba	48	0	N/A	1	0.421052632	1	0.592592593	0.562655246	0.722222222	0.541666667	0.619047619	0.56935213	0.75	0.75	0.75	0.704887218	0.076923077	0.041666667	0.054054054	-0.063408479	0.578947368	0.458333333	0.511627907	0.439336985	0.0625	0.041666667	0.05	-0.084591138	0.461538462	1	0.631578947	0.603632727
732	4gny	48	0	N/A	1	0.282352941	1	0.440366972	0.390963835	0.625	0.416666667	0.5	0.441960748	0.666666667	0.75	0.705882353	0.650688117	0.866666667	0.541666667	0.666666667	0.644683374	0.111111111	0.5	0.181818182	-0.172262957	0.058823529	0.041666667	0.048780488	-0.091065484	0.413793103	1	0.585365854	0.554987755
733	4lzu	48	0	N/A	1	0.183098592	0.541666667	0.273684211	0.082792042	0	0	0	-0.135113205	0	0	0	-0.124924947	0	0	0	-0.130083962	0.03125	0.041666667	0.035714286	-0.16628326	0.05	0.041666667	0.045454545	-0.105851225	0.666666667	0.583333333	0.622222222	0.562415911
734	3uex	48	1	N/A	1	0.347826087	1	0.516129032	0.481543412	0.705882353	0.5	0.585365854	0.536352268	0.714285714	0.833333333	0.769230769	0.727512339	0.772727273	0.708333333	0.739130435	0.696009444	0.466666667	0.583333333	0.518518519	0.425301568	0.058823529	0.041666667	0.048780488	-0.089034476	0.46	0.958333333	0.621621622	0.584701759
735	1gxa	48	1	N/A	1	0.369230769	1	0.539325843	0.508656122	0.684210526	0.541666667	0.604651163	0.549619082	0.807692308	0.875	0.84	0.811553777	0.851851852	0.958333333	0.901960784	0.885749731	0.55	0.916666667	0.6875	0.647243433	0.055555556	0.041666667	0.047619048	-0.093153487	0.470588235	1	0.64	0.614690628
736	3ueu	48	1	N/A	1	0.421052632	1	0.592592593	0.561236081	0.705882353	0.5	0.585365854	0.534639872	0.714285714	0.833333333	0.769230769	0.726150328	0.785714286	0.916666667	0.846153846	0.818863096	0.538461538	0.583333333	0.56	0.476087404	0.666666667	1	0.8	0.77820175	0.452830189	1	0.623376623	0.593788967
737	3nq9	48	1	N/A	1	0.233009709	1	0.377952756	0.315626508	0.733333333	0.458333333	0.564102564	0.526199142	0.72	0.75	0.734693878	0.687643121	0.933333333	0.583333333	0.717948718	0.706039355	0.529411765	0.75	0.620689655	0.55313315	0.62962963	0.708333333	0.666666667	0.606128125	0.545454545	1	0.705882353	0.682937158
738	1gx9	48	1	N/A	1	0.259259259	0.875	0.4	0.311317376	0.684210526	0.541666667	0.604651163	0.549619082	0.625	0.625	0.625	0.559306569	0.75	0.625	0.681818182	0.635463354	0.5	0.666666667	0.571428571	0.490752677	0.592592593	0.666666667	0.62745098	0.558993611	0.4375	0.875	0.583333333	0.527818154
739	1gx8	48	1	1	1	0.327586207	0.791666667	0.463414634	0.376129231	0.722222222	0.541666667	0.619047619	0.570951814	0.666666667	0.666666667	0.666666667	0.608272506	0.705882353	0.5	0.585365854	0.537171986	0.234042553	0.458333333	0.309859155	0.153194691	0.68	0.708333333	0.693877551	0.639144652	0.4375	0.875	0.583333333	0.527818154
740	3uew	48	1	N/A	1	0.3	1	0.461538462	0.415604707	0.75	0.5	0.6	0.558581227	0.772727273	0.708333333	0.739130435	0.695021415	0.85	0.708333333	0.772727273	0.73991662	0.608695652	0.583333333	0.595744681	0.524249264	0.066666667	0.041666667	0.051282051	-0.078810194	0.48	1	0.648648649	0.620849857
741	3uev	48	1	N/A	1	0.347826087	1	0.516129032	0.480644171	0.722222222	0.541666667	0.619047619	0.569760791	0.75	0.75	0.75	0.705223881	0.428571429	0.25	0.315789474	0.24035222	0.5	0.541666667	0.52	0.430431828	0.117647059	0.083333333	0.097560976	-0.033135673	0.470588235	1	0.64	0.612999362
742	3nq3	48	1	N/A	1	0.461538462	1	0.631578947	0.606541818	0.722222222	0.541666667	0.619047619	0.57133758	0.692307692	0.75	0.72	0.669750923	0.571428571	0.833333333	0.677966102	0.625504149	0.488888889	0.916666667	0.637681159	0.59484969	0.642857143	0.75	0.692307692	0.636570156	0.5	0.958333333	0.657142857	0.623705556
743	1b0o	48	1	N/A	1	0.444444444	1	0.615384615	0.589169622	0.666666667	0.5	0.571428571	0.515609705	0.769230769	0.833333333	0.8	0.764161627	0.066666667	0.041666667	0.051282051	-0.074159213	0.244444444	0.458333333	0.31884058	0.166792643	0.055555556	0.041666667	0.047619048	-0.093153487	0.413793103	1	0.585365854	0.557763323
744	2a88	49	0	N/A	N/A	0.207792208	1	0.344086022	0.322329186	0.727272727	0.25	0.372093023	0.389035103	0.574074074	0.96875	0.720930233	0.705748954	0.484848485	1	0.653061224	0.645978042	0.543859649	0.96875	0.696629213	0.681890625	0.697674419	0.9375	0.8	0.780582287	0.535714286	0.9375	0.681818182	0.661508738
745	1mop	49	0	N/A	N/A	0.178378378	1	0.302752294	0.265247832	0.857142857	0.363636364	0.510638298	0.526493498	0.551020408	0.818181818	0.658536585	0.619585651	0.458333333	0.666666667	0.543209877	0.481490908	0.325581395	0.848484848	0.470588235	0.430610953	0.571428571	0.96969697	0.719101124	0.704017247	0.542372881	0.96969697	0.695652174	0.681001295
746	1n2h	49	1	N/A	N/A	0.224489796	1	0.366666667	0.351759198	0.857142857	0.363636364	0.510638298	0.526851802	0.528301887	0.848484848	0.651162791	0.616628749	0.533333333	0.96969697	0.688172043	0.674235045	0.40625	0.787878788	0.536082474	0.489144906	0.680851064	0.96969697	0.8	0.784994989	0.524590164	0.96969697	0.680851064	0.667093574
747	1n2g	49	1	N/A	N/A	0.239130435	1	0.385964912	0.375565697	0.714285714	0.303030303	0.425531915	0.42573697	0.56	0.848484848	0.674698795	0.641150249	0.805555556	0.878787879	0.84057971	0.820014622	0.397435897	0.939393939	0.558558559	0.541496208	0.727272727	0.96969697	0.831168831	0.816931227	0.470588235	0.96969697	0.633663366	0.621610858
748	1n2i	49	1	N/A	N/A	0.224489796	1	0.366666667	0.351759198	0.833333333	0.303030303	0.444444444	0.470401716	0.5	0.878787879	0.637362637	0.607413871	0.436363636	0.727272727	0.545454545	0.49053014	0.337349398	0.848484848	0.482758621	0.44463333	0.645833333	0.939393939	0.765432099	0.745765307	0.507936508	0.96969697	0.666666667	0.653274897
749	3le8	49	1	N/A	N/A	0.246268657	1	0.395209581	0.385651337	0.714285714	0.303030303	0.425531915	0.425588552	0.526315789	0.909090909	0.666666667	0.642113748	0.396551724	0.696969697	0.505494505	0.444545207	0.435483871	0.818181818	0.568421053	0.527688339	0.62745098	0.96969697	0.761904762	0.746932998	0.47761194	0.96969697	0.64	0.627548855
750	2a84	49	1	N/A	N/A	0.23880597	1	0.385542169	0.373342616	0.727272727	0.25	0.372093023	0.389180181	0.571428571	0.875	0.691358025	0.661190812	0.517241379	0.9375	0.666666667	0.646747674	0.581818182	1	0.735632184	0.726084372	0.592592593	1	0.744186047	0.734425079	0.534482759	0.96875	0.688888889	0.674505515
751	1n2o	49	1	N/A	N/A	0.2	1	0.333333333	0.310413072	0.846153846	0.34375	0.488888889	0.507459386	0.467741935	0.90625	0.617021277	0.592214099	0.6	0.9375	0.731707317	0.711643455	0.42	0.65625	0.512195122	0.447694162	0.574074074	0.96875	0.720930233	0.706248022	0.508474576	0.9375	0.659340659	0.639953199
752	4ef6	49	1	N/A	N/A	0.255813953	1	0.407407407	0.400321109	0.666666667	0.303030303	0.416666667	0.406611421	0.538461538	0.848484848	0.658823529	0.625082933	0.47761194	0.96969697	0.64	0.627978272	0.424242424	0.848484848	0.565656566	0.530656073	0.524590164	0.96969697	0.680851064	0.667650179	0.463768116	0.96969697	0.62745098	0.615800323
753	3isj	49	1	N/A	N/A	0.244444444	1	0.392857143	0.382467926	0.733333333	0.333333333	0.458333333	0.455201979	0.545454545	0.909090909	0.681818182	0.657037709	0.396551724	0.696969697	0.505494505	0.44421108	0.351351351	0.787878788	0.485981308	0.436741265	0.492307692	0.96969697	0.653061224	0.640035365	0.457142857	0.96969697	0.621359223	0.609195677
754	2a7x	49	1	N/A	N/A	0.23880597	1	0.385542169	0.373342616	0.666666667	0.25	0.363636364	0.366905209	0.491525424	0.90625	0.637362637	0.611941072	0.5	0.96875	0.659574468	0.645904323	0.38028169	0.84375	0.524271845	0.486258003	0.470588235	1	0.64	0.633593384	0.525423729	0.96875	0.681318681	0.667110373
755	2b5h	50	0	N/A	N/A	0.13	1	0.230088496	0.254213055	0.388888889	0.538461538	0.451612903	0.409529915	0.454545455	0.769230769	0.571428571	0.552556556	0.419354839	1	0.590909091	0.612962106	0.057971014	0.307692308	0.097560976	-0.035907009	0	0	0	-0.086942021	0.30952381	1	0.472727273	0.507580846
756	4ieo	50	0	N/A	N/A	0.106382979	0.384615385	0.166666667	0.083222283	0.65	1	0.787878788	0.789746429	0.769230769	0.769230769	0.769230769	0.751889729	0.464285714	1	0.634146341	0.65117565	0.028985507	0.153846154	0.048780488	-0.123210324	0.684210526	1	0.8125	0.812699626	0.75	0.923076923	0.827586207	0.818335381
757	4ieq	50	0	N/A	N/A	0.152941176	1	0.265306122	0.298813248	0.47826087	0.846153846	0.611111111	0.601645201	0.611111111	0.846153846	0.709677419	0.694820418	0	0	0	-0.084097707	0.282051282	0.846153846	0.423076923	0.428600745	0.481481481	1	0.65	0.66522001	0.342105263	1	0.509803922	0.540988065
758	4iez	50	0	N/A	N/A	0.147727273	1	0.257425743	0.289281277	0.388888889	0.538461538	0.451612903	0.409529915	0.555555556	0.769230769	0.64516129	0.623497792	0.52	1	0.684210526	0.695651231	0.142857143	0.307692308	0.195121951	0.120470666	0	0	0	-0.089728465	0.295454545	1	0.456140351	0.492454895
759	4iep	50	0	N/A	N/A	0.152941176	1	0.265306122	0.298813248	0.454545455	0.769230769	0.571428571	0.552556556	0.526315789	0.769230769	0.625	0.603815982	0.40625	1	0.577777778	0.60135925	0.423076923	0.846153846	0.564102564	0.558401368	0.481481481	1	0.65	0.66522001	0.317073171	1	0.481481481	0.515514277
760	4jtn	50	0	N/A	N/A	0.151162791	1	0.262626263	0.295596576	0.434782609	0.769230769	0.555555556	0.537589101	0.588235294	0.769230769	0.666666667	0.644787208	0.571428571	0.923076923	0.705882353	0.701759158	0.088888889	0.307692308	0.137931034	0.042090742	0.433333333	1	0.604651163	0.625101148	0.40625	1	0.577777778	0.60135925
761	4iex	50	0	N/A	N/A	0.1625	1	0.279569892	0.315541557	0.266666667	0.307692308	0.285714286	0.228577739	0.578947368	0.846153846	0.6875	0.673443863	0.361111111	1	0.530612245	0.559555287	0.104166667	0.384615385	0.163934426	0.079280529	0	0	0	-0.095150172	0.382352941	1	0.553191489	0.579603448
762	4kwj	50	0	N/A	N/A	0.024390244	0.076923077	0.037037037	-0.094028919	0.333333333	0.384615385	0.357142857	0.30632015	0.444444444	0.615384615	0.516129032	0.481097887	0.222222222	0.461538462	0.3	0.246641529	0.090909091	0.384615385	0.147058824	0.054288528	0	0	0	-0.094591871	0.351351351	1	0.52	0.55035361
763	2gh2	50	0	N/A	N/A	0.135416667	1	0.23853211	0.265420378	0.368421053	0.538461538	0.4375	0.394932338	0.47826087	0.846153846	0.611111111	0.601645201	0.333333333	0.461538462	0.387096774	0.33820729	0.088888889	0.307692308	0.137931034	0.042090742	0	0	0	-0.089728465	0.342105263	1	0.509803922	0.540988065
764	4ieu	50	1	N/A	N/A	0.194029851	1	0.325	0.365329468	0.411764706	0.538461538	0.466666667	0.425268439	0.578947368	0.846153846	0.6875	0.673443863	0.65	1	0.787878788	0.789746429	0.038461538	0.153846154	0.061538462	-0.076793557	0	0	0	-0.089728465	0.382352941	1	0.553191489	0.579603448
765	4ier	50	1	N/A	N/A	0.152941176	1	0.265306122	0.298813248	0.458333333	0.846153846	0.594594595	0.586396322	0.55	0.846153846	0.666666667	0.65360849	0.371428571	1	0.541666667	0.569381138	0.407407407	0.846153846	0.55	0.545499718	0	0	0	-0.092462832	0.325	1	0.490566038	0.523715053
766	4iew	50	1	N/A	N/A	0.180555556	1	0.305882353	0.344933045	0.411764706	0.538461538	0.466666667	0.425268439	0.5	0.846153846	0.628571429	0.617852311	0.590909091	1	0.742857143	0.748443823	0.114285714	0.307692308	0.166666667	0.083826362	0	0	0	-0.089728465	0.333333333	1	0.5	0.532200145
767	4iev	50	1	N/A	N/A	0.142857143	1	0.25	0.280084923	0.411764706	0.538461538	0.466666667	0.425268439	0.565217391	1	0.722222222	0.729757402	0.590909091	1	0.742857143	0.748443823	0.1	0.384615385	0.158730159	0.071599312	0	0	0	-0.092462832	0.325	1	0.490566038	0.523715053
768	4iey	50	1	N/A	N/A	0.135416667	1	0.23853211	0.265420378	0.272727273	0.230769231	0.25	0.199451819	0.578947368	0.846153846	0.6875	0.673443863	0.52	1	0.684210526	0.695651231	0.083333333	0.384615385	0.136986301	0.036377733	0	0	0	-0.097794921	0.342105263	1	0.509803922	0.540988065
769	4jto	50	1	N/A	N/A	0.173333333	1	0.295454545	0.33348744	0.307692308	0.307692308	0.307692308	0.255669186	0.421052632	0.615384615	0.5	0.464560219	0.684210526	1	0.8125	0.812699626	0.072463768	0.384615385	0.12195122	0.007744649	0	0	0	-0.089728465	0.371428571	1	0.541666667	0.569381138
770	4ies	50	1	N/A	N/A	0.1625	1	0.279569892	0.315541557	0.388888889	0.538461538	0.451612903	0.409529915	0.578947368	0.846153846	0.6875	0.673443863	0.342105263	1	0.509803922	0.540988065	0.064935065	0.384615385	0.111111111	-0.016341993	0	0	0	-0.089728465	0.302325581	1	0.464285714	0.49989917
771	4iet	50	1	N/A	N/A	0.191176471	1	0.320987654	0.361106389	0.421052632	0.615384615	0.5	0.464560219	0.545454545	0.923076923	0.685714286	0.683148067	0.619047619	1	0.764705882	0.768388664	0.074074074	0.307692308	0.119402985	0.010489885	0	0	0	-0.086942021	0.317073171	1	0.481481481	0.515514277
772	4kwl	50	1	N/A	N/A	0.2	1	0.333333333	0.37447281	0.421052632	0.615384615	0.5	0.464819883	0.476190476	0.769230769	0.588235294	0.568715316	0.481481481	1	0.65	0.665388302	0.09375	0.461538462	0.155844156	0.068724115	0	0	0	-0.097219337	0.342105263	1	0.509803922	0.541250596
773	4kwk	50	1	N/A	N/A	0.203125	1	0.337662338	0.37893055	0.411764706	0.538461538	0.466666667	0.42553342	0.523809524	0.846153846	0.647058824	0.635308781	0.666666667	0.923076923	0.774193548	0.766249408	0.302325581	1	0.464285714	0.500200441	0	0	0	-0.086436476	0.351351351	1	0.52	0.55035361
774	1d7h	51	0	N/A	N/A	0.548387097	0.85	0.666666667	0.592184336	0.928571429	0.65	0.764705882	0.738131846	1	0.5	0.666666667	0.669666789	1	0.5	0.666666667	0.669666789	0.387755102	0.95	0.550724638	0.473523689	1	0.65	0.787878788	0.775626034	0.652173913	0.75	0.697674419	0.624492607
775	1d6o	51	0	N/A	N/A	0.588235294	1	0.740740741	0.70255017	0.928571429	0.65	0.764705882	0.738131846	1	0.45	0.620689655	0.632052052	1	0.65	0.787878788	0.775626034	0.384615385	0.75	0.508474576	0.38405424	1	0.65	0.787878788	0.775626034	0.695652174	0.8	0.744186047	0.682851305
776	2ppn	51	0	N/A	N/A	0.4	0.9	0.553846154	0.465661824	0.923076923	0.6	0.727272727	0.702246736	1	0.45	0.620689655	0.632052052	1	0.65	0.787878788	0.775626034	0.273972603	1	0.430107527	0.327215148	1	0.7	0.823529412	0.809221051	0.727272727	0.8	0.761904762	0.705166519
777	1j4r	51	1	N/A	N/A	0.62962963	0.85	0.723404255	0.659734271	0.933333333	0.7	0.8	0.773112421	1	0.6	0.75	0.741264922	1	0.65	0.787878788	0.775626034	0.368421053	0.7	0.482758621	0.345513797	1	0.75	0.857142857	0.842163363	0.64	0.8	0.711111111	0.641728113
778	1fkb	51	1	N/A	N/A	0.45	0.9	0.6	0.521430426	0.9375	0.75	0.833333333	0.807323912	1	0.6	0.75	0.741264922	1	0.55	0.709677419	0.706001062	0.365853659	0.75	0.491803279	0.361768823	1	0.8	0.888888889	0.874548549	0.739130435	0.85	0.790697674	0.741210003
779	1j4h	51	1	N/A	N/A	0.386363636	0.85	0.53125	0.427557329	0.933333333	0.7	0.8	0.773112421	1	0.6	0.75	0.741264922	0	0	0	0	0.340425532	0.8	0.47761194	0.348512309	0.941176471	0.8	0.864864865	0.840879514	0.62962963	0.85	0.723404255	0.659734271
780	1fkf	51	1	N/A	N/A	0.4	0.9	0.553846154	0.465661824	0.928571429	0.65	0.764705882	0.738131846	1	0.6	0.75	0.741264922	0.909090909	0.5	0.64516129	0.627064684	0.306451613	0.95	0.463414634	0.359912112	1	0.75	0.857142857	0.842163363	0.80952381	0.85	0.829268293	0.789194804
781	1fki	51	1	N/A	N/A	0.566666667	0.85	0.68	0.608027317	0.9375	0.75	0.833333333	0.807323912	1	0.6	0.75	0.741264922	1	0.7	0.823529412	0.809221051	0.3	0.75	0.428571429	0.271680408	1	0.7	0.823529412	0.809221051	0.653846154	0.85	0.739130435	0.6785867
782	1a7x	51	1	N/A	N/A	0.25	0.25	0.25	0.077586207	0.875	0.7	0.777777778	0.740099275	1	0.6	0.75	0.741264922	0	0	0	0	0.214285714	0.9	0.346153846	0.134170464	1	0.75	0.857142857	0.842163363	0.727272727	0.8	0.761904762	0.705166519
783	1fkg	51	1	N/A	N/A	0.435897436	0.85	0.576271186	0.483675583	0.875	0.7	0.777777778	0.740099275	1	0.6	0.75	0.741264922	0.933333333	0.7	0.8	0.773112421	0.375	0.9	0.529411765	0.435166924	0.9375	0.75	0.833333333	0.807323912	0.727272727	0.8	0.761904762	0.705166519
784	1j4i	51	1	N/A	N/A	0.5	0.85	0.62962963	0.548085372	0.933333333	0.7	0.8	0.773112421	1	0.65	0.787878788	0.775626034	0.933333333	0.7	0.8	0.773112421	0.56	0.7	0.622222222	0.528419684	0.941176471	0.8	0.864864865	0.840879514	0.739130435	0.85	0.790697674	0.741210003
785	1d7j	51	1	N/A	N/A	0.548387097	0.85	0.666666667	0.592184336	0.916666667	0.55	0.6875	0.665292368	1	0.45	0.620689655	0.632052052	1	0.65	0.787878788	0.775626034	0.454545455	0.75	0.566037736	0.458441954	0.941176471	0.8	0.864864865	0.840879514	0.666666667	0.8	0.727272727	0.66174614
786	1qpf	51	1	N/A	N/A	0.322580645	1	0.487804878	0.408475284	0.923076923	0.6	0.727272727	0.702246736	0.125	0.05	0.071428571	-0.045148014	1	0.45	0.620689655	0.632052052	0.38	0.95	0.542857143	0.463877457	0.933333333	0.7	0.8	0.773112421	0.714285714	0.75	0.731707317	0.668474513
787	1cmt	52	0	N/A	N/A	0.105691057	1	0.191176471	0.252726838	0.375	0.461538462	0.413793103	0.385687819	0.288888889	1	0.448275862	0.505604086	0.24	0.923076923	0.380952381	0.430661924	0.106382979	0.769230769	0.186915888	0.206339003	0.213114754	1	0.351351351	0.419902324	0.188405797	1	0.317073171	0.387883423
788	1cmq	52	0	N/A	N/A	0.078787879	1	0.146067416	0.188969876	0.375	0.461538462	0.413793103	0.385687819	0.285714286	0.923076923	0.436363636	0.479197286	0.245283019	1	0.393939394	0.458247202	0.083333333	0.538461538	0.144329897	0.119210063	0.203125	1	0.337662338	0.407260434	0.191176471	1	0.320987654	0.391604121
789	1aa4	52	0	N/A	N/A	0.079754601	1	0.147727273	0.191628659	0.375	0.461538462	0.413793103	0.385687819	0.3	0.923076923	0.452830189	0.493387196	0.254901961	1	0.40625	0.469104729	0.073684211	0.538461538	0.12962963	0.097766587	0.203125	1	0.337662338	0.407260434	0.191176471	1	0.320987654	0.391604121
790	2eur	52	1	N/A	N/A	0.1015625	1	0.184397163	0.244335468	0.375	0.461538462	0.413793103	0.385797124	0.255813953	0.846153846	0.392857143	0.425725408	0.244897959	0.923076923	0.387096774	0.436267377	0.228070175	1	0.371428571	0.438294557	0.270833333	1	0.426229508	0.486680414	0.188405797	1	0.317073171	0.388058732
791	2as3	52	1	N/A	N/A	0.112068966	1	0.201550388	0.265606872	0.352941176	0.461538462	0.4	0.37168585	0.255813953	0.846153846	0.392857143	0.425577512	0.217391304	0.769230769	0.338983051	0.362269522	0.171052632	1	0.292134831	0.363715419	0.240740741	1	0.388059701	0.453029592	0.188405797	1	0.317073171	0.387883423
792	2euo	52	1	N/A	N/A	0.107438017	1	0.194029851	0.25631915	0.375	0.461538462	0.413793103	0.385687819	0.25	0.846153846	0.385964912	0.419490082	0.235294118	0.923076923	0.375	0.425351692	0.084745763	0.384615385	0.138888889	0.097819258	0.216666667	1	0.356164384	0.424306459	0.194029851	1	0.325	0.395399291
793	2as6	52	1	N/A	N/A	0.110169492	1	0.198473282	0.261837187	0.352941176	0.461538462	0.4	0.37168585	0.279069767	0.923076923	0.428571429	0.472452249	0.217391304	0.769230769	0.338983051	0.362269522	0.173333333	1	0.295454545	0.366982641	0.216666667	1	0.356164384	0.424306459	0.194029851	1	0.325	0.395399291
794	2eun	52	1	N/A	N/A	0.103174603	1	0.18705036	0.247764081	0.352941176	0.461538462	0.4	0.371801044	0.227272727	0.769230769	0.350877193	0.373226211	0.255319149	0.923076923	0.4	0.447654222	0.094594595	0.538461538	0.16091954	0.141452092	0.206349206	1	0.342105263	0.411544726	0.188405797	1	0.317073171	0.388058732
795	2as1	52	1	N/A	N/A	0.111111111	1	0.2	0.263712655	0.375	0.461538462	0.413793103	0.385687819	0.295454545	1	0.456140351	0.512355516	0.282608696	1	0.440677966	0.499060738	0.188405797	1	0.317073171	0.387883423	0.213114754	1	0.351351351	0.419902324	0.191176471	1	0.320987654	0.391604121
796	2euq	52	1	N/A	N/A	0.104	1	0.188405797	0.249501295	0.352941176	0.461538462	0.4	0.371801044	0.282608696	1	0.440677966	0.49918119	0.226415094	0.923076923	0.363636364	0.415305551	0.128205128	0.384615385	0.192307692	0.159303955	0.203125	1	0.337662338	0.407424378	0.194029851	1	0.325	0.395570077
797	2aqd	52	1	N/A	N/A	0.112068966	1	0.201550388	0.265606872	0.375	0.461538462	0.413793103	0.385687819	0.295454545	1	0.456140351	0.512355516	0.230769231	0.923076923	0.369230769	0.420182494	0.168831169	1	0.288888889	0.360504593	0.209677419	1	0.346666667	0.415595824	0.188405797	1	0.317073171	0.387883423
798	1cmp	52	1	N/A	N/A	0.08125	1	0.150289017	0.195670311	0.375	0.461538462	0.413793103	0.385687819	0.275	0.846153846	0.41509434	0.44507775	0.270833333	1	0.426229508	0.486554839	0.107142857	0.692307692	0.18556701	0.192628325	0.2	1	0.333333333	0.403224414	0.188405797	1	0.317073171	0.387883423
799	1ryc	52	1	N/A	N/A	0.075949367	0.923076923	0.140350877	0.16501007	0.466666667	0.538461538	0.5	0.476206568	0.229166667	0.846153846	0.360655738	0.396914157	0.218181818	0.923076923	0.352941176	0.40545668	0.171428571	0.923076923	0.289156627	0.345316243	0.19047619	0.923076923	0.315789474	0.370994257	0.166666667	0.923076923	0.282352941	0.338593385
800	1aes	53	0	N/A	N/A	0.105691057	1	0.191176471	0.252726838	0.375	0.461538462	0.413793103	0.385687819	0.30952381	1	0.472727273	0.526531437	0.255319149	0.923076923	0.4	0.447512677	0.22	0.846153846	0.349206349	0.386565295	0.216666667	1	0.356164384	0.424306459	0.188405797	1	0.317073171	0.387883423
801	1aee	53	0	N/A	N/A	0.080246914	1	0.148571429	0.192968591	0.375	0.461538462	0.413793103	0.385687819	0.30952381	1	0.472727273	0.526531437	0.254901961	1	0.40625	0.469104729	0.076086957	0.538461538	0.133333333	0.103390699	0.206349206	1	0.342105263	0.411383081	0.191176471	1	0.320987654	0.391604121
802	1ac8	53	1	N/A	N/A	0.102362205	1	0.185714286	0.245736315	0.375	0.461538462	0.413793103	0.385687819	0.302325581	1	0.464285714	0.519326986	0.254901961	1	0.40625	0.469104729	0.11627907	0.769230769	0.202020202	0.224500739	0.209677419	1	0.346666667	0.415595824	0.194029851	1	0.325	0.395399291
803	1aej	53	1	N/A	N/A	0.078787879	1	0.146067416	0.188969876	0.375	0.461538462	0.413793103	0.385687819	0.302325581	1	0.464285714	0.519326986	0.25	1	0.4	0.463603341	0.11627907	0.769230769	0.202020202	0.224500739	0.209677419	1	0.346666667	0.415595824	0.194029851	1	0.325	0.395399291
804	1aeq	53	1	N/A	N/A	0.078787879	1	0.146067416	0.188969876	0.375	0.461538462	0.413793103	0.385687819	0.302325581	1	0.464285714	0.519326986	0.25	1	0.4	0.463603341	0.11627907	0.769230769	0.202020202	0.224500739	0.209677419	1	0.346666667	0.415595824	0.194029851	1	0.325	0.395399291
805	1aef	53	1	N/A	N/A	0.078787879	1	0.146067416	0.188969876	0.375	0.461538462	0.413793103	0.385687819	0.302325581	1	0.464285714	0.519326986	0.25	1	0.4	0.463603341	0.11627907	0.769230769	0.202020202	0.224500739	0.209677419	1	0.346666667	0.415595824	0.194029851	1	0.325	0.395399291
806	1aem	53	1	N/A	N/A	0.078787879	1	0.146067416	0.188969876	0.375	0.461538462	0.413793103	0.385687819	0.302325581	1	0.464285714	0.519326986	0.25	1	0.4	0.463603341	0.11627907	0.769230769	0.202020202	0.224500739	0.209677419	1	0.346666667	0.415595824	0.194029851	1	0.325	0.395399291
807	1aeg	53	1	N/A	N/A	0.078787879	1	0.146067416	0.188969876	0.375	0.461538462	0.413793103	0.385687819	0.302325581	1	0.464285714	0.519326986	0.25	1	0.4	0.463603341	0.11627907	0.769230769	0.202020202	0.224500739	0.209677419	1	0.346666667	0.415595824	0.194029851	1	0.325	0.395399291
808	1ac4	53	1	N/A	N/A	0.1	1	0.181818182	0.24065259	0.375	0.461538462	0.413793103	0.385687819	0.266666667	0.923076923	0.413793103	0.45959696	0.240740741	1	0.388059701	0.453029592	0.107142857	0.692307692	0.18556701	0.192628325	0.203125	1	0.337662338	0.407260434	0.194029851	1	0.325	0.395399291
809	2anz	53	1	N/A	N/A	0.111111111	1	0.2	0.263712655	0.352941176	0.461538462	0.4	0.37168585	0.25	0.846153846	0.385964912	0.419490082	0.230769231	0.923076923	0.369230769	0.420182494	0.086419753	0.538461538	0.14893617	0.125501486	0.209677419	1	0.346666667	0.415595824	0.188405797	1	0.317073171	0.387883423
810	1aev	53	1	N/A	N/A	0.100775194	1	0.183098592	0.242332649	0.375	0.461538462	0.413793103	0.385687819	0.279069767	0.923076923	0.428571429	0.472452249	0.244897959	0.923076923	0.387096774	0.436120313	0.05952381	0.384615385	0.103092784	0.045791802	0.206349206	1	0.342105263	0.411383081	0.188405797	1	0.317073171	0.387883423
811	1aet	53	1	N/A	N/A	0.102362205	1	0.185714286	0.245736315	0.375	0.461538462	0.413793103	0.385687819	0.279069767	0.923076923	0.428571429	0.472452249	0.230769231	0.923076923	0.369230769	0.420182494	0.058139535	0.384615385	0.101010101	0.042219168	0.2	1	0.333333333	0.403224414	0.191176471	1	0.320987654	0.391604121
812	1tgb	54	0	N/A	N/A	0.327586207	1	0.493506494	0.514742102	0.047619048	0.052631579	0.05	-0.043404569	0	0	0	-0.084847009	0	0	0	-0.090431772	0.111111111	0.421052632	0.175824176	0.064083574	0	0	0	0	0.260869565	0.315789474	0.285714286	0.213380138
813	1tgn	54	0	N/A	N/A	0.18627451	1	0.314049587	0.331832805	0.818181818	0.947368421	0.87804878	0.868538708	1	0.736842105	0.848484848	0.848015067	0.434782609	0.526315789	0.476190476	0.42436159	0.116666667	0.368421053	0.17721519	0.067614897	0.782608696	0.947368421	0.857142857	0.847057149	0.472222222	0.894736842	0.618181818	0.608031302
814	1btp	54	0	N/A	N/A	0.220930233	1	0.361904762	0.385188023	0.9	0.947368421	0.923076923	0.916072871	0.875	0.736842105	0.8	0.786509442	0.9	0.947368421	0.923076923	0.916072871	0.09375	0.315789474	0.144578313	0.019425822	0.28358209	1	0.441860465	0.465678958	0.475	1	0.644067797	0.65276561
815	1tgt	54	0	N/A	N/A	0.19	1	0.319327731	0.338465395	0.181818182	0.210526316	0.195121951	0.114492513	0.2	0.210526316	0.205128205	0.129066954	0.157894737	0.157894737	0.157894737	0.079463364	0.191489362	0.473684211	0.272727273	0.196737906	0.258064516	0.421052632	0.32	0.248796668	0.26	0.684210526	0.376811594	0.336598287
816	2tgt	54	0	N/A	N/A	0.316666667	1	0.481012658	0.503013793	0.181818182	0.210526316	0.195121951	0.114492513	0.2	0.210526316	0.205128205	0.129066954	0.2	0.157894737	0.176470588	0.110423636	0.156862745	0.421052632	0.228571429	0.139770788	0.2	0.315789474	0.244897959	0.162117558	0.307692308	0.421052632	0.355555556	0.289519646
817	1tgc	54	0	N/A	N/A	0.333333333	1	0.5	0.520808823	0	0	0	-0.090431772	0.142857143	0.105263158	0.121212121	0.053449477	0	0	0	-0.072779843	0.076923077	0.210526316	0.112676056	-0.016352329	0.08	0.105263158	0.090909091	-0.006620694	0.266666667	0.421052632	0.326530612	0.256263953
818	2tga	54	0	N/A	N/A	0.20212766	1	0.336283186	0.357513664	0	0	0	-0.09579188	0.125	0.105263158	0.114285714	0.039632484	0.818181818	0.473684211	0.6	0.598044541	0.057692308	0.157894737	0.084507042	-0.054337427	0.086956522	0.105263158	0.095238095	0.002131433	0.266666667	0.421052632	0.326530612	0.256263953
819	1tng	54	1	N/A	N/A	0.2375	1	0.383838384	0.408023091	0.045454545	0.052631579	0.048780488	-0.04710135	0.8	0.631578947	0.705882353	0.687559671	0.875	0.736842105	0.8	0.786509442	0.25	0.526315789	0.338983051	0.275975107	0.043478261	0.052631579	0.047619048	-0.050680743	0.435897436	0.894736842	0.586206897	0.57831804
820	1tnj	54	1	N/A	N/A	0.2375	1	0.383838384	0.408023091	0.045454545	0.052631579	0.048780488	-0.04710135	0.823529412	0.736842105	0.777777778	0.759718922	0.944444444	0.894736842	0.918918919	0.911985907	0.243902439	0.526315789	0.333333333	0.269803703	0.068965517	0.105263158	0.083333333	-0.022485241	0.485714286	0.894736842	0.62962963	0.618990727
821	1bty	54	1	N/A	N/A	0.234567901	1	0.38	0.404076301	0.863636364	1	0.926829268	0.922461831	0	0	0	-0.075931809	1	0.894736842	0.944444444	0.94130233	0.137931034	0.421052632	0.207792208	0.111978984	0.08	0.105263158	0.090909091	-0.006620694	0.619047619	0.684210526	0.65	0.616542178
822	1tni	54	1	N/A	N/A	0.234567901	1	0.38	0.404076301	0.85	0.894736842	0.871794872	0.859858163	0.8125	0.684210526	0.742857143	0.724269695	0.833333333	0.789473684	0.810810811	0.794054415	0.125	0.210526316	0.156862745	0.058349183	0.173913043	0.210526316	0.19047619	0.107755785	0.404761905	0.894736842	0.557377049	0.551379862
823	1tnh	54	1	N/A	N/A	0.228915663	1	0.37254902	0.396357142	0.8	0.842105263	0.820512821	0.803643454	0.083333333	0.052631579	0.064516129	-0.001596049	0.894736842	0.894736842	0.894736842	0.884932921	0.114285714	0.210526316	0.148148148	0.044949103	0.041666667	0.052631579	0.046511628	-0.054154167	0.558823529	1	0.716981132	0.719537048
824	1tnl	54	1	N/A	N/A	0.231707317	1	0.376237624	0.400188263	0.8	0.842105263	0.820512821	0.803643454	0.481481481	0.684210526	0.565217391	0.526827743	0.8	0.631578947	0.705882353	0.687559671	0.114285714	0.210526316	0.148148148	0.044949103	0.137931034	0.210526316	0.166666667	0.073023498	0.485714286	0.894736842	0.62962963	0.618990727
825	1tnk	54	1	N/A	N/A	0.234567901	1	0.38	0.404076301	0.8	0.842105263	0.820512821	0.803643454	0.071428571	0.052631579	0.060606061	-0.012768486	0.894736842	0.894736842	0.894736842	0.884932921	0.09375	0.157894737	0.117647059	0.012532747	0.730769231	1	0.844444444	0.840055841	0.447368421	0.894736842	0.596491228	0.587932329
826	3fvj	55	0	N/A	N/A	0.490909091	0.794117647	0.606741573	0.433718384	0.947368421	0.529411765	0.679245283	0.641905386	0.869565217	0.588235294	0.701754386	0.636872311	0.941176471	0.470588235	0.62745098	0.595947851	0.345454545	0.558823529	0.426966292	0.142616464	0.677419355	0.617647059	0.646153846	0.521853576	0.774193548	0.705882353	0.738461538	0.647098434
827	4p2p	55	0	N/A	N/A	0.377777778	1	0.548387097	0.377777778	0.941176471	0.470588235	0.62745098	0.595947851	0.8	0.588235294	0.677966102	0.592296668	0.941176471	0.470588235	0.62745098	0.595947851	0.489361702	0.676470588	0.567901235	0.37682745	0.666666667	0.588235294	0.625	0.497012817	0.742857143	0.764705882	0.753623188	0.658811558
828	1l8s	55	1	N/A	N/A	0.358974359	0.823529412	0.5	0.247472487	0.947368421	0.529411765	0.679245283	0.641905386	0.833333333	0.588235294	0.689655172	0.614026321	0.888888889	0.470588235	0.615384615	0.567811538	0.651162791	0.823529412	0.727272727	0.615685048	0.724137931	0.617647059	0.666666667	0.557258886	0.676470588	0.676470588	0.676470588	0.554248366
829	2azy	55	1	N/A	N/A	0.478873239	1	0.647619048	0.531039669	1	0.470588235	0.64	0.626224291	0.84375	0.794117647	0.818181818	0.752971993	0.96	0.705882353	0.813559322	0.772529274	0.66	0.970588235	0.785714286	0.710885408	0.775	0.911764706	0.837837838	0.77467803	0.666666667	0.882352941	0.759493671	0.66399315
830	2azz	55	1	N/A	N/A	0.465753425	1	0.635514019	0.513738202	1	0.470588235	0.64	0.626224291	0.878787879	0.852941176	0.865671642	0.816133709	0.962962963	0.764705882	0.852459016	0.814574556	0.603773585	0.941176471	0.735632184	0.638308503	0.756097561	0.911764706	0.826666667	0.759231812	0.76744186	0.970588235	0.857142857	0.805597849
831	1fxf	55	1	N/A	N/A	0.338028169	0.705882353	0.457142857	0.165618365	0.894736842	0.5	0.641509434	0.591718584	0.869565217	0.588235294	0.701754386	0.636872311	0.9	0.529411765	0.666666667	0.615175932	0.410714286	0.676470588	0.511111111	0.277714883	0.724137931	0.617647059	0.666666667	0.557258886	0.694444444	0.735294118	0.714285714	0.602531192
832	2b00	55	1	N/A	N/A	0.478873239	1	0.647619048	0.531039669	1	0.470588235	0.64	0.626224291	0.961538462	0.735294118	0.833333333	0.793614019	0.961538462	0.735294118	0.833333333	0.793614019	0.804878049	0.970588235	0.88	0.836084664	0.680851064	0.941176471	0.790123457	0.712185851	0.720930233	0.911764706	0.805194805	0.729632729
833	1fx9	55	1	N/A	N/A	0.363636364	0.823529412	0.504504505	0.256627307	0.888888889	0.470588235	0.615384615	0.567811538	0.869565217	0.588235294	0.701754386	0.636872311	0.75862069	0.647058824	0.698412698	0.599965995	0.5	0.617647059	0.552631579	0.362255541	0.677419355	0.617647059	0.646153846	0.521853576	0.675675676	0.735294118	0.704225352	0.586905831
834	3o4m	55	1	N/A	N/A	0.475409836	0.852941176	0.610526316	0.443832139	0.941176471	0.470588235	0.62745098	0.595947851	0.869565217	0.588235294	0.701754386	0.636872311	0.869565217	0.588235294	0.701754386	0.636872311	0.35483871	0.647058824	0.458333333	0.180775382	0.65625	0.617647059	0.636363636	0.505090948	0.675675676	0.735294118	0.704225352	0.586905831
835	2b03	55	1	N/A	N/A	0.386363636	1	0.557377049	0.393122697	1	0.529411765	0.692307692	0.670448026	0.909090909	0.882352941	0.895522388	0.85703936	0.882352941	0.882352941	0.882352941	0.837908497	0.588235294	0.882352941	0.705882353	0.588399118	0.688888889	0.911764706	0.784810127	0.701589109	0.659574468	0.911764706	0.765432099	0.674923806
836	2b01	55	1	N/A	N/A	0.465753425	1	0.635514019	0.513738202	1	0.470588235	0.64	0.626224291	0.888888889	0.941176471	0.914285714	0.881314281	0.962962963	0.764705882	0.852459016	0.814574556	0.769230769	0.882352941	0.821917808	0.751660393	0.673469388	0.970588235	0.795180723	0.723438157	0.681818182	0.882352941	0.769230769	0.67764578
837	2b04	55	1	N/A	N/A	0.415384615	0.964285714	0.580645161	0.463613225	1	0.642857143	0.782608696	0.760638829	0.866666667	0.928571429	0.896551724	0.863799509	1	0.714285714	0.833333333	0.809923871	0.6	0.964285714	0.739726027	0.669404034	0.613636364	0.964285714	0.75	0.682153467	0.694444444	0.892857143	0.78125	0.712017682
838	3kun	56	0	N/A	N/A	0.242424242	1	0.390243902	0.377159032	0.571428571	0.5	0.533333333	0.477581214	0.48	0.75	0.585365854	0.534304323	0.5	0.75	0.6	0.54988646	0.333333333	0.75	0.461538462	0.402537772	0.458333333	0.6875	0.55	0.490097218	0.333333333	1	0.5	0.495155595
839	4gzg	56	0	N/A	N/A	0.216216216	1	0.355555556	0.335522556	0.533333333	0.5	0.516129032	0.454773912	0.5	0.8125	0.619047619	0.57747317	0.481481481	0.8125	0.604651163	0.562575803	0.325	0.8125	0.464285714	0.416310251	0.424242424	0.875	0.571428571	0.539247927	0.340425532	1	0.507936508	0.503198841
840	3mou	56	0	N/A	N/A	0.31372549	1	0.47761194	0.472205938	0.538461538	0.4375	0.482758621	0.425113348	0.461538462	0.75	0.571428571	0.519514325	0.52173913	0.75	0.615384615	0.566345761	0.40625	0.8125	0.541666667	0.497552952	0.424242424	0.875	0.571428571	0.539247927	0.307692308	1	0.470588235	0.464916647
841	2qfk	56	0	N/A	N/A	0.306122449	0.9375	0.461538462	0.43989953	0.533333333	0.5	0.516129032	0.454773912	0.52173913	0.75	0.615384615	0.566345761	0.48	0.75	0.585365854	0.534304323	0.35	0.875	0.5	0.466296671	0.411764706	0.875	0.56	0.527686502	0.326086957	0.9375	0.483870968	0.463332225
842	4dwu	56	0	N/A	N/A	0.216216216	1	0.355555556	0.335522556	0.5625	0.5625	0.5625	0.50464876	0.5	0.875	0.636363636	0.604745149	0.481481481	0.8125	0.604651163	0.562575803	0.464285714	0.8125	0.590909091	0.548384547	0.358974359	0.875	0.509090909	0.475703403	0.333333333	1	0.5	0.495155595
843	4dwt	56	0	N/A	N/A	0.32	1	0.484848485	0.479669308	0.533333333	0.5	0.516129032	0.454773912	0.481481481	0.8125	0.604651163	0.562575803	0.481481481	0.8125	0.604651163	0.562575803	0.382352941	0.8125	0.52	0.475071472	0.368421053	0.875	0.518518519	0.485410564	0.306122449	0.9375	0.461538462	0.43989953
844	4jyq	56	0	N/A	N/A	0.192771084	1	0.323232323	0.293308832	0.615384615	0.5	0.551724138	0.502663986	0.481481481	0.8125	0.604651163	0.562575803	0.529411765	0.5625	0.545454545	0.483565855	0.311111111	0.875	0.459016393	0.423159379	0.424242424	0.875	0.571428571	0.539247927	0.333333333	1	0.5	0.495155595
845	3ord	56	0	N/A	N/A	0.272727273	0.9375	0.422535211	0.397646276	0.571428571	0.5	0.533333333	0.477581214	0.48	0.75	0.585365854	0.534304323	0.5	0.875	0.636363636	0.604745149	0.342105263	0.8125	0.481481481	0.434646253	0.363636364	0.75	0.489795918	0.432950134	0.333333333	0.9375	0.491803279	0.471550727
846	1ew6	56	0	N/A	N/A	0.182926829	0.9375	0.306122449	0.251447815	0.533333333	0.5	0.516129032	0.454773912	0.461538462	0.75	0.571428571	0.519514325	0.464285714	0.8125	0.590909091	0.548384547	0.333333333	0.9375	0.491803279	0.471550727	0.393939394	0.8125	0.530612245	0.486099031	0.355555556	1	0.524590164	0.519942075
847	3dr9	56	0	N/A	N/A	0.285714286	1	0.444444444	0.437336578	0.6	0.5625	0.580645161	0.527558989	0.5	0.8125	0.619047619	0.57747317	0.5	0.875	0.636363636	0.604745149	0.325	0.8125	0.464285714	0.416310251	0.333333333	0.9375	0.491803279	0.471550727	0.333333333	1	0.5	0.495155595
848	3lb2	56	1	N/A	N/A	0.228571429	1	0.372093023	0.355758829	0.5625	0.5625	0.5625	0.50464876	0.538461538	0.875	0.666666667	0.635432016	0.52	0.8125	0.634146341	0.59314652	0.40625	0.8125	0.541666667	0.497552952	0	0	0	0	0.333333333	1	0.5	0.495155595
849	3lb4	56	1	N/A	N/A	0.272727273	0.9375	0.422535211	0.397646276	0.529411765	0.5625	0.545454545	0.483565855	0.461538462	0.75	0.571428571	0.519514325	0.5	0.75	0.6	0.54988646	0.269230769	0.4375	0.333333333	0.229720096	0.40625	0.8125	0.541666667	0.497552952	0.307692308	1	0.470588235	0.464916647
850	3lb1	56	1	N/A	N/A	0.262295082	1	0.415584416	0.405890779	0.5625	0.5625	0.5625	0.50464876	0.5	0.8125	0.619047619	0.57747317	0.52	0.8125	0.634146341	0.59314652	0.444444444	0.75	0.558139535	0.505442456	0.419354839	0.8125	0.553191489	0.509467719	0.32	1	0.484848485	0.479669308
851	4fh6	56	1	N/A	N/A	0.280701754	1	0.438356164	0.430799184	0.6	0.5625	0.580645161	0.527558989	0.461538462	0.75	0.571428571	0.519514325	0.611111111	0.6875	0.647058824	0.598606317	0.382352941	0.8125	0.52	0.475071472	0.4	0.75	0.52173913	0.46692571	0.319148936	0.9375	0.476190476	0.455325062
852	4fh7	56	1	N/A	N/A	0.258064516	1	0.41025641	0.399946677	0.5	0.4375	0.466666667	0.402548385	0.461538462	0.75	0.571428571	0.519514325	0.588235294	0.625	0.606060606	0.552502923	0.433333333	0.8125	0.565217391	0.521881743	0.4	0.875	0.549019608	0.516550737	0.32	1	0.484848485	0.479669308
853	4ilz	56	1	N/A	N/A	0.285714286	1	0.444444444	0.437336578	0.5625	0.5625	0.5625	0.50464876	0.444444444	0.75	0.558139535	0.505442456	0.588235294	0.625	0.606060606	0.552502923	0.351351351	0.8125	0.490566038	0.4442509	0.358974359	0.875	0.509090909	0.475703403	0.333333333	1	0.5	0.495155595
854	3lb3	56	1	N/A	N/A	0.288461538	0.9375	0.441176471	0.418083132	0.5625	0.5625	0.5625	0.50464876	0.5	0.8125	0.619047619	0.57747317	0.5	0.8125	0.619047619	0.57747317	0.4	0.875	0.549019608	0.516550737	0.419354839	0.8125	0.553191489	0.509467719	0.326530612	1	0.492307692	0.487315923
855	3rnt	57	0	N/A	N/A	0.863636364	0.904761905	0.88372093	0.853805435	0	0	0	-0.253012048	0	0	0	-0.145204467	0	0	0	-0.206500557	0.327272727	0.857142857	0.473684211	0.330819482	1	0.666666667	0.8	0.784101278	0	0	0	0
856	8rnt	57	0	N/A	N/A	0.633333333	0.904761905	0.745098039	0.684257993	0	0	0	-0.253012048	0	0	0	-0.124460972	0	0	0	-0.206500557	0.4	0.666666667	0.5	0.351421237	0.230769231	0.142857143	0.176470588	0.027159611	0	0	0	0
857	9rnt	57	0	N/A	N/A	0.633333333	0.904761905	0.745098039	0.684257993	0.916666667	0.523809524	0.666666667	0.643030576	1	0.428571429	0.6	0.611911832	0	0	0	-0.206500557	0.333333333	0.904761905	0.487179487	0.360497625	1	0.476190476	0.64516129	0.648433542	0	0	0	0
858	4bu4	57	1	N/A	N/A	0.95	0.904761905	0.926829268	0.909298047	0.928571429	0.619047619	0.742857143	0.713923539	1	0.619047619	0.764705882	0.751415897	0	0	0	-0.190117275	0.481481481	0.619047619	0.541666667	0.41237632	1	0.761904762	0.864864865	0.84771146	0	0	0	0
859	6rnt	57	1	N/A	N/A	0.818181818	0.857142857	0.837209302	0.795155656	0	0	0	-0.253012048	1	0.523809524	0.6875	0.68372942	0	0	0	-0.19838707	0.388888889	0.666666667	0.49122807	0.338878206	1	0.714285714	0.833333333	0.816168868	0	0	0	0
860	1bu4	57	1	N/A	N/A	0.947368421	0.857142857	0.9	0.877945971	0.923076923	0.571428571	0.705882353	0.678990268	1	0.619047619	0.764705882	0.751415897	0	0	0	-0.190117275	0.5	0.714285714	0.588235294	0.472778554	1	0.80952381	0.894736842	0.878808468	0.947368421	0.857142857	0.9	0.877945971
861	3bu4	57	1	N/A	N/A	1	0.857142857	0.923076923	0.909528738	0	0	0	-0.245440347	1	0.619047619	0.764705882	0.751415897	0	0	0	-0.222349131	0.38	0.904761905	0.535211268	0.426855037	1	0.80952381	0.894736842	0.878808468	0.947368421	0.857142857	0.9	0.877945971
862	5gsp	57	1	N/A	N/A	0.863636364	0.904761905	0.88372093	0.853805435	0.923076923	0.571428571	0.705882353	0.678990268	1	0.333333333	0.5	0.534063075	0	0	0	-0.190117275	0.340909091	0.714285714	0.461538462	0.296487548	1	0.571428571	0.727272727	0.718002751	1	0.761904762	0.864864865	0.84771146
863	2rnt	57	1	N/A	N/A	0.714285714	0.952380952	0.816326531	0.774701359	0.9375	0.714285714	0.810810811	0.781324418	1	0.714285714	0.833333333	0.816168868	0	0	0	-0.190117275	0.3125	0.714285714	0.434782609	0.255020887	1	0.571428571	0.727272727	0.718002751	1	0.857142857	0.923076923	0.909528738
864	1rgc	57	1	N/A	N/A	0.818181818	0.857142857	0.837209302	0.795155656	0.923076923	0.571428571	0.705882353	0.678990268	1	0.714285714	0.833333333	0.816168868	1	0.714285714	0.833333333	0.816168868	0.307692308	0.952380952	0.465116279	0.340148348	1	0.571428571	0.727272727	0.718002751	1	0.714285714	0.833333333	0.816168868
865	7gsp	57	1	N/A	N/A	0.95	0.904761905	0.926829268	0.909298047	0	0	0	-0.253012048	1	0.666666667	0.8	0.784101278	0	0	0	-0.214481213	0.253968254	0.761904762	0.380952381	0.160710215	1	0.619047619	0.764705882	0.751415897	0.888888889	0.761904762	0.820512821	0.782900908
866	2bu4	57	1	N/A	N/A	0.944444444	0.80952381	0.871794872	0.846214823	0.923076923	0.571428571	0.705882353	0.678990268	1	0.666666667	0.8	0.784101278	1	0.571428571	0.727272727	0.718002751	0.203125	0.619047619	0.305882353	0.003787227	1	0.619047619	0.764705882	0.751415897	0.941176471	0.761904762	0.842105263	0.814034492
867	1rnt	57	1	N/A	N/A	0.952380952	0.952380952	0.952380952	0.94033276	0	0	0	-0.245440347	1	0.714285714	0.833333333	0.816168868	0	0	0	-0.206500557	0	0	0	-0.222349131	1	0.80952381	0.894736842	0.878808468	0	0	0	0
868	4qsr	58	0	N/A	N/A	0.283018868	1	0.441176471	0.435315506	0.736842105	0.933333333	0.823529412	0.804776971	0.75	1	0.857142857	0.846989554	0.7	0.933333333	0.8	0.780257044	0.277777778	1	0.434782609	0.428456391	0.625	1	0.769230769	0.759003924	0	0	0	-0.202097043
869	4tt2	58	0	N/A	N/A	0.294117647	1	0.454545455	0.449495312	0.684210526	0.866666667	0.764705882	0.736619963	0.571428571	0.8	0.666666667	0.626544476	0	0	0	-0.092482974	0.227272727	1	0.37037037	0.35564338	0.555555556	1	0.714285714	0.705396726	0	0	0	-0.197814142
870	4qsq	58	0	N/A	N/A	0.230769231	1	0.375	0.361157559	0.65	0.866666667	0.742857143	0.713524533	0.75	1	0.857142857	0.846989554	0.55	0.733333333	0.628571429	0.580059513	0.294117647	1	0.454545455	0.449495312	0.56	0.933333333	0.7	0.679060773	0	0	0	-0.197814142
871	4tu6	58	0	N/A	N/A	0.405405405	1	0.576923077	0.572581513	0.7	0.933333333	0.8	0.780257044	0.666666667	0.666666667	0.666666667	0.623188406	0.538461538	0.466666667	0.5	0.441414795	0.254545455	0.933333333	0.4	0.373006633	0.555555556	1	0.714285714	0.705396726	0	0	0	-0.176226844
872	4qut	58	0	N/A	N/A	0.238095238	1	0.384615385	0.372446447	0.6	0.8	0.685714286	0.646792023	0.6875	0.733333333	0.709677419	0.670872507	0.571428571	0.8	0.666666667	0.626544476	0.267857143	1	0.422535211	0.415162918	0.56	0.933333333	0.7	0.679060773	0	0	0	-0.189223747
873	3dai	58	0	N/A	N/A	0.319148936	1	0.483870968	0.479939867	0.571428571	0.8	0.666666667	0.626544476	0.736842105	0.933333333	0.823529412	0.804776971	0.714285714	0.666666667	0.689655172	0.651236803	0.214285714	1	0.352941176	0.334366928	0.541666667	0.866666667	0.666666667	0.634890075	0	0	0	-0.210653079
874	4tte	58	1	N/A	N/A	0.241935484	1	0.38961039	0.378229432	0.7	0.933333333	0.8	0.780257044	0.777777778	0.933333333	0.848484848	0.831173876	0.647058824	0.733333333	0.6875	0.64547531	0.267857143	1	0.422535211	0.415162918	0.576923077	1	0.731707317	0.722315119	0	0	0	-0.210653079
875	4tz8	58	1	N/A	N/A	0.294117647	1	0.454545455	0.449495312	0.684210526	0.866666667	0.764705882	0.736619963	0.705882353	0.8	0.75	0.716889599	0	0	0	0	0.208333333	1	0.344827586	0.32414883	0.555555556	1	0.714285714	0.705396726	0	0	0	-0.202097043
876	4tu4	58	1	N/A	N/A	0.3125	1	0.476190476	0.472044582	0.736842105	0.933333333	0.823529412	0.804776971	0.789473684	1	0.882352941	0.872933978	0.6	0.6	0.6	0.547826087	0.254237288	1	0.405405405	0.396186687	0.576923077	1	0.731707317	0.722315119	0	0	0	-0.206375748
877	4tyl	58	1	N/A	N/A	0.3	1	0.461538462	0.456832193	0.65	0.866666667	0.742857143	0.713524533	0.736842105	0.933333333	0.823529412	0.804776971	0.611111111	0.733333333	0.666666667	0.622039804	0.263157895	1	0.416666667	0.408715127	0.608695652	0.933333333	0.736842105	0.715882364	0	0	0	-0.202097043
878	2vw0	59	0	N/A	N/A	0.008658009	0.095238095	0.015873016	-0.097563206	0.941176471	0.761904762	0.842105263	0.842417296	0	0	0	-0.048087382	0	0	0	-0.032197813	0.223404255	1	0.365217391	0.444704332	0	0	0	-0.03833847	0	0	0	-0.033018868
879	2vw2	59	0	N/A	N/A	0.025773196	0.238095238	0.046511628	-0.022593153	0.933333333	0.666666667	0.777777778	0.783272918	0	0	0	-0.047410466	0.5	0.857142857	0.631578947	0.640659707	0.193877551	0.904761905	0.319327731	0.385461004	0	0	0	-0.043681344	0	0	0	-0.033769351
880	4fov	59	0	N/A	N/A	0.010050251	0.095238095	0.018181818	-0.081904753	0.9375	0.714285714	0.810810811	0.813332785	0	0	0	-0.05150262	0.575757576	0.904761905	0.703703704	0.710946271	0.098039216	0.714285714	0.172413793	0.207065521	0	0	0	-0.039684484	0	0	0	-0.032967033
881	4fpy	59	1	N/A	N/A	0.010362694	0.095238095	0.018691589	-0.078993308	1	0.428571429	0.6	0.648573164	0	0	0	-0.049778652	0	0	0	-0.032967033	0.170940171	0.952380952	0.289855072	0.367819372	0	0	0	-0.041051379	0	0	0	-0.042382551
882	4fpf	59	1	N/A	N/A	0.00990099	0.095238095	0.01793722	-0.083355997	0.933333333	0.666666667	0.777777778	0.783272918	0	0	0	-0.044950641	0	0	0	-0.036083452	0.168316832	0.80952381	0.278688525	0.330445742	0	0	0	-0.043035805	0	0	0	-0.034555485
883	4fpe	59	1	N/A	N/A	0.018867925	0.19047619	0.034334764	-0.05117486	0.909090909	0.476190476	0.625	0.650695017	0	0	0	-0.049778652	0.058823529	0.047619048	0.052631579	0.024930653	0.168067227	0.952380952	0.285714286	0.363957536	0	0	0	-0.044950641	0	0	0	-0.038986442
884	4fpj	59	1	N/A	N/A	0.011428571	0.095238095	0.020408163	-0.070154573	0.933333333	0.666666667	0.777777778	0.783272918	0	0	0	-0.049778652	0.666666667	0.952380952	0.784313725	0.789280291	0.161016949	0.904761905	0.273381295	0.343339532	0	0	0	-0.038986442	0	0	0	-0.02866371
885	2vw1	59	1	N/A	N/A	0.01	0.095238095	0.018099548	-0.082388796	0.928571429	0.619047619	0.742857143	0.752131421	0	0	0	-0.05150262	0	0	0	-0.039684484	0.160714286	0.857142857	0.270676692	0.33187385	0	0	0	-0.048605127	0	0	0	-0.036083452
886	4foy	59	1	N/A	N/A	0.011976048	0.095238095	0.021276596	-0.066155207	0.866666667	0.619047619	0.722222222	0.725344001	0	0	0	-0.04680468	0.555555556	0.952380952	0.701754386	0.716697602	0.15037594	0.952380952	0.25974026	0.3392097	0	0	0	-0.045575024	0	0	0	-0.036827146
887	4fow	59	1	N/A	N/A	0.011111111	0.095238095	0.019900498	-0.07262918	0.941176471	0.761904762	0.842105263	0.842424163	0	0	0	-0.047410466	0.607142857	0.80952381	0.693877551	0.689914482	0.140625	0.857142857	0.241610738	0.30393695	0	0	0	-0.042382551	0	0	0	-0.034555485
888	4fpc	59	1	N/A	N/A	0.009950249	0.095238095	0.018018018	-0.082872539	0.866666667	0.619047619	0.722222222	0.725344001	0	0	0	-0.046192949	0.666666667	0.952380952	0.784313725	0.789280291	0.129310345	0.714285714	0.218978102	0.256338923	0	0	0	-0.042382551	0	0	0	-0.026770779
889	4fpk	59	1	N/A	N/A	0.024509804	0.238095238	0.044444444	-0.028239956	0.866666667	0.619047619	0.722222222	0.725344001	0	0	0	-0.049194432	0	0	0	-0.033769351	0.115384615	0.714285714	0.198675497	0.235629798	0	0	0	-0.043681344	0	0	0	-0.022555498
890	4foq	59	1	N/A	N/A	0.012345679	0.095238095	0.021857923	-0.063626289	0.875	0.666666667	0.756756757	0.757199685	0	0	0	-0.048010541	0	0	0	-0.032147306	0.086705202	0.714285714	0.154639175	0.186166897	0	0	0	-0.043681344	0	0	0	-0.036827146
891	1sii	60	0	N/A	N/A	0.041353383	0.916666667	0.079136691	0.033062781	0	0	0	-0.033749967	0	0	0	-0.063961171	0.017241379	0.041666667	0.024390244	-0.035860799	0.087431694	0.666666667	0.154589372	0.163296289	0.06097561	0.208333333	0.094339623	0.044943381	0.304347826	0.583333333	0.4	0.38977712
892	1sih	60	0	N/A	N/A	0.041745731	0.916666667	0.079854809	0.036864505	0	0	0	0	0	0	0	-0.061457778	0.3	0.5	0.375	0.355661315	0.067010309	0.541666667	0.119266055	0.098825349	0.060240964	0.208333333	0.093457944	0.043761275	0.348837209	0.625	0.447761194	0.438836024
893	1w4n	60	0	N/A	N/A	0.08097166	0.833333333	0.147601476	0.177955642	0	0	0	-0.032769827	0	0	0	-0.068319944	0.311111111	0.583333333	0.405797101	0.394937338	0.055865922	0.416666667	0.098522167	0.056288967	0.071428571	0.25	0.111111111	0.066910033	0	0	0	-0.049992189
894	1w6c	60	0	N/A	N/A	0.041749503	0.875	0.079696395	0.032114609	0	0	0	-0.032715117	0	0	0	-0.063961171	0	0	0	-0.044526661	0.126760563	0.75	0.21686747	0.24867762	0	0	0	-0.068200983	0.35	0.583333333	0.4375	0.423736254
895	3kii	60	0	N/A	N/A	0.041198502	0.916666667	0.078853047	0.029507593	0	0	0	-0.03180923	0	0	0	-0.060493071	0.019230769	0.041666667	0.026315789	-0.030960601	0.125925926	0.708333333	0.213836478	0.238096231	0	0	0	-0.063671454	0.326086957	0.625	0.428571429	0.421529644
896	1w5z	60	0	N/A	N/A	0.042635659	0.916666667	0.081481481	0.045333512	0	0	0	-0.032660589	0	0	0	-0.064465645	0.048387097	0.125	0.069767442	0.016722502	0	0	0	-0.116355201	0	0	0	-0.066890006	0.65	0.541666667	0.590909091	0.578561902
897	1w6g	60	0	N/A	N/A	0.041587902	0.916666667	0.079566004	0.035360445	0	0	0	-0.031650043	0	0	0	-0.056904779	0.048387097	0.125	0.069767442	0.016616472	0	0	0	-0.109580208	0	0	0	-0.068200983	0	0	0	-0.065189722
898	3kn4	60	0	N/A	N/A	0.043052838	0.916666667	0.082242991	0.047181848	0	0	0	-0.03282472	0	0	0	-0.061031736	0	0	0	-0.049334508	0	0	0	-0.087949017	0	0	0	-0.064183248	0.388888889	0.583333333	0.466666667	0.450580354
899	1rjo	60	0	N/A	N/A	0.04206501	0.916666667	0.080438757	0.039811326	0	0	0	-0.032715117	0	0	0	-0.067006261	0	0	0	-0.049907304	0	0	0	-0.079581091	0	0	0	-0.062089733	0.517241379	0.625	0.566037736	0.54948203
900	2cfg	60	1	N/A	N/A	0.040816327	0.916666667	0.078152753	0.026787807	0	0	0	-0.033806454	0	0	0	-0.06468929	0.037037037	0.083333333	0.051282051	-0.002879493	0	0	0	-0.099180636	0.05952381	0.208333333	0.092592593	0.042471262	0.378378378	0.583333333	0.459016393	0.443504219
901	2cfw	60	1	N/A	N/A	0.039399625	0.875	0.07540395	0.008090836	0	0	0	-0.033749967	0	0	0	-0.057570242	0.049180328	0.125	0.070588235	0.017825693	0.069148936	0.541666667	0.122641509	0.103922062	0	0	0	-0.068200983	0.341463415	0.583333333	0.430769231	0.417594098
902	2cfd	60	1	N/A	N/A	0.040366972	0.916666667	0.077328647	0.021666621	0.846153846	0.458333333	0.594594595	0.612531937	0	0	0	-0.057002421	0	0	0	-0.04925067	0.060913706	0.5	0.108597285	0.078172907	0	0	0	-0.067122921	0.347826087	0.666666667	0.457142857	0.453541
903	2bt3	60	1	N/A	N/A	0.041198502	0.916666667	0.078853047	0.031501423	0	0	0	-0.031650043	0	0	0	-0.062089733	0.033898305	0.083333333	0.048192771	-0.008194753	0.059701493	0.5	0.106666667	0.075177989	0	0	0	-0.066404109	0.428571429	0.625	0.508474576	0.494305115
904	2cg0	60	1	N/A	N/A	0.039399625	0.875	0.07540395	0.008090836	0	0	0	-0.031650043	0	0	0	-0.058230391	0.325581395	0.583333333	0.417910448	0.405921993	0.010695187	0.083333333	0.018957346	-0.095687802	0	0	0	-0.067006261	0.481481481	0.541666667	0.509803922	0.489740689
905	2cg1	60	1	N/A	N/A	0.039179104	0.875	0.075	0.005356094	0	0	0	-0.014015784	0	0	0	-0.063341297	0.0625	0.166666667	0.090909091	0.041737581	0.005813953	0.041666667	0.010204082	-0.105901297	0	0	0	-0.066404109	0.571428571	0.5	0.533333333	0.517050207
906	2cfl	60	1	N/A	N/A	0.041275797	0.916666667	0.078994614	0.032285173	0	0	0	-0.031650043	0	0	0	-0.065189722	0.049180328	0.125	0.070588235	0.017825693	0.005714286	0.041666667	0.010050251	-0.107505259	0	0	0	-0.067006261	0.481481481	0.541666667	0.509803922	0.489740689
907	7a3h	61	0	N/A	N/A	0.444444444	1	0.615384615	0.63620901	0.65	0.65	0.65	0.625	0.777777778	0.7	0.736842105	0.720238619	0.428571429	0.3	0.352941176	0.320998158	0.6	0.9	0.72	0.712696645	0.633333333	0.95	0.76	0.757240185	0.513513514	0.95	0.666666667	0.67190663
908	1qhz	61	0	N/A	N/A	0.384615385	1	0.555555556	0.583927295	0.684210526	0.65	0.666666667	0.643915918	0.695652174	0.8	0.744186047	0.726732498	0.714285714	0.5	0.588235294	0.574580323	0.295081967	0.9	0.444444444	0.463007058	0.666666667	0.8	0.727272727	0.709449221	0.527777778	0.95	0.678571429	0.682808685
909	1h2j	61	1	N/A	N/A	0.454545455	1	0.625	0.644658371	0.65	0.65	0.65	0.625	0.823529412	0.7	0.756756757	0.743662038	0.65	0.65	0.65	0.625	0.64	0.8	0.711111111	0.693007749	0	0	0	0	0.85	0.85	0.85	0.839285714
910	4a3h	61	1	N/A	N/A	0	0	0	-0.122380385	0.65	0.65	0.65	0.625	0.777777778	0.7	0.736842105	0.720238619	0.461538462	0.3	0.363636364	0.336910141	0.409090909	0.9	0.5625	0.569112468	0.666666667	0.9	0.765957447	0.75644795	0.513513514	0.95	0.666666667	0.67190663
911	1w3k	61	1	N/A	N/A	0.052631579	0.15	0.077922078	-0.027250637	0.631578947	0.6	0.615384615	0.588886906	0.789473684	0.75	0.769230769	0.753482625	0.619047619	0.65	0.634146341	0.607538048	0.592592593	0.8	0.680851064	0.663059314	0.642857143	0.9	0.75	0.741118886	0.5	0.95	0.655172414	0.661592375
912	1ocq	61	1	N/A	N/A	0.434782609	1	0.606060606	0.628020651	0.65	0.65	0.65	0.625	0.833333333	0.75	0.789473684	0.776507261	0.722222222	0.65	0.684210526	0.663969976	0.318181818	0.7	0.4375	0.418020663	0.620689655	0.9	0.734693878	0.72655648	0.513513514	0.95	0.666666667	0.67190663
913	1w3l	61	1	N/A	N/A	0.06122449	0.15	0.086956522	-0.009639646	0.65	0.65	0.65	0.625	0.789473684	0.75	0.769230769	0.753482625	0.681818182	0.75	0.714285714	0.693742469	0.147727273	0.65	0.240740741	0.209368091	0.580645161	0.9	0.705882353	0.699482569	0.818181818	0.9	0.857142857	0.847527746
914	1qi0	61	1	N/A	N/A	0.392156863	1	0.563380282	0.590802353	0	0	0	-0.060882871	0	0	0	-0.060882871	0.692307692	0.45	0.545454545	0.533975989	0.301587302	0.95	0.457831325	0.48593179	0.625	0.75	0.681818182	0.66021814	0.542857143	0.95	0.690909091	0.693951243
915	8a3h	61	1	N/A	N/A	0.053571429	0.15	0.078947368	-0.025150101	0.65	0.65	0.65	0.625	0.823529412	0.7	0.756756757	0.743662038	0.8125	0.65	0.722222222	0.709691905	0.529411765	0.9	0.666666667	0.663235415	0.6	0.9	0.72	0.712696645	0.473684211	0.9	0.620689655	0.621414701
916	1e5j	61	1	N/A	N/A	0.408163265	1	0.579710145	0.605135546	0	0	0	-0.065041788	0.8	0.8	0.8	0.785815603	0.615384615	0.4	0.484848485	0.468369501	0.327586207	0.95	0.487179487	0.51242148	0.619047619	0.65	0.634146341	0.607728429	0.625	1	0.769230769	0.773565935
917	1hf6	61	1	N/A	N/A	0.070175439	0.2	0.103896104	0.006812659	0.7	0.7	0.7	0.678571429	0.875	0.7	0.777777778	0.769163294	0.681818182	0.75	0.714285714	0.693742469	0.319148936	0.75	0.447761194	0.436261406	0.692307692	0.9	0.782608696	0.772616277	0.527777778	0.95	0.678571429	0.682624884
918	4fnn	62	0	N/A	N/A	0.246575342	0.580645161	0.346153846	0.146264279	0	0	0	-0.166368781	0	0	0	-0.129273316	0	0	0	-0.161401426	0.317647059	0.870967742	0.465517241	0.351884467	0.333333333	0.129032258	0.186046512	0.108422781	0.323529412	0.35483871	0.338461538	0.183933529
919	4orv	62	0	N/A	N/A	0.042253521	0.096774194	0.058823529	-0.304087384	0.125	0.064516129	0.085106383	-0.046940749	0.307692308	0.129032258	0.181818182	0.094115518	0	0	0	-0.123382391	0.448275862	0.419354839	0.433333333	0.313184276	0.25	0.096774194	0.139534884	0.048998757	0.333333333	0.387096774	0.358208955	0.203804068
920	4oug	62	0	N/A	N/A	0.030769231	0.064516129	0.041666667	-0.305943665	0.111111111	0.064516129	0.081632653	-0.062477971	0.4	0.129032258	0.195121951	0.141486108	0	0	0	-0.117274581	0.433333333	0.419354839	0.426229508	0.301775151	0.272727273	0.096774194	0.142857143	0.062233933	0.382352941	0.419354839	0.4	0.259997938
921	4q8s	62	0	N/A	N/A	0.012987013	0.032258065	0.018518519	-0.395380824	0	0	0	-0.104248069	0	0	0	-0.151185789	0	0	0	-0.151185789	0.56097561	0.741935484	0.638888889	0.553477005	0.4	0.193548387	0.260869565	0.176039476	0	0	0	-0.176068169
922	3usx	62	0	N/A	N/A	0.049180328	0.096774194	0.065217391	-0.255354251	0.117647059	0.064516129	0.083333333	-0.054883531	0.416666667	0.161290323	0.23255814	0.167846806	0	0	0	-0.151185789	0.433333333	0.419354839	0.426229508	0.301775151	0	0	0	-0.161401426	0	0	0	-0.123382391
923	3uml	62	0	N/A	N/A	0.049180328	0.096774194	0.065217391	-0.255354251	0	0	0	-0.156343896	0.363636364	0.129032258	0.19047619	0.124106041	0	0	0	-0.151185789	0.428571429	0.387096774	0.406779661	0.284027115	0	0	0	-0.171255037	0.333333333	0.387096774	0.358208955	0.203804068
924	3umq	62	0	N/A	N/A	0.333333333	0.64516129	0.43956044	0.290163392	0	0	0	-0.166368781	0.363636364	0.129032258	0.19047619	0.124106041	0	0	0	-0.151185789	0.393939394	0.419354839	0.40625	0.269922985	0	0	0	-0.171255037	0.361111111	0.419354839	0.388059701	0.241037504
925	4q9e	62	0	N/A	N/A	0.084337349	0.225806452	0.122807018	-0.24439549	0	0	0	-0.140517696	0.307692308	0.129032258	0.181818182	0.094115518	0	0	0	-0.117274581	0.37037037	0.322580645	0.344827586	0.212523153	0	0	0	-0.166368781	0.324324324	0.387096774	0.352941176	0.195096938
926	3c2x	62	0	N/A	N/A	0.198019802	0.64516129	0.303030303	0.052172695	0	0	0	-0.145915074	0	0	0	-0.151185789	0	0	0	-0.140517696	0.369863014	0.870967742	0.519230769	0.422461489	0	0	0	-0.171255037	0.366666667	0.35483871	0.360655738	0.221955274
927	3qs0	62	0	N/A	N/A	0.049382716	0.129032258	0.071428571	-0.324810394	0.111111111	0.064516129	0.081632653	-0.062477971	0.4	0.129032258	0.195121951	0.141486108	0	0	0	-0.123382391	0.326086957	0.483870968	0.38961039	0.228005297	0	0	0	-0.156343896	0.324324324	0.387096774	0.352941176	0.195096938
928	3rt4	62	1	N/A	N/A	0.04109589	0.096774194	0.057692308	-0.314064404	0	0	0	-0.171255037	0	0	0	-0.089732648	0	0	0	-0.123382391	0.419354839	0.419354839	0.419354839	0.29078341	0.307692308	0.129032258	0.181818182	0.094115518	0.35483871	0.35483871	0.35483871	0.211981567
929	3o4k	62	1	N/A	N/A	0.038961039	0.096774194	0.055555556	-0.334360859	0.111111111	0.064516129	0.081632653	-0.062477971	0.363636364	0.129032258	0.19047619	0.124106041	0	0	0	-0.117274581	0.433333333	0.419354839	0.426229508	0.301775151	0	0	0	-0.156343896	0.305555556	0.35483871	0.328358209	0.166570633
930	3nw3	62	1	N/A	N/A	0.04109589	0.096774194	0.057692308	-0.314064404	0	0	0	-0.166368781	0.363636364	0.129032258	0.19047619	0.124106041	0	0	0	-0.145915074	0.346938776	0.548387097	0.425	0.272500087	0	0	0	-0.151185789	0.324324324	0.387096774	0.352941176	0.195096938
931	1bm0	63	0	N/A	N/A	0.113636364	1	0.204081633	0.172338078	0.3	0.12	0.171428571	0.143784177	0.279279279	0.62	0.385093168	0.334331721	0.127272727	0.14	0.133333333	0.047029553	0.155172414	0.54	0.241071429	0.160309516	0.605263158	0.46	0.522727273	0.489537058	0.085714286	0.06	0.070588235	-0.000714306
932	1ao6	63	0	N/A	N/A	0.099800399	1	0.181488203	0.120640892	0.35	0.14	0.2	0.177458104	0.274336283	0.62	0.380368098	0.329386735	0.333333333	0.52	0.40625	0.346803003	0.170854271	0.68	0.273092369	0.217426845	0.628571429	0.44	0.517647059	0.489567231	0	0	0	-0.04667835
933	4g03	63	0	N/A	N/A	0.11136891	0.96	0.1995842	0.151450927	0.368421053	0.14	0.202898551	0.184891218	0.290909091	0.64	0.4	0.352523822	0.162162162	0.36	0.223602484	0.131213306	0.198237885	0.9	0.324909747	0.319643237	0.724137931	0.42	0.53164557	0.521325911	0.666666667	0.4	0.5	0.482886552
934	3jry	63	0	N/A	N/A	0.10460251	1	0.189393939	0.139019995	0.315789474	0.12	0.173913043	0.150127813	0.25	0.62	0.356321839	0.303409514	0.057692308	0.06	0.058823529	-0.03274846	0.13253012	0.88	0.230366492	0.189052498	0.35	0.28	0.311111111	0.255260628	0.256410256	0.2	0.224719101	0.162219943
935	4emx	63	0	N/A	N/A	0.104384134	1	0.189035917	0.141602223	0.333333333	0.14	0.197183099	0.170741616	0.275229358	0.6	0.377358491	0.324145732	0.17721519	0.28	0.217054264	0.128941883	0.19047619	0.88	0.31316726	0.302475246	0.442307692	0.46	0.450980392	0.398264475	0.727272727	0.16	0.262295082	0.317618595
936	2vue	63	0	N/A	N/A	0.113372093	0.78	0.197969543	0.109277941	0.315789474	0.12	0.173913043	0.149289096	0.23880597	0.64	0.347826087	0.295095516	0.161904762	0.34	0.219354839	0.123488347	0.173076923	0.9	0.290322581	0.274961056	0.267857143	0.3	0.283018868	0.209471211	0.4375	0.14	0.212121212	0.209780243
937	4g04	63	0	N/A	N/A	0.088838269	0.78	0.159509202	0.014749595	0.15	0.06	0.085714286	0.042762393	0.285714286	0.68	0.402366864	0.360829616	0.178217822	0.36	0.238410596	0.150126212	0.195020747	0.94	0.323024055	0.326446073	0.24691358	0.4	0.305343511	0.23036541	0.285714286	0.24	0.260869565	0.198370592
938	4l9k	63	1	N/A	N/A	0.08988764	0.8	0.161616162	0.022009565	0.333333333	0.12	0.176470588	0.157421045	0.248062016	0.64	0.357541899	0.308051175	0.254901961	0.26	0.257425743	0.186354298	0.173333333	0.78	0.283636364	0.246598423	0.71875	0.46	0.56097561	0.544489884	0.724137931	0.42	0.53164557	0.521325911
939	2xw1	63	1	N/A	N/A	0.102040816	1	0.185185185	0.124628345	0.333333333	0.12	0.176470588	0.156705609	0.297297297	0.66	0.409937888	0.364165202	0.183673469	0.36	0.243243243	0.154351805	0.155405405	0.92	0.265895954	0.248380424	0.274509804	0.28	0.277227723	0.206852134	0.428571429	0.18	0.253521127	0.235576787
940	4l8u	63	1	N/A	N/A	0.121359223	1	0.216450216	0.197319881	0.1875	0.06	0.090909091	0.061033192	0.25	0.98	0.398373984	0.417409884	0.227642276	0.56	0.323699422	0.262006252	0.160409556	0.94	0.274052478	0.267955595	0.243589744	0.38	0.296875	0.221514087	0.35	0.14	0.2	0.177858201
941	4la0	63	1	N/A	N/A	0.100603622	1	0.182815356	0.126153467	0.333333333	0.12	0.176470588	0.157654295	0.229007634	0.6	0.331491713	0.275013953	0.174418605	0.3	0.220588235	0.131324761	0.183823529	1	0.310559006	0.327063838	0.657142857	0.46	0.541176471	0.515563092	0.511111111	0.46	0.484210526	0.439147485
942	4iw2	63	1	N/A	N/A	0.104384134	1	0.189035917	0.139900054	0.2	0.08	0.114285714	0.076436321	0.233576642	0.64	0.342245989	0.291605186	0.434782609	0.4	0.416666667	0.364312683	0.162790698	0.7	0.264150943	0.208849688	0.144736842	0.22	0.174603175	0.080600906	0.461538462	0.12	0.19047619	0.202368599
943	1hai	64	0	N/A	0	0.12295082	0.833333333	0.214285714	0.194474524	0	0	0	-0.07190981	0	0	0	-0.095659914	0	0	0	-0.121710016	0.191176471	0.722222222	0.302325581	0.283080238	0.055555556	0.111111111	0.074074074	-0.02470228	0.021276596	0.055555556	0.030769231	-0.092662064
944	1abj	64	0	N/A	0	0.127118644	0.833333333	0.220588235	0.206679473	0	0	0	-0.072735524	0.1875	0.333333333	0.24	0.173898238	0	0	0	-0.095553309	0.058823529	0.111111111	0.076923077	-0.016736548	0	0	0	-0.135934767	0.066666667	0.166666667	0.095238095	-0.005594542
945	1ppb	64	0	N/A	0	0.10738255	0.888888889	0.191616766	0.173385638	0	0	0	-0.070126891	0.205882353	0.388888889	0.269230769	0.208481497	0	0	0	-0.128679312	0.04	0.111111111	0.058823529	-0.056736226	0.055555556	0.111111111	0.074074074	-0.022029006	0.068181818	0.166666667	0.096774194	-0.002341536
946	2uuf	64	1	N/A	0	0.137614679	0.833333333	0.236220472	0.224371882	0	0	0	-0.079200361	0.1	0.166666667	0.125	0.04078237	0.021276596	0.055555556	0.030769231	-0.093243036	0	0	0	-0.120473184	0.063829787	0.166666667	0.092307692	-0.014127733	0.02	0.055555556	0.029411765	-0.099350518
947	1qj6	64	1	N/A	0	0.140350877	0.888888889	0.242424242	0.247047509	0	0	0	-0.076895143	0.216216216	0.444444444	0.290909091	0.235539201	0	0	0	-0.098916927	0.22	0.611111111	0.323529412	0.289473572	0.044444444	0.111111111	0.063492063	-0.045177785	0.022727273	0.055555556	0.032258065	-0.083202594
948	1awf	64	1	N/A	0	0.129310345	0.833333333	0.223880597	0.211248026	0	0	0	-0.07721621	0.179487179	0.388888889	0.245614035	0.181749339	0	0	0	-0.122474487	0.056603774	0.166666667	0.084507042	-0.026273369	0.044444444	0.111111111	0.063492063	-0.045688763	0.06122449	0.166666667	0.089552239	-0.016237184
949	1ad8	64	1	N/A	0	0.15	0.833333333	0.254237288	0.246381864	0	0	0	-0.072835704	0.034482759	0.055555556	0.042553191	-0.052576724	0	0	0	-0.088663169	0.265306122	0.722222222	0.388059701	0.369237145	0	0	0	-0.116092275	0.020408163	0.055555556	0.029850746	-0.0985464
950	1hxe	64	1	N/A	0	0.144230769	0.833333333	0.245901639	0.234695023	0	0	0	-0.080580766	0.155555556	0.388888889	0.222222222	0.150576272	0.119047619	0.277777778	0.166666667	0.080869906	0.220338983	0.722222222	0.337662338	0.318198854	0	0	0	-0.10767638	0.022727273	0.055555556	0.032258065	-0.089239537
951	1qj1	64	1	N/A	0	0.083333333	0.888888889	0.152380952	0.092099156	0	0	0	-0.079057628	0	0	0	-0.091292783	0	0	0	-0.098916927	0.185185185	0.555555556	0.277777778	0.23348551	0	0	0	-0.115066445	0.022727273	0.055555556	0.032258065	-0.083202594
952	1c5l	64	1	N/A	0	0.126984127	0.888888889	0.222222222	0.215716743	0	0	0	-0.081432793	0.208333333	0.555555556	0.303030303	0.257857904	0	0	0	-0.132800687	0.174418605	0.833333333	0.288461538	0.287837079	0.035714286	0.111111111	0.054054054	-0.074124932	0.020833333	0.055555556	0.03030303	-0.095295312
953	1hxf	64	1	N/A	0	0.144230769	0.833333333	0.245901639	0.234695023	0	0	0	-0.082855226	0.212121212	0.388888889	0.274509804	0.210712225	0	0	0	-0.128123747	0.168831169	0.722222222	0.273684211	0.248944146	0.027027027	0.055555556	0.036363636	-0.073524829	0.022222222	0.055555556	0.031746032	-0.091386463
954	1ny2	64	1	N/A	0	0.098039216	0.833333333	0.175438596	0.134840136	0	0	0	-0.076895143	0	0	0	-0.125321938	0	0	0	-0.104431251	0.133333333	0.666666667	0.222222222	0.183186536	0.040816327	0.111111111	0.059701493	-0.054481483	0.023255814	0.055555556	0.032786885	-0.081133713
955	1hah	64	1	N/A	0	0.128205128	0.833333333	0.222222222	0.205871904	0	0	0	-0.076595745	0.181818182	0.333333333	0.235294118	0.166737574	0	0	0	-0.121710016	0.073170732	0.166666667	0.101694915	0.003463293	0.046511628	0.111111111	0.06557377	-0.043363141	0.02173913	0.055555556	0.03125	-0.090601121
956	1ueh	65	0	N/A	N/A	0.152542373	1	0.264705882	0.273339773	0.6	0.666666667	0.631578947	0.596786401	0.459459459	0.944444444	0.618181818	0.618296833	0.411764706	0.777777778	0.538461538	0.513057749	0.307692308	0.666666667	0.421052632	0.380273466	0.375	1	0.545454545	0.563561923	0.32	0.888888889	0.470588235	0.46926497
957	3sgx	65	0	N/A	N/A	0.121621622	1	0.21686747	0.18641093	0.411764706	0.388888889	0.4	0.342685217	0.303030303	0.555555556	0.392156863	0.330901068	0.55	0.611111111	0.578947368	0.535790028	0.272727273	1	0.428571429	0.448106238	0	0	0	-0.118864328	0.361111111	0.722222222	0.481481481	0.443848434
958	3qas	65	0	N/A	N/A	0.127272727	1	0.225806452	0.191163946	0.5	0.523809524	0.511627907	0.459702175	0.222222222	0.285714286	0.25	0.162726816	0.483870968	0.714285714	0.576923077	0.536143195	0.25	0.761904762	0.376470588	0.338501737	0	0	0	-0.106671223	0.434782609	0.952380952	0.597014925	0.594527598
959	1x07	65	1	N/A	N/A	0.143835616	1	0.251497006	0.241286506	0.619047619	0.619047619	0.619047619	0.580952381	0.456521739	1	0.626865672	0.634171832	0.351351351	0.619047619	0.448275862	0.395643594	0.281690141	0.952380952	0.434782609	0.442076168	0.381818182	1	0.552631579	0.565685425	0.313432836	1	0.477272727	0.494748542
960	3th8	65	1	N/A	N/A	0.134453782	0.888888889	0.233576642	0.193893165	0.6875	0.611111111	0.647058824	0.616533118	0.352941176	0.666666667	0.461538462	0.417741284	0.444444444	0.666666667	0.533333333	0.49079283	0.295454545	0.722222222	0.419354839	0.383567185	0	0	0	-0.115624323	0.372093023	0.888888889	0.524590164	0.517526122
961	3p1e	66	0	N/A	N/A	0.25	1	0.4	0.421763696	0.526315789	1	0.689655172	0.693375245	0.625	1	0.769230769	0.767425767	0.4375	0.7	0.538461538	0.499609836	0.175438596	1	0.298507463	0.310086836	0.37037037	1	0.540540541	0.556622906	0	0	0	-0.189506945
962	3dwy	66	0	N/A	N/A	0.238095238	1	0.384615385	0.405998971	0.476190476	1	0.64516129	0.652552048	0.588235294	1	0.740740741	0.74070408	0.4375	0.7	0.538461538	0.499609836	0.181818182	1	0.307692308	0.321164838	0.333333333	1	0.5	0.518874522	0	0	0	-0.189506945
963	3p1d	66	1	N/A	N/A	0.23255814	1	0.377358491	0.399334995	0.434782609	1	0.606060606	0.6172134	0.625	1	0.769230769	0.767649474	0.526315789	1	0.689655172	0.693687976	0.204081633	1	0.338983051	0.358161812	0.37037037	1	0.540540541	0.557140596	0	0	0	-0.195774171
964	4a9k	66	1	N/A	N/A	0	0	0	-0.256566425	0.476190476	1	0.64516129	0.652919486	0.526315789	1	0.689655172	0.693687976	0.4375	0.7	0.538461538	0.500135263	0.128571429	0.9	0.225	0.184202229	0.37037037	1	0.540540541	0.557140596	0	0	0	-0.195774171
965	1ary	67	0	N/A	N/A	0.069444444	1	0.12987013	0.202236979	0.473684211	0.9	0.620689655	0.63956489	0.25	1	0.4	0.476438732	0.25	0.9	0.391304348	0.448966092	0.222222222	1	0.363636364	0.445380745	0.204081633	1	0.338983051	0.423871394	0.163934426	1	0.281690141	0.371871272
966	1arv	67	0	N/A	N/A	0.070422535	1	0.131578947	0.204714164	0.45	0.9	0.6	0.62215322	0.238095238	1	0.384615385	0.463383131	0.25	1	0.4	0.476438732	0.294117647	1	0.454545455	0.521981622	0.188679245	1	0.317460317	0.404712374	0.161290323	1	0.277777778	0.368188854
967	1arx	67	0	N/A	N/A	0.071428571	1	0.133333333	0.207231236	0.45	0.9	0.6	0.62215322	0.243902439	1	0.392156863	0.469797044	0.25	0.9	0.391304348	0.448966092	0.227272727	1	0.37037037	0.451186698	0.181818182	1	0.307692308	0.395879502	0.178571429	1	0.303030303	0.391630225
968	1gzb	67	0	N/A	N/A	0.067567568	1	0.126582278	0.197396418	0.473684211	0.9	0.620689655	0.63956489	0.243902439	1	0.392156863	0.469797044	0.263157895	1	0.416666667	0.490464449	0.192307692	1	0.322580645	0.409306553	0.175438596	1	0.298507463	0.387485873	0.172413793	1	0.294117647	0.383441929
969	1aru	67	0	N/A	N/A	0.062111801	1	0.116959064	0.182598534	0.473684211	0.9	0.620689655	0.63956489	0.227272727	1	0.37037037	0.451186698	0.256410256	1	0.408163265	0.48332262	0.285714286	1	0.444444444	0.513618225	0.169491525	1	0.289855072	0.379494144	0.163934426	1	0.281690141	0.371871272
970	1gza	67	0	N/A	N/A	0.066225166	1	0.124223602	0.193860171	0.473684211	0.9	0.620689655	0.63956489	0.243902439	1	0.392156863	0.469797044	0.2	1	0.333333333	0.418879604	0.204081633	1	0.338983051	0.423871394	0.172413793	1	0.294117647	0.383441929	0.161290323	1	0.277777778	0.368188854
971	1arw	67	0	N/A	N/A	0.067567568	1	0.126582278	0.197396418	0.5	0.9	0.642857143	0.658371435	0.23255814	1	0.377358491	0.457183747	0.263157895	1	0.416666667	0.490464449	0.238095238	1	0.384615385	0.463383131	0.169491525	1	0.289855072	0.379494144	0.166666667	1	0.285714286	0.375638516
972	1arp	67	0	N/A	N/A	0.064102564	1	0.120481928	0.188133075	0.473684211	0.9	0.620689655	0.63956489	0.227272727	1	0.37037037	0.451186698	0.204081633	1	0.338983051	0.423871394	0.238095238	1	0.384615385	0.463383131	0.161290323	1	0.277777778	0.368188854	0.181818182	1	0.307692308	0.395879502
973	2e39	67	0	N/A	N/A	0.065789474	1	0.12345679	0.192698493	0.473684211	0.9	0.620689655	0.63956489	0.238095238	1	0.384615385	0.463383131	0.2	1	0.333333333	0.418879604	0.222222222	1	0.363636364	0.445380745	0.15625	1	0.27027027	0.361065227	0.185185185	1	0.3125	0.400238511
974	2e3a	67	0	N/A	N/A	0.065789474	1	0.12345679	0.192698493	0.5	0.9	0.642857143	0.658371435	0.238095238	1	0.384615385	0.463383131	0.256410256	1	0.408163265	0.48332262	0.212765957	1	0.350877193	0.434301363	0.15625	1	0.27027027	0.361065227	0.181818182	1	0.307692308	0.395879502
975	1hsr	67	1	N/A	N/A	0.062111801	1	0.116959064	0.182598534	0.473684211	0.9	0.620689655	0.63956489	0.25	1	0.4	0.476438732	0.194444444	0.7	0.304347826	0.335713384	0.256410256	1	0.408163265	0.48332262	0.172413793	1	0.294117647	0.383441929	0.166666667	1	0.285714286	0.375638516
976	1ck6	67	1	N/A	N/A	0.068493151	1	0.128205128	0.199798201	0.473684211	0.9	0.620689655	0.63956489	0.23255814	1	0.377358491	0.457183747	0.25	1	0.4	0.476438732	0.25	1	0.4	0.476438732	0.169491525	1	0.289855072	0.379494144	0.161290323	1	0.277777778	0.368188854
977	2g51	68	0	N/A	N/A	0.209090909	1	0.345864662	0.344367353	0.904761905	0.826086957	0.863636364	0.849898753	0.5	0.782608696	0.610169492	0.57279654	0.233333333	0.304347826	0.264150943	0.169266524	0.333333333	0.391304348	0.36	0.281317835	0.173913043	0.173913043	0.173913043	0.07938568	0.456521739	0.913043478	0.608695652	0.592605667
978	1gdq	68	0	N/A	N/A	0.252747253	1	0.403508772	0.408950754	0.863636364	0.826086957	0.844444444	0.827336712	0.444444444	0.173913043	0.25	0.230365156	0	0	0	-0.096940483	0.485714286	0.739130435	0.586206897	0.543035799	0.5	0.956521739	0.656716418	0.647169655	0.708333333	0.739130435	0.723404255	0.691196978
979	1gdu	68	0	N/A	N/A	0.196261682	0.913043478	0.323076923	0.294837355	0.904761905	0.826086957	0.863636364	0.849898753	0	0	0	-0.069209851	0	0	0	-0.096940483	0.472222222	0.739130435	0.576271186	0.532750839	0.488888889	0.956521739	0.647058824	0.63795447	0.47826087	0.956521739	0.637681159	0.629013695
980	2g52	68	0	N/A	N/A	0.211009174	1	0.348484848	0.347457396	0.882352941	0.652173913	0.75	0.73610305	0.083333333	0.043478261	0.057142857	-0.01516292	0.115384615	0.130434783	0.12244898	0.015168775	0.363636364	0.52173913	0.428571429	0.357352338	0	0	0	-0.117180814	0.428571429	0.782608696	0.553846154	0.515762621
981	1xvm	68	0	N/A	N/A	0.201754386	1	0.335766423	0.332284288	0.1	0.086956522	0.093023256	-0.002763053	0.615384615	0.695652174	0.653061224	0.612080562	0.130434783	0.130434783	0.130434783	0.030932295	0.344827586	0.434782609	0.384615385	0.307645432	0.47826087	0.956521739	0.637681159	0.629013695	0.5	0.869565217	0.634920635	0.610308114
982	1xvo	68	0	N/A	N/A	0.237113402	1	0.383333333	0.3870632	0.904761905	0.826086957	0.863636364	0.849898753	0.5	0.217391304	0.303030303	0.282957476	0.428571429	0.260869565	0.324324324	0.277214079	0.244897959	0.52173913	0.333333333	0.247927038	0.512820513	0.869565217	0.64516129	0.620392721	0.68	0.739130435	0.708333333	0.674135527
983	1pq7	68	1	N/A	N/A	0.214953271	1	0.353846154	0.353725958	0.904761905	0.826086957	0.863636364	0.849898753	0.625	0.217391304	0.322580645	0.331163171	0.5	0.260869565	0.342857143	0.311423049	0.208955224	0.608695652	0.311111111	0.228723882	0.714285714	0.869565217	0.784313725	0.761569601	0.459459459	0.739130435	0.566666667	0.522838684
984	1pq8	68	1	N/A	N/A	0.227722772	1	0.370967742	0.373299801	0.904761905	0.826086957	0.863636364	0.849898753	0.5	0.217391304	0.303030303	0.282957476	0.176470588	0.260869565	0.210526316	0.102839063	0.513513514	0.826086957	0.633333333	0.602051308	0.525	0.913043478	0.666666667	0.648709524	0.653846154	0.739130435	0.693877551	0.657996853
985	1pq5	68	1	N/A	N/A	0.237113402	1	0.383333333	0.3870632	0.904761905	0.826086957	0.863636364	0.849898753	0.5	0.217391304	0.303030303	0.282957476	0.416666667	0.869565217	0.563380282	0.540211144	0.254901961	0.565217391	0.351351351	0.272288623	0.677419355	0.913043478	0.777777778	0.758857585	0.75	0.652173913	0.697674419	0.667737812
986	1gdn	68	1	N/A	N/A	0.205357143	1	0.340740741	0.338271874	0.095238095	0.086956522	0.090909091	-0.007884033	0.142857143	0.086956522	0.108108108	0.034177078	0.148148148	0.173913043	0.16	0.055456921	0.227272727	0.652173913	0.337078652	0.265293841	0.525	0.913043478	0.666666667	0.648709524	0.6875	0.956521739	0.8	0.786563381
987	1fy5	68	1	N/A	N/A	0.207207207	1	0.343283582	0.341305763	0.894736842	0.739130435	0.80952381	0.794407023	0.142857143	0.086956522	0.108108108	0.034177078	0.166666667	0.130434783	0.146341463	0.062314325	0.184615385	0.52173913	0.272727273	0.172593031	0.547619048	1	0.707692308	0.704169059	0	0	0	0
988	1fy4	68	1	N/A	N/A	0.205357143	1	0.340740741	0.338271874	0.904761905	0.826086957	0.863636364	0.849898753	0.142857143	0.086956522	0.108108108	0.034177078	0.166666667	0.173913043	0.170212766	0.073025725	0.175675676	0.565217391	0.268041237	0.168912556	0.525	0.913043478	0.666666667	0.648709524	0.76	0.826086957	0.791666667	0.767551153
989	1fn8	68	1	N/A	N/A	0.205357143	1	0.340740741	0.338271874	0.904761905	0.826086957	0.863636364	0.849898753	0.142857143	0.086956522	0.108108108	0.034177078	0.142857143	0.130434783	0.136363636	0.042573778	0.156626506	0.565217391	0.245283019	0.136361065	0.534883721	1	0.696969697	0.694018343	0.769230769	0.869565217	0.816326531	0.795745727
990	3ux0	69	0	N/A	N/A	0.079268293	1	0.146892655	0.152761228	0.294117647	0.384615385	0.333333333	0.290023724	0.285714286	0.615384615	0.390243902	0.368792856	0	0	0	-0.06318864	0.275862069	0.615384615	0.380952381	0.360039904	0	0	0	-0.065560535	0	0	0	-0.047107247
991	3p1n	69	0	N/A	N/A	0.10483871	1	0.189781022	0.228434155	0.125	0.153846154	0.137931034	0.082132926	0.3	0.461538462	0.363636364	0.326239338	0.1875	0.230769231	0.206896552	0.15605256	0.22	0.846153846	0.349206349	0.374234086	0	0	0	-0.061182641	0	0	0	-0.045631665
992	4dhp	69	1	N/A	N/A	0.078787879	1	0.146067416	0.151084065	0.2	0.230769231	0.214285714	0.163397026	0.227272727	0.384615385	0.285714286	0.239685	0	0	0	-0.060747664	0.25	0.692307692	0.367346939	0.360109071	0.2	0.230769231	0.214285714	0.163397026	0	0	0	-0.047107247
993	4dhm	69	1	N/A	N/A	0.09352518	1	0.171052632	0.196761466	0.333333333	0.384615385	0.357142857	0.31623175	0.304347826	0.538461538	0.388888889	0.357279602	0.173913043	0.307692308	0.222222222	0.168860752	0.163265306	0.615384615	0.258064516	0.239737105	0.192307692	0.384615385	0.256410256	0.209325002	0	0	0	-0.043762823
994	4dht	69	1	N/A	N/A	0.090909091	1	0.166666667	0.189580599	0.2	0.230769231	0.214285714	0.163637382	0.318181818	0.538461538	0.4	0.368074253	0	0	0	-0.062894052	0.263157895	0.769230769	0.392156863	0.397577638	0.230769231	0.230769231	0.230769231	0.184257603	0	0	0	-0.032859309
995	4dhn	69	1	N/A	N/A	0.079754601	1	0.147727273	0.155279928	0.294117647	0.384615385	0.333333333	0.290241104	0.291666667	0.538461538	0.378378378	0.34709904	0	0	0	-0.060465116	0.236842105	0.692307692	0.352941176	0.346823046	0.25	0.230769231	0.24	0.196166805	0	0	0	-0.043762823
996	4dhr	69	1	N/A	N/A	0.074712644	1	0.139037433	0.136027933	0.333333333	0.384615385	0.357142857	0.316035399	0.285714286	0.461538462	0.352941176	0.313910657	0	0	0	-0.06318864	0.18	0.692307692	0.285714286	0.280737817	0.230769231	0.230769231	0.230769231	0.184040259	0	0	0	-0.043964533
997	4dho	69	1	N/A	N/A	0.104	1	0.188405797	0.223211236	0.333333333	0.384615385	0.357142857	0.31623175	0.28	0.538461538	0.368421053	0.337471126	0	0	0	-0.060465116	0.176470588	0.692307692	0.28125	0.276528322	0	0	0	-0.067552979	0	0	0	-0.049848448
998	4dhu	69	1	N/A	N/A	0.075144509	1	0.139784946	0.137701483	0.333333333	0.384615385	0.357142857	0.316035399	0.285714286	0.461538462	0.352941176	0.313910657	0	0	0	-0.06318864	0.173913043	0.615384615	0.271186441	0.253075744	0.230769231	0.230769231	0.230769231	0.184040259	0	0	0	-0.036989061
999	4dhs	69	1	N/A	N/A	0.089655172	1	0.164556962	0.185347919	0.333333333	0.384615385	0.357142857	0.316035399	0.227272727	0.384615385	0.285714286	0.239685	0	0	0	-0.06318864	0.16	0.615384615	0.253968254	0.234989443	0.2	0.230769231	0.214285714	0.163397026	0	0	0	-0.055620419
1000	4dhq	69	1	N/A	N/A	0.115044248	1	0.206349206	0.249055145	0.214285714	0.230769231	0.222222222	0.17392871	0.315789474	0.461538462	0.375	0.336907236	0	0	0	-0.059907834	0.147058824	0.384615385	0.212765957	0.163291741	0	0	0	-0.057425421	0	0	0	-0.049393173
1001	1amp	70	0	N/A	N/A	0.533333333	0.96	0.685714286	0.682871307	1	0.68	0.80952381	0.812493683	1	0.68	0.80952381	0.812493683	1	0.64	0.780487805	0.786800194	0.875	0.84	0.857142857	0.844225249	1	0.88	0.936170213	0.932837539	0.851851852	0.92	0.884615385	0.874092744
1002	2prq	70	0	N/A	N/A	0.075	0.12	0.092307692	-0.015542685	0.9	0.72	0.8	0.789195482	1	0.68	0.80952381	0.812493683	1	0.8	0.888888889	0.886137604	0.833333333	0.8	0.816326531	0.799647215	1	0.88	0.936170213	0.932837539	0.846153846	0.88	0.862745098	0.849764226
1003	2nyq	70	0	N/A	N/A	0.085714286	0.12	0.1	-0.000259099	0.947368421	0.72	0.818181818	0.812472193	1	0.68	0.80952381	0.812493683	1	0.8	0.888888889	0.886137604	0.382978723	0.72	0.5	0.465256187	1	0.88	0.936170213	0.932837539	0.821428571	0.92	0.867924528	0.856399816
1004	3fh4	70	0	N/A	N/A	0	0	0	-0.122383345	0.947368421	0.72	0.818181818	0.812472193	1	0.72	0.837209302	0.837578929	1	0.6	0.75	0.760434658	0.295454545	0.52	0.376811594	0.315598576	0.954545455	0.84	0.893617021	0.88645071	0.851851852	0.92	0.884615385	0.874092744
1005	1lok	70	0	N/A	N/A	0.036144578	0.12	0.055555556	-0.112181936	1	0.72	0.837209302	0.837578929	1	0.72	0.837209302	0.837578929	1	0.64	0.780487805	0.786800194	0.468085106	0.88	0.611111111	0.598546417	0.956521739	0.88	0.916666667	0.910128848	0.741935484	0.92	0.821428571	0.808344741
1006	2dea	70	0	N/A	N/A	0.092592593	0.2	0.126582278	0.011381708	1	0.72	0.837209302	0.837578929	1	0.72	0.837209302	0.837578929	0	0	0	-0.066294647	0.952380952	0.8	0.869565217	0.862310377	0.954545455	0.84	0.893617021	0.88645071	0.851851852	0.92	0.884615385	0.874092744
1007	1rtq	70	0	N/A	N/A	0.06779661	0.16	0.095238095	-0.032597145	1	0.72	0.837209302	0.837578929	1	0.68	0.80952381	0.812493683	0	0	0	-0.076362188	0.71875	0.92	0.807017544	0.793781087	0.916666667	0.88	0.897959184	0.888803283	0.888888889	0.96	0.923076923	0.916359442
1008	1ft7	70	1	N/A	N/A	0	0	0	-0.115188824	1	0.68	0.80952381	0.812493683	1	0.68	0.80952381	0.812493683	1	0.68	0.80952381	0.812493683	0.84	0.84	0.84	0.824962406	1	0.88	0.936170213	0.932837539	0.785714286	0.88	0.830188679	0.81481591
1009	3vh9	70	1	N/A	N/A	0	0	0	-0.14299864	1	0.68	0.80952381	0.812493683	1	0.68	0.80952381	0.812493683	1	0.6	0.75	0.760434658	0.475	0.76	0.584615385	0.554274172	1	0.84	0.913043478	0.909700806	0.793103448	0.92	0.851851852	0.839592107
1010	1txr	70	1	N/A	N/A	0.5	1	0.666666667	0.673058332	1	0.68	0.80952381	0.812493683	1	0.64	0.780487805	0.786800194	0.894736842	0.68	0.772727273	0.762833435	0.777777778	0.84	0.807692308	0.789559348	0.956521739	0.88	0.916666667	0.910128848	0.785714286	0.88	0.830188679	0.81481591
1011	1cp6	70	1	N/A	N/A	0	0	0	-0.120603863	1	0.72	0.837209302	0.837578929	1	0.52	0.684210526	0.705375047	1	0.64	0.780487805	0.786800194	0.575757576	0.76	0.655172414	0.625157819	0.952380952	0.8	0.869565217	0.862310377	0.851851852	0.92	0.884615385	0.874092744
1012	2iq6	70	1	N/A	N/A	0.735294118	1	0.847457627	0.842861641	0.9	0.72	0.8	0.789195482	1	0.72	0.837209302	0.837578929	1	0.64	0.780487805	0.786800194	0.391304348	0.72	0.507042254	0.472213182	0.916666667	0.88	0.897959184	0.888803283	0.814814815	0.88	0.846153846	0.831826046
1013	1igb	70	1	N/A	N/A	0.390625	1	0.561797753	0.577367226	1	0.68	0.80952381	0.812493683	1	0.72	0.837209302	0.837578929	0.909090909	0.8	0.85106383	0.840063881	0.807692308	0.84	0.823529412	0.80677372	0.851851852	0.92	0.884615385	0.874092744	0.605263158	0.92	0.73015873	0.718250496
1014	4brm	71	0	N/A	N/A	0.37	1	0.540145985	0.54491091	1	0.432432432	0.603773585	0.636964183	0.861111111	0.837837838	0.849315068	0.832201214	0.806451613	0.675675676	0.735294118	0.710969635	0.606557377	1	0.755102041	0.748947906	0.696969697	0.621621622	0.657142857	0.621142686	0.587301587	1	0.74	0.734461535
1015	4bro	71	0	N/A	N/A	0.284552846	1	0.443037975	0.453111775	1	0.514285714	0.679245283	0.698592076	0.652173913	0.857142857	0.740740741	0.716074907	0.833333333	0.714285714	0.769230769	0.748527536	0.6	0.771428571	0.675	0.640313254	0.611111111	0.628571429	0.61971831	0.577009366	0.66	0.942857143	0.776470588	0.762149599
1016	4brp	71	0	N/A	N/A	0.24025974	1	0.387434555	0.38897662	0.8	0.324324324	0.461538462	0.478098559	0.62745098	0.864864865	0.727272727	0.701149301	0.769230769	0.540540541	0.634920635	0.61162111	0.533333333	0.864864865	0.659793814	0.633053841	0	0	0	-0.094469236	0.666666667	0.972972973	0.791208791	0.779493671
1017	4br9	71	0	N/A	N/A	0.359223301	1	0.528571429	0.535045174	0.944444444	0.459459459	0.618181818	0.635998493	0.861111111	0.837837838	0.849315068	0.832518127	0.846153846	0.891891892	0.868421053	0.853369778	0.673469388	0.891891892	0.76744186	0.746148536	0	0	0	-0.08990968	0.679245283	0.972972973	0.8	0.788909405
1018	4bra	71	1	N/A	N/A	0.342592593	1	0.510344828	0.51654299	0.947368421	0.486486486	0.642857143	0.656383294	0.815789474	0.837837838	0.826666667	0.806479328	0.794871795	0.837837838	0.815789474	0.794275661	0.473684211	0.972972973	0.637168142	0.631543734	0	0	0	-0.084750651	0.544117647	1	0.704761905	0.70112086
1019	4bri	71	1	N/A	N/A	0.243421053	1	0.391534392	0.394894431	1	0.486486486	0.654545455	0.677657939	0.837837838	0.837837838	0.837837838	0.819087838	0.815789474	0.837837838	0.826666667	0.806415917	0.405797101	0.756756757	0.528301887	0.485234173	0.8125	0.702702703	0.753623188	0.729768732	0.578125	1	0.732673267	0.727561477
1020	4bre	71	1	N/A	N/A	0.316239316	1	0.480519481	0.487263563	0.941176471	0.432432432	0.592592593	0.614511456	0.8	0.864864865	0.831168831	0.811632645	0.815789474	0.837837838	0.826666667	0.806479328	0.58974359	0.621621622	0.605263158	0.558666599	0	0	0	-0.084750651	0.642857143	0.972972973	0.774193548	0.76316038
1021	4brc	71	1	N/A	N/A	0.051724138	0.162162162	0.078431373	-0.115920747	0.947368421	0.486486486	0.642857143	0.65651742	0.704545455	0.837837838	0.765432099	0.739455479	0.720930233	0.837837838	0.775	0.749722548	0.490196078	0.675675676	0.568181818	0.518306145	0.697674419	0.810810811	0.75	0.721516872	0.660714286	1	0.795698925	0.788573864
1022	4brn	71	1	N/A	N/A	0.345794393	1	0.513888889	0.519987996	0.904761905	0.513513514	0.655172414	0.657172036	0.727272727	0.864864865	0.790123457	0.767221222	0.780487805	0.864864865	0.820512821	0.799959044	0.62745098	0.864864865	0.727272727	0.701711995	0.723404255	0.918918919	0.80952381	0.791820435	0.580645161	0.972972973	0.727272727	0.717571019
1023	4brf	71	1	N/A	N/A	0.26056338	1	0.413407821	0.418727081	0.941176471	0.432432432	0.592592593	0.614511456	0.761904762	0.864864865	0.810126582	0.788680962	0.829268293	0.918918919	0.871794872	0.857587646	0.529411765	0.972972973	0.685714286	0.677728384	0	0	0	-0.086874046	0.560606061	1	0.718446602	0.714114422
1024	4brq	71	1	N/A	N/A	0.359223301	1	0.528571429	0.534409656	0.904761905	0.513513514	0.655172414	0.657245559	0.780487805	0.864864865	0.820512821	0.800026605	0.645833333	0.837837838	0.729411765	0.701328234	0.418181818	0.621621622	0.5	0.44084211	0.680851064	0.864864865	0.761904762	0.737573062	0.606557377	1	0.755102041	0.749231694
1025	4brh	71	1	N/A	N/A	0.316239316	1	0.480519481	0.487514658	0.9375	0.405405405	0.566037736	0.592750023	0.820512821	0.864864865	0.842105263	0.823784945	0.66	0.891891892	0.75862069	0.736845868	0.666666667	0.810810811	0.731707317	0.701746203	0.65	0.702702703	0.675324675	0.636996083	0.618181818	0.918918919	0.739130435	0.720637271
1026	4brl	71	1	N/A	N/A	0.03875969	0.135135135	0.060240964	-0.159252874	0.894736842	0.459459459	0.607142857	0.615452233	0.804878049	0.891891892	0.846153846	0.828773345	0.805555556	0.783783784	0.794520548	0.771287006	0.555555556	0.810810811	0.659340659	0.626071237	0.642857143	0.72972973	0.683544304	0.646109873	0.618181818	0.918918919	0.739130435	0.720532226
1027	1fz7	72	0	N/A	1	0.011695906	0.307692308	0.022535211	-0.124875735	0	0	0	-0.026156942	0	0	0	-0.043224449	0.419354839	1	0.590909091	0.63574125	0.107438017	1	0.194029851	0.289985042	0	0	0	-0.046538816	0	0	0	0
1028	1fz9	72	0	N/A	1	0.030952381	1	0.060046189	0.074866941	0	0	0	-0.034339575	0	0	0	-0.041846055	0.317073171	1	0.481481481	0.547000817	0.107438017	1	0.194029851	0.289985042	0	0	0	-0.046538816	0.325	1	0.490566038	0.554386205
1029	1fz2	72	0	N/A	1	0.009063444	0.230769231	0.01744186	-0.141729249	0	0	0	-0.029106501	0	0	0	-0.043224449	0.448275862	1	0.619047619	0.658668692	0.095588235	1	0.174496644	0.268200652	0	0	0	-0.045233873	0	0	0	0
1030	1fz6	72	0	N/A	1	0.008823529	0.230769231	0.016997167	-0.149549186	0	0	0	-0.03594024	0	0	0	-0.04043277	0.464285714	1	0.634146341	0.671023894	0.051020408	0.384615385	0.09009009	0.079002195	0	0	0	-0.045889601	0	0	0	-0.047818835
1031	1fz8	72	0	N/A	1	0.008955224	0.230769231	0.017241379	-0.14515338	0	0	0	-0.026156942	0	0	0	-0.039711834	0.288888889	1	0.448275862	0.519892678	0.032967033	0.230769231	0.057692308	0.022108124	0	0	0	-0.043901635	0	0	0	0
1032	1fz1	72	0	N/A	1	0.031026253	1	0.060185185	0.075708372	0	0	0	-0.035867255	0	0	0	-0.040350144	0.433333333	1	0.604651163	0.646947316	0.03030303	0.230769231	0.053571429	0.01513849	0	0	0	-0.043811442	0	0	0	-0.047084346
1033	1fz3	72	0	N/A	1	0.030092593	1	0.058426966	0.069092145	0	0	0	-0.035076077	0	0	0	-0.038901151	0	0	0	-0.043811442	0.018518519	0.153846154	0.033057851	-0.022756875	0	0	0	-0.046442791	0	0	0	-0.045795018
1034	1fz0	72	0	N/A	1	0.032258065	1	0.0625	0.08364045	0	0	0	-0.035867255	0	0	0	-0.028097119	0.419354839	1	0.590909091	0.635765236	0	0	0	-0.062762888	0	0	0	-0.045795018	0.105263158	0.615384615	0.179775281	0.211896568
1035	1fz4	72	0	N/A	1	0.011396011	0.307692308	0.021978022	-0.132107742	0	0	0	-0.032608533	0	0	0	-0.038901151	0.30952381	1	0.472727273	0.53990678	0	0	0	-0.070637494	0	0	0	-0.045140742	0	0	0	-0.038160689
1036	1fz5	72	0	N/A	1	0.006451613	0.153846154	0.012383901	-0.149765786	0	0	0	-0.035076077	0	0	0	-0.029047877	0	0	0	-0.038901151	0	0	0	-0.060588231	0	0	0	-0.045795018	0	0	0	-0.030872358
1037	1xvd	72	1	N/A	1	0.034300792	1	0.066326531	0.095084456	0	0	0	0	0	0	0	-0.041846055	0	0	0	-0.037484997	0.080745342	1	0.149425287	0.238118565	0	0	0	-0.039711834	0	0	0	0
1038	1xu3	72	1	N/A	1	0.008474576	0.153846154	0.016064257	-0.100195634	0	0	0	-0.035147377	0	0	0	-0.039711834	0	0	0	-0.04043277	0.042253521	0.230769231	0.071428571	0.042773756	0	0	0	-0.04043277	0.025641026	0.076923077	0.038461538	0.000275378
1039	1xu5	72	1	N/A	1	0.034482759	1	0.066666667	0.096061337	0	0	0	-0.034339575	0	0	0	-0.039711834	0.419354839	1	0.590909091	0.63574125	0	0	0	-0.052727971	0	0	0	-0.044571327	0.188405797	1	0.317073171	0.40887281
1040	1xlb	73	0	N/A	N/A	0.0625	1	0.117647059	0.132287566	0.5	0.388888889	0.4375	0.417571401	0.29787234	0.777777778	0.430769231	0.444400058	0.586206897	0.944444444	0.723404255	0.729639987	0.25	0.666666667	0.363636364	0.364337795	0.125	0.111111111	0.117647059	0.078045306	0.391304348	1	0.5625	0.601736617
1041	1xlh	73	0	N/A	N/A	0.077922078	1	0.144578313	0.183472989	0.571428571	0.444444444	0.5	0.483239893	0.326530612	0.888888889	0.47761194	0.506812005	0.515151515	0.944444444	0.666666667	0.679740576	0.239130435	0.611111111	0.34375	0.336706609	0.111111111	0.111111111	0.111111111	0.068444444	0.4	1	0.571428571	0.609261848
1042	1xlk	73	0	N/A	N/A	0.06405694	1	0.120401338	0.13831729	0.411764706	0.388888889	0.4	0.372227619	0.32	0.888888889	0.470588235	0.500776152	0.291666667	0.388888889	0.333333333	0.29993701	0.15	0.666666667	0.244897959	0.25198509	0.43902439	1	0.610169492	0.641948254	0.43902439	1	0.610169492	0.641948254
1043	1xla	73	0	N/A	N/A	0.059016393	1	0.111455108	0.11768254	0.4375	0.388888889	0.411764706	0.38599516	0.363636364	0.888888889	0.516129032	0.539828471	0.260869565	0.333333333	0.292682927	0.256495408	0.163636364	0.5	0.246575342	0.2273722	0.382978723	1	0.553846154	0.594442346	0.43902439	1	0.610169492	0.641948254
1044	1xle	73	0	N/A	N/A	0.063829787	1	0.12	0.137454054	0.4375	0.388888889	0.411764706	0.38599516	0.354166667	0.944444444	0.515151515	0.550195471	0.185185185	0.277777778	0.222222222	0.181089747	0.184615385	0.666666667	0.289156627	0.295592387	0.285714286	1	0.444444444	0.501426536	0.43902439	1	0.610169492	0.641948254
1045	1xll	73	0	N/A	N/A	0.063829787	1	0.12	0.137454054	0.4375	0.388888889	0.411764706	0.38599516	0.293103448	0.944444444	0.447368421	0.492220558	0.5	0.944444444	0.653846154	0.668618776	0.164383562	0.666666667	0.263736264	0.27092308	0.45	1	0.620689655	0.650845604	0.409090909	1	0.580645161	0.617031014
1046	1die	73	1	N/A	N/A	0.059016393	1	0.111455108	0.11768254	0.538461538	0.388888889	0.451612903	0.435880916	0.326530612	0.888888889	0.47761194	0.506812005	0.28	0.388888889	0.325581395	0.29199191	0.176470588	0.666666667	0.279069767	0.285907937	0.103448276	0.166666667	0.127659574	0.077833004	0.375	1	0.545454545	0.587367006
1047	1xlg	73	1	N/A	N/A	0.079646018	1	0.147540984	0.188332224	0.5	0.444444444	0.470588235	0.447585131	0.304347826	0.777777778	0.4375	0.450290898	0.485714286	0.944444444	0.641509434	0.657960362	0.239130435	0.611111111	0.34375	0.336706609	0.382978723	1	0.553846154	0.594442346	0.391304348	1	0.5625	0.601736617
1048	1xlj	73	1	N/A	N/A	0.062068966	1	0.116883117	0.130569046	0.470588235	0.444444444	0.457142857	0.43205807	0.288135593	0.944444444	0.441558442	0.487200703	0.291666667	0.388888889	0.333333333	0.29993701	0.222222222	0.666666667	0.333333333	0.336811743	0.352941176	1	0.52173913	0.567346766	0.418604651	1	0.590163934	0.625058137
1049	1did	73	1	N/A	N/A	0.063157895	1	0.118811881	0.134868357	0.466666667	0.388888889	0.424242424	0.401035989	0.306122449	0.833333333	0.447761194	0.469968291	0.592592593	0.888888889	0.711111111	0.710400753	0.146666667	0.611111111	0.23655914	0.23431432	0.352941176	1	0.52173913	0.567346766	0.418604651	1	0.590163934	0.625058137
1050	1xld	73	1	N/A	N/A	0.064285714	1	0.120805369	0.13918128	0.5	0.444444444	0.470588235	0.447585131	0.34	0.944444444	0.5	0.537302697	0.515151515	0.944444444	0.666666667	0.679740576	0.151898734	0.666666667	0.24742268	0.254561862	0.290322581	1	0.45	0.506219384	0.45	1	0.620689655	0.650845604
1051	1xlf	73	1	N/A	N/A	0.064516129	1	0.121212121	0.140046075	0.466666667	0.388888889	0.424242424	0.401035989	0.293103448	0.944444444	0.447368421	0.492220558	0.708333333	0.944444444	0.80952381	0.808239059	0.2	0.722222222	0.313253012	0.328352626	0.28125	1	0.43902439	0.496739368	0.43902439	1	0.610169492	0.641948254
1052	1xlc	73	1	N/A	N/A	0.079295154	1	0.146938776	0.187353467	0.571428571	0.444444444	0.5	0.483239893	0.34	0.944444444	0.5	0.537302697	0.5	1	0.666666667	0.689927532	0.229166667	0.611111111	0.333333333	0.32716626	0.058823529	0.055555556	0.057142857	0.013244909	0.4	1	0.571428571	0.609261848
1053	1xli	73	1	N/A	N/A	0.06185567	1	0.116504854	0.129710224	0.571428571	0.444444444	0.5	0.483239893	0.34	0.944444444	0.5	0.537302697	0.295081967	1	0.455696203	0.511122198	0.294117647	0.833333333	0.434782609	0.458688248	0.418604651	1	0.590163934	0.625058137	0.382978723	1	0.553846154	0.594442346
1054	2gch	74	0	N/A	1	0.193548387	1	0.324324324	0.351794408	0.772727273	0.944444444	0.85	0.840661056	1	0.611111111	0.75862069	0.768904721	0.625	0.833333333	0.714285714	0.694302844	0.111111111	0.388888889	0.172839506	0.072251358	0.692307692	1	0.818181818	0.81589244	0.514285714	1	0.679245283	0.687206481
1055	1gmd	74	0	N/A	1	0.233766234	1	0.378947368	0.409215765	0.772727273	0.944444444	0.85	0.840661056	0.8	0.666666667	0.727272727	0.709399507	0.608695652	0.777777778	0.682926829	0.657737854	0.516129032	0.888888889	0.653061224	0.642793399	0.485714286	0.944444444	0.641509434	0.642032349	0.75	1	0.857142857	0.853443252
1056	2gct	74	0	N/A	1	0.2	1	0.333333333	0.361620285	0.761904762	0.888888889	0.820512821	0.80653338	0.2	0.166666667	0.181818182	0.118523751	0.52	0.722222222	0.604651163	0.573606974	0.212121212	0.388888889	0.274509804	0.202326794	0.333333333	1	0.5	0.525015262	0.45	1	0.620689655	0.634353093
1057	1gmc	74	0	N/A	1	0.209876543	0.944444444	0.343434343	0.3595107	0.772727273	0.944444444	0.85	0.840661056	0.8	0.666666667	0.727272727	0.709399507	0.625	0.833333333	0.714285714	0.694302844	0.470588235	0.888888889	0.615384615	0.607633816	0.62962963	0.944444444	0.755555556	0.748248081	0.642857143	1	0.782608696	0.782272682
1058	1ab9	74	0	N/A	1	0.153153153	0.944444444	0.263565891	0.26739082	0.772727273	0.944444444	0.85	0.840726671	0	0	0	-0.069332124	0.625	0.833333333	0.714285714	0.694435435	0.411764706	0.777777778	0.538461538	0.516451025	0	0	0	-0.093699904	0.514285714	1	0.679245283	0.687352793
1059	1gct	74	0	N/A	1	0.195652174	1	0.327272727	0.35502838	0.772727273	0.944444444	0.85	0.840661056	0.8	0.666666667	0.727272727	0.709399507	0.764705882	0.722222222	0.742857143	0.721639607	0.3125	0.555555556	0.4	0.349299781	0.5	1	0.666666667	0.675818592	0.529411765	1	0.692307692	0.699062074
1060	1yph	74	0	N/A	1	0.016806723	0.111111111	0.02919708	-0.187156904	0	0	0	-0.04820249	0.03030303	0.111111111	0.047619048	-0.088092089	0	0	0	-0.111868838	0	0	0	-0.15122451	0	0	0	-0.115290852	0	0	0	-0.092063883
1061	1gha	74	1	N/A	1	0.2	1	0.333333333	0.361620285	0.772727273	0.944444444	0.85	0.840661056	0	0	0	-0.075596323	0.625	0.833333333	0.714285714	0.694302844	0.074074074	0.111111111	0.088888889	-0.007580582	0.529411765	1	0.692307692	0.699062074	0.666666667	1	0.8	0.798636659
1062	2p8o	74	1	N/A	1	0.197674419	0.944444444	0.326923077	0.34167425	0.772727273	0.944444444	0.85	0.840661056	0	0	0	-0.075596323	0.538461538	0.777777778	0.636363636	0.611012783	0	0	0	-0.08389883	0.75	1	0.857142857	0.853443252	0.5	1	0.666666667	0.675818592
1063	1xen	75	0	N/A	N/A	0.333333333	1	0.5	0.491303684	0.882352941	0.75	0.810810811	0.790393868	0.692307692	0.9	0.782608696	0.756785864	0.9	0.9	0.9	0.886206897	0.43902439	0.9	0.590163934	0.559933808	0.869565217	1	0.930232558	0.922807788	0.571428571	1	0.727272727	0.715762021
1064	1bs7	75	0	N/A	N/A	0.307692308	1	0.470588235	0.462749624	0.882352941	0.75	0.810810811	0.790856528	0.653846154	0.85	0.739130435	0.706636615	0.818181818	0.9	0.857142857	0.838028687	0.306122449	0.75	0.434782609	0.370683576	0.64516129	1	0.784313725	0.772793707	0.571428571	1	0.727272727	0.716598572
1065	1xem	75	0	N/A	N/A	0.281690141	1	0.43956044	0.426526532	0.888888889	0.8	0.842105263	0.822938723	0.76	0.95	0.844444444	0.826921134	0.818181818	0.9	0.857142857	0.837467339	0.459459459	0.85	0.596491228	0.556712517	0.666666667	1	0.8	0.787635938	0.555555556	1	0.714285714	0.702728369
1066	1xeo	75	0	N/A	N/A	0.344827586	1	0.512820513	0.50443927	0.842105263	0.8	0.820512821	0.796812635	0.666666667	0.9	0.765957447	0.739240666	0.818181818	0.9	0.857142857	0.837610597	0.211538462	0.55	0.305555556	0.18774216	0.64516129	1	0.784313725	0.772151552	0.588235294	1	0.740740741	0.728999425
1067	1bs5	75	0	N/A	N/A	0.298507463	1	0.459770115	0.451343742	0.882352941	0.75	0.810810811	0.790856528	0.62962963	0.85	0.723404255	0.689924013	0.818181818	0.9	0.857142857	0.838028687	0.382352941	0.65	0.481481481	0.409553011	0.588235294	1	0.740740741	0.72978861	0.588235294	1	0.740740741	0.72978861
1068	1bs4	75	0	N/A	N/A	0.333333333	1	0.5	0.493196962	0.823529412	0.7	0.756756757	0.729909786	0.727272727	0.8	0.761904762	0.729059013	0.782608696	0.9	0.837209302	0.81606405	0.342105263	0.65	0.448275862	0.372392272	0.526315789	1	0.689655172	0.679929709	0.555555556	1	0.714285714	0.703914409
1069	1icj	75	0	N/A	N/A	0.344827586	1	0.512820513	0.50625169	0.882352941	0.75	0.810810811	0.790856528	0.615384615	0.8	0.695652174	0.655816858	0.857142857	0.9	0.87804878	0.861443522	0.25	0.6	0.352941176	0.255744805	0.555555556	1	0.714285714	0.703914409	0.588235294	1	0.740740741	0.72978861
1070	1bsz	75	0	N/A	N/A	0.350877193	1	0.519480519	0.512989176	0.941176471	0.8	0.864864865	0.85180327	0.72	0.9	0.8	0.7758995	0.545454545	0.9	0.679245283	0.650995164	0.245614035	0.7	0.363636364	0.280064361	0.526315789	1	0.689655172	0.679929709	0.571428571	1	0.727272727	0.716598572
1071	1lru	75	1	N/A	N/A	0.175438596	1	0.298507463	0.246812032	0.882352941	0.75	0.810810811	0.790235415	0.772727273	0.85	0.80952381	0.782791923	0.772727273	0.85	0.80952381	0.782791923	0.365853659	0.75	0.491803279	0.430331483	0.740740741	1	0.85106383	0.839483478	0.59375	0.95	0.730769231	0.709892261
1072	1bs6	75	1	N/A	N/A	0.277777778	1	0.434782609	0.42447636	0.80952381	0.85	0.829268293	0.805866521	0.68	0.85	0.755555556	0.724254842	0	0	0	-0.092481656	0.555555556	1	0.714285714	0.703914409	0.64516129	1	0.784313725	0.772793707	0.625	1	0.769230769	0.757841886
1073	1g2a	75	1	N/A	N/A	0.294117647	1	0.454545455	0.442807443	0.85	0.85	0.85	0.829166667	0.772727273	0.85	0.80952381	0.782791923	0.863636364	0.95	0.904761905	0.892142754	0.4	0.9	0.553846154	0.522518143	0.689655172	1	0.816326531	0.804084401	0.606060606	1	0.754716981	0.742527307
1074	1bs8	75	1	N/A	N/A	0.256410256	1	0.408163265	0.394873595	0.944444444	0.85	0.894736842	0.882910829	0.72	0.9	0.8	0.7758995	0.642857143	0.9	0.75	0.723355544	0.64516129	1	0.784313725	0.772793707	0.625	1	0.769230769	0.757841886	0.540540541	1	0.701754386	0.691701832
1075	1g27	75	1	N/A	N/A	0.333333333	1	0.5	0.490653381	0.904761905	0.95	0.926829268	0.916739571	0.818181818	0.9	0.857142857	0.837467339	0.80952381	0.85	0.829268293	0.805207457	0.740740741	1	0.85106383	0.839483478	0.571428571	1	0.727272727	0.7154752	0.588235294	1	0.740740741	0.72872886
1076	2ai8	75	1	N/A	N/A	0.344827586	1	0.512820513	0.505052414	0.818181818	0.9	0.857142857	0.837751881	0.739130435	0.85	0.790697674	0.762178214	0.818181818	0.9	0.857142857	0.837751881	0.409090909	0.9	0.5625	0.532442762	0.571428571	1	0.727272727	0.716044801	0.64516129	1	0.784313725	0.772368596
1077	1q9l	76	0	N/A	N/A	0	0	0	-0.124210541	0	0	0	-0.024309635	0	0	0	-0.083558742	0	0	0	-0.034745409	0.085365854	0.583333333	0.14893617	0.170432878	0.21875	0.583333333	0.318181818	0.329098077	0	0	0	-0.026938179
1078	1q9k	76	0	N/A	N/A	0.042553191	1	0.081632653	0.124831322	0	0	0	-0.022892677	0	0	0	-0.066220465	0	0	0	-0.036712392	0.1875	1	0.315789474	0.405724877	0	0	0	-0.045510999	0.192307692	0.416666667	0.263157895	0.253784377
1079	2r2b	76	1	N/A	N/A	0.048192771	1	0.091954023	0.144002755	0	0	0	-0.023440362	0	0	0	-0.077017818	0.2	0.25	0.222222222	0.198523137	0	0	0	-0.06589713	0	0	0	-0.049892505	0	0	0	0
1080	3t65	76	1	N/A	N/A	0.049180328	0.75	0.092307692	0.113045475	0	0	0	-0.022892677	0	0	0	-0.083558742	0	0	0	-0.047119188	0	0	0	-0.073199975	0	0	0	-0.047119188	0	0	0	-0.028169014
1081	2r1x	76	1	N/A	N/A	0.047619048	1	0.090909091	0.142629663	0	0	0	-0.023273324	0	0	0	-0.075788382	0	0	0	-0.031008417	0	0	0	-0.057062983	0	0	0	-0.051090048	0	0	0	0
1082	2r2h	76	1	N/A	N/A	0.047244094	1	0.090225564	0.141271119	0	0	0	-0.023273324	0	0	0	-0.078302609	0	0	0	-0.041994324	0	0	0	-0.067396625	0	0	0	-0.043749673	0	0	0	-0.031008417
1083	2r1y	76	1	N/A	N/A	0.045627376	1	0.087272727	0.135015256	0	0	0	-0.024773233	0	0	0	-0.082246947	0	0	0	-0.037421876	0	0	0	-0.072792489	0	0	0	-0.048849958	0	0	0	0
1084	3sy0	76	1	N/A	N/A	0.045454545	1	0.086956522	0.136256894	0	0	0	-0.024309635	0	0	0	-0.081154142	0	0	0	-0.049461505	0	0	0	-0.075058663	0	0	0	-0.050225474	0	0	0	0
1085	3bpc	76	1	N/A	N/A	0.044117647	1	0.084507042	0.128365398	0	0	0	-0.023496575	0	0	0	-0.08477406	0	0	0	-0.032446182	0	0	0	-0.036695541	0	0	0	-0.042405633	0	0	0	0
1086	2r2e	76	1	N/A	N/A	0.04379562	1	0.083916084	0.129602888	0	0	0	-0.022946291	0	0	0	-0.084977028	0	0	0	-0.042263156	0	0	0	-0.070873058	0	0	0	-0.043120731	0	0	0	-0.030569617
1087	3t4y	76	1	N/A	N/A	0.043478261	1	0.083333333	0.12858455	0	0	0	-0.025654523	0	0	0	-0.081756791	0	0	0	-0.042162261	0	0	0	-0.071324095	0	0	0	-0.051730613	0	0	0	0
1088	2r1w	76	1	N/A	N/A	0.043165468	1	0.082758621	0.125806749	0	0	0	-0.029773552	0	0	0	-0.08304548	0	0	0	-0.041892741	0	0	0	-0.065232807	0	0	0	-0.040996003	0	0	0	-0.043643578
1089	2iup	77	0	N/A	N/A	0.035714286	1	0.068965517	0.117467873	0	0	0	-0.030324918	0	0	0	-0.048686025	0	0	0	-0.040291148	0.076923077	0.75	0.139534884	0.195165494	0	0	0	-0.045454545	0	0	0	-0.06333005
1090	2ah1	77	0	N/A	N/A	0.017751479	0.375	0.033898305	-0.028961029	0	0	0	-0.031525199	0	0	0	-0.04883028	0	0	0	-0.0421848	0.043478261	0.25	0.074074074	0.055045067	0	0	0	-0.046412543	0	0	0	-0.064902905
1091	2iur	77	0	N/A	N/A	0.016949153	0.375	0.032432432	-0.03518121	0	0	0	-0.030324918	0	0	0	-0.049472744	0	0	0	-0.039384255	0.037037037	0.25	0.064516129	0.042220033	0	0	0	-0.045454545	0	0	0	-0.064703963
1092	2iuv	77	0	N/A	N/A	0.018779343	0.5	0.036199095	-0.028679397	0	0	0	-0.029263419	0	0	0	-0.050401264	0	0	0	-0.038573392	0	0	0	-0.054952373	0	0	0	-0.047227238	0	0	0	-0.068977755
1093	2iuq	77	1	N/A	N/A	0.034934498	1	0.067510549	0.114022765	0	0	0	-0.031434731	0	0	0	-0.049472744	0	0	0	-0.042927286	0.08974359	0.875	0.162790698	0.240907407	0	0	0	-0.045454545	0	0	0	-0.065386754
1094	2agw	77	1	N/A	N/A	0.036866359	1	0.071111111	0.122380385	0	0	0	-0.030324918	0	0	0	-0.049472744	0	0	0	-0.042061727	0.0875	0.875	0.159090909	0.236710496	0	0	0	-0.04462299	0	0	0	-0.064703963
1095	2hjb	77	1	N/A	N/A	0.014354067	0.375	0.02764977	-0.064040674	0	0	0	-0.030499714	0	0	0	-0.04976726	0	0	0	-0.044886115	0.070175439	0.5	0.123076923	0.140815391	0	0	0	-0.04736714	0	0	0	-0.070538674
1096	4jy0	78	0	N/A	1	0.053824363	1	0.102150538	0.143293397	0	0	0	-0.026575778	0	0	0	-0.09126465	0	0	0	-0.050658562	0	0	0	-0.097549953	0	0	0	-0.037966811	0	0	0	-0.044669667
1097	3mwv	78	0	N/A	1	0.052777778	1	0.100263852	0.139461781	0	0	0	-0.025315922	0	0	0	-0.099110375	0	0	0	-0.044669667	0	0	0	-0.098590609	0	0	0	-0.040586285	0	0	0	-0.04307365
1098	4ju3	78	1	N/A	1	0.053892216	0.947368421	0.101983003	0.133825086	0	0	0	-0.022602117	0	0	0	-0.092318112	0	0	0	-0.033220391	0.059602649	0.473684211	0.105882353	0.08599307	0	0	0	-0.040586285	0	0	0	-0.048478402
1099	4jjs	78	1	N/A	1	0.054597701	1	0.103542234	0.146060077	0	0	0	-0.022602117	0	0	0	-0.095463501	0	0	0	-0.069806141	0.047058824	0.421052632	0.084656085	0.047681362	0	0	0	-0.040586285	0	0	0	-0.049213055
1100	4j0a	78	1	N/A	1	0.054285714	1	0.10298103	0.144950274	0	0	0	-0.023994949	0	0	0	-0.097029017	0	0	0	-0.040586285	0.034246575	0.263157895	0.060606061	0.000844295	0	0	0	-0.039729093	0	0	0	-0.031147708
1101	4ju6	78	1	N/A	1	0.056716418	1	0.107344633	0.153384518	0	0	0	-0.023994949	0	0	0	-0.097549953	0	0	0	-0.040586285	0.02739726	0.210526316	0.048484848	-0.021630031	0	0	0	-0.0388563	0	0	0	-0.044669667
1102	4ju4	78	1	N/A	1	0.055393586	1	0.104972376	0.148853735	0	0	0	-0.023994949	0	0	0	-0.094940681	0	0	0	-0.042257713	0.026845638	0.210526316	0.047619048	-0.023766117	0	0	0	-0.040586285	0	0	0	-0.049939654
1103	4j06	78	1	N/A	1	0.054285714	1	0.10298103	0.144950274	0	0	0	-0.025315922	0	0	0	-0.099110375	0	0	0	-0.054148857	0	0	0	-0.10118619	0	0	0	-0.040586285	0	0	0	-0.049939654
1104	4j02	78	1	N/A	1	0.053824363	1	0.102150538	0.143293397	0	0	0	-0.023994949	0	0	0	-0.102222446	0	0	0	-0.045451038	0	0	0	-0.101704439	0	0	0	-0.04307365	0	0	0	-0.04307365
1105	4j08	78	1	N/A	1	0.050802139	1	0.096692112	0.131925875	0	0	0	-0.023994949	0	0	0	-0.092318112	0	0	0	-0.04387741	0	0	0	-0.095463501	0	0	0	-0.041428861	0	0	0	-0.051370117
1106	4jju	78	1	N/A	1	0.025396825	0.421052632	0.047904192	-0.053878446	0	0	0	-0.025315922	0	0	0	-0.103775225	0	0	0	-0.04387741	0	0	0	-0.093893423	0	0	0	-0.0388563	0	0	0	-0.045451038
1107	4jvq	78	1	N/A	1	0.018292683	0.315789474	0.034582133	-0.102689984	0	0	0	-0.02526951	0	0	0	-0.094746497	0	0	0	-0.056062896	0	0	0	-0.099423719	0	0	0	-0.046895355	0	0	0	-0.046135602
1108	1bnc	79	0	0	1	0.073076923	1	0.136200717	0.174748319	0.875	0.368421053	0.518518519	0.556705145	0.246575342	0.947368421	0.391304348	0.445620409	0.2	0.263157895	0.227272727	0.188672953	0.189473684	0.947368421	0.315789474	0.376840168	0.205882353	0.368421053	0.264150943	0.230879571	0.05	0.105263158	0.06779661	0.009532408
1109	1dv1	79	0	N/A	1	0.095959596	1	0.175115207	0.233601786	0.75	0.315789474	0.444444444	0.473009457	0.305084746	0.947368421	0.461538462	0.506580585	0.125	0.105263158	0.114285714	0.077665854	0.083333333	0.210526316	0.119402985	0.068172951	0	0	0	-0.048248895	0.025641026	0.052631579	0.034482759	-0.027855225
1110	2w70	79	1	N/A	1	0.084337349	1	0.155555556	0.197719099	0.266666667	0.19047619	0.222222222	0.193389735	0.265822785	1	0.42	0.479109375	0.101694915	0.285714286	0.15	0.100663301	0.253164557	0.952380952	0.4	0.45138357	0.65625	1	0.79245283	0.799540309	0.275862069	0.380952381	0.32	0.284822193
1111	2w6q	79	1	N/A	1	0.08203125	1	0.151624549	0.19177922	0.333333333	0.238095238	0.277777778	0.252173403	0.276315789	1	0.432989691	0.49055195	0.083333333	0.142857143	0.105263158	0.050847459	0.222222222	0.952380952	0.36036036	0.415833341	0.724137931	1	0.84	0.842934812	0.45	0.857142857	0.590163934	0.597107616
1112	2w71	79	1	N/A	1	0.105527638	1	0.190909091	0.24785869	0.357142857	0.238095238	0.285714286	0.263574337	0.263157895	0.952380952	0.412371134	0.462407075	0.425531915	0.952380952	0.588235294	0.613250076	0.24137931	1	0.388888889	0.451644236	0.636363636	1	0.777777778	0.786408227	0.362068966	1	0.53164557	0.574997097
1113	2v58	79	1	N/A	1	0.088983051	1	0.163424125	0.209937526	0.416666667	0.238095238	0.303030303	0.290183701	0.253521127	0.857142857	0.391304348	0.424165315	0.446808511	1	0.617647059	0.647717923	0.233766234	0.857142857	0.367346939	0.402701043	0.65625	1	0.79245283	0.799565243	0.428571429	0.857142857	0.571428571	0.580749672
1114	2w6z	79	1	N/A	1	0.084337349	1	0.155555556	0.197987499	0.384615385	0.238095238	0.294117647	0.276164605	0.277777778	0.952380952	0.430107527	0.477942407	0.678571429	0.904761905	0.775510204	0.771616312	0.25	1	0.4	0.461549747	0.525	1	0.68852459	0.708226311	0.538461538	1	0.7	0.718129266
1115	2w6m	79	1	N/A	1	0.092511013	1	0.169354839	0.218576395	0.333333333	0.238095238	0.277777778	0.252173403	0.257142857	0.857142857	0.395604396	0.427984127	0.677419355	1	0.807692308	0.813337256	0.213483146	0.904761905	0.345454545	0.392346118	0.567567568	1	0.724137931	0.739087597	0.37037037	0.476190476	0.416666667	0.387505238
1116	2v59	79	1	N/A	1	0.1	1	0.181818182	0.235424146	0.384615385	0.238095238	0.294117647	0.276041061	0.253164557	0.952380952	0.4	0.451286024	0.588235294	0.952380952	0.727272727	0.733869427	0.256756757	0.904761905	0.4	0.441384052	0.512195122	1	0.677419355	0.698595	0.542857143	0.904761905	0.678571429	0.682965513
1117	2w6o	79	1	N/A	1	0.099056604	1	0.180257511	0.233311824	0.384615385	0.238095238	0.294117647	0.276041061	0.253333333	0.904761905	0.395833333	0.437687727	0.617647059	1	0.763636364	0.773763379	0.256097561	1	0.40776699	0.468244953	0.488372093	1	0.65625	0.68046457	0.362068966	1	0.53164557	0.574868093
1118	2v5a	79	1	1	1	0.102439024	1	0.185840708	0.241232379	0.357142857	0.238095238	0.285714286	0.263574337	0.253164557	0.952380952	0.4	0.451480637	0.083333333	0.142857143	0.105263158	0.050847459	0.22826087	1	0.371681416	0.436139188	0.5	1	0.666666667	0.68945784	0.409090909	0.857142857	0.553846154	0.565468818
1119	2w6n	79	1	N/A	1	0.098130841	1	0.178723404	0.231220227	0.384615385	0.238095238	0.294117647	0.276041061	0.266666667	0.952380952	0.416666667	0.465997471	0.323076923	1	0.488372093	0.538098571	0.272727273	1	0.428571429	0.486525117	0	0	0	-0.068001942	0.425531915	0.952380952	0.588235294	0.613137848
1120	6yas	80	0	N/A	N/A	0.254237288	1	0.405405405	0.455873362	0.235294118	0.266666667	0.25	0.200654442	0.3	0.2	0.24	0.207236749	0.2	0.2	0.2	0.150207469	0.065789474	0.333333333	0.10989011	0.019908147	0.142857143	0.2	0.166666667	0.107250783	0.365853659	1	0.535714286	0.571300244
1121	2yas	80	0	N/A	N/A	0	0	0	-0.090895737	0.25	0.266666667	0.258064516	0.210424498	0.428571429	0.2	0.272727273	0.264125714	0.736842105	0.933333333	0.823529412	0.817668357	0.055555556	0.333333333	0.095238095	-0.009525079	0.235294118	0.266666667	0.25	0.200654442	0.375	1	0.545454545	0.579740964
1122	3c6y	80	0	N/A	N/A	0.020833333	0.066666667	0.031746032	-0.077234536	0.75	1	0.857142857	0.856994652	0	0	0	-0.047622247	0.230769231	0.2	0.214285714	0.169560879	0.021052632	0.133333333	0.036363636	-0.122784031	0.210526316	0.266666667	0.235294118	0.18316366	0.428571429	1	0.6	0.626901376
1123	1qj4	80	0	N/A	N/A	0.254237288	1	0.405405405	0.455873362	0.222222222	0.266666667	0.242424242	0.191598658	0.375	0.2	0.260869565	0.241963591	0.1875	0.2	0.193548387	0.141714458	0.036585366	0.2	0.06185567	-0.064328922	0.2	0.2	0.2	0.150207469	0.375	1	0.545454545	0.579740964
1124	3c6x	80	0	N/A	N/A	0.020408163	0.066666667	0.03125	-0.079103946	0.75	1	0.857142857	0.856994652	1	0.733333333	0.846153846	0.849329467	0.538461538	0.933333333	0.682926829	0.686957974	0.021276596	0.133333333	0.036697248	-0.121032151	0.210526316	0.266666667	0.235294118	0.18316366	0.348837209	1	0.517241379	0.555255261
1125	3c70	80	0	N/A	N/A	0.021276596	0.066666667	0.032258065	-0.075347721	0.222222222	0.266666667	0.242424242	0.191598658	0.285714286	0.133333333	0.181818182	0.162140521	0.125	0.133333333	0.129032258	0.073004418	0.032258065	0.2	0.055555556	-0.084698967	0.210526316	0.266666667	0.235294118	0.18316366	0.384615385	1	0.555555556	0.588484016
1126	3yas	80	0	N/A	N/A	0.093023256	0.266666667	0.137931034	0.065865961	0.25	0.266666667	0.258064516	0.210424498	0.285714286	0.133333333	0.181818182	0.162140521	0.25	0.2	0.222222222	0.180733076	0.065789474	0.333333333	0.10989011	0.019908147	0	0	0	-0.068609599	0.405405405	1	0.576923077	0.60695753
1127	3c6z	80	0	N/A	N/A	0.054794521	0.266666667	0.090909091	-0.010216855	0.75	1	0.857142857	0.856994652	0	0	0	-0.047622247	0.125	0.133333333	0.129032258	0.073004418	0.032967033	0.2	0.056603774	-0.081032178	0.210526316	0.266666667	0.235294118	0.18316366	0.294117647	1	0.454545455	0.500183027
1128	7yas	80	0	N/A	N/A	0.168539326	1	0.288461538	0.341743561	0.681818182	1	0.810810811	0.813642633	0	0	0	-0.041829864	0.230769231	0.2	0.214285714	0.169560879	0.072463768	0.333333333	0.119047619	0.035872908	0.181818182	0.266666667	0.216216216	0.16087407	0.348837209	1	0.517241379	0.555255261
1129	5yas	80	1	N/A	N/A	0.241935484	1	0.38961039	0.441308333	0.789473684	1	0.882352941	0.881118827	0.923076923	0.8	0.857142857	0.851355406	0.833333333	1	0.909090909	0.907171367	0.065789474	0.333333333	0.10989011	0.019908147	0	0	0	-0.066536909	0.405405405	1	0.576923077	0.60695753
1130	1yas	80	1	N/A	N/A	0.197368421	1	0.32967033	0.383942833	0.25	0.266666667	0.258064516	0.210424498	0.3	0.2	0.24	0.207236749	0.777777778	0.933333333	0.848484848	0.842119303	0.081967213	0.333333333	0.131578947	0.055661703	0.235294118	0.266666667	0.25	0.200654442	0.348837209	1	0.517241379	0.555255261
1131	1sc9	80	1	N/A	N/A	0.023809524	0.066666667	0.035087719	-0.065612399	0.25	0.266666667	0.258064516	0.210424498	0.333333333	0.2	0.25	0.223295426	0.307692308	0.266666667	0.285714286	0.245315826	0.069444444	0.333333333	0.114942529	0.028900189	0.222222222	0.266666667	0.242424242	0.191598658	0.428571429	1	0.6	0.626901376
1132	4afn	81	0	N/A	N/A	0.275362319	0.844444444	0.415300546	0.268911272	0.882352941	0.333333333	0.483870968	0.492696923	0.603773585	0.711111111	0.653061224	0.57001325	0.75	0.466666667	0.575342466	0.525364697	0.52238806	0.777777778	0.625	0.536668536	0.641025641	0.555555556	0.595238095	0.51391852	0.557692308	0.644444444	0.597938144	0.50137344
1133	4bnw	81	0	N/A	N/A	0.243243243	1	0.391304348	0.271698525	0.714285714	0.222222222	0.338983051	0.337628263	0.604651163	0.577777778	0.590909091	0.50204852	0.490566038	0.577777778	0.530612245	0.416995902	0.55	0.733333333	0.628571429	0.539265476	0.596153846	0.688888889	0.639175258	0.553376021	0	0	0	-0.176336404
1134	4bnv	81	1	N/A	N/A	0.360655738	0.977777778	0.526946108	0.442076141	0.75	0.266666667	0.393442623	0.382094836	0.5625	0.6	0.580645161	0.474904833	0.666666667	0.622222222	0.643678161	0.561197472	0.62745098	0.711111111	0.666666667	0.580999455	0.727272727	0.711111111	0.719101124	0.651789476	0	0	0	-0.222861994
1135	4bo2	81	1	N/A	N/A	0.279220779	0.955555556	0.432160804	0.307438181	0.833333333	0.222222222	0.350877193	0.378401163	0.551020408	0.6	0.574468085	0.468989124	0.8	0.355555556	0.492307692	0.471681397	0.653846154	0.755555556	0.701030928	0.62638042	0.645833333	0.688888889	0.666666667	0.585018218	0.611111111	0.733333333	0.666666667	0.582505979
1136	4bnu	81	1	N/A	N/A	0.240641711	1	0.387931034	0.265774574	0.818181818	0.2	0.321428571	0.355501402	0.591836735	0.644444444	0.617021277	0.527501112	0.555555556	0.555555556	0.555555556	0.456053068	0.466666667	0.622222222	0.533333333	0.416840867	0.666666667	0.577777778	0.619047619	0.54311251	0	0	0	-0.202240606
1137	4bnt	81	1	N/A	N/A	0.2625	0.976744186	0.413793103	0.300397091	0.555555556	0.23255814	0.327868852	0.277527007	0.230769231	0.069767442	0.107142857	0.029910237	0.423076923	0.255813953	0.31884058	0.219020847	0.481481481	0.604651163	0.536082474	0.421685785	0.6	0.488372093	0.538461538	0.451190823	0	0	0	-0.166915683
1138	4bo3	81	1	N/A	N/A	0.229166667	0.977777778	0.371308017	0.217665061	0.818181818	0.2	0.321428571	0.354603007	0.588235294	0.666666667	0.625	0.534291311	0.615384615	0.355555556	0.450704225	0.382941492	0.568181818	0.555555556	0.561797753	0.46312274	0.633333333	0.422222222	0.506666667	0.432561729	0	0	0	-0.172880207
1139	4bnz	81	1	N/A	N/A	0.251461988	0.977272727	0.4	0.288831668	0.692307692	0.204545455	0.315789474	0.317001311	0.647058824	0.5	0.564102564	0.490012793	0.545454545	0.272727273	0.363636364	0.300577679	0.627118644	0.840909091	0.718446602	0.657699579	0.621621622	0.522727273	0.567901235	0.486912208	0	0	0	-0.17228348
1140	4bny	81	1	N/A	N/A	0.25443787	0.955555556	0.401869159	0.270981726	0.666666667	0.177777778	0.280701754	0.282792109	0.577777778	0.577777778	0.577777778	0.482300391	0.636363636	0.466666667	0.538461538	0.46084095	0.7	0.777777778	0.736842105	0.674888431	0.6	0.533333333	0.564705882	0.474482361	0	0	0	-0.160667363
1141	4bo1	81	1	N/A	N/A	0.26035503	0.977777778	0.411214953	0.287979382	0.6	0.2	0.3	0.272876416	0.538461538	0.622222222	0.577319588	0.472900694	0.459459459	0.377777778	0.414634146	0.29747104	0.612244898	0.666666667	0.638297872	0.551184767	0.766666667	0.511111111	0.613333333	0.56084418	0	0	0	-0.208355546
1142	4bnx	81	1	N/A	N/A	0.247126437	0.977272727	0.394495413	0.267690682	0.8	0.181818182	0.296296296	0.33231001	0.565217391	0.590909091	0.577777778	0.480580835	0.565217391	0.295454545	0.388059701	0.321308672	0.523076923	0.772727273	0.623853211	0.535113359	0.6	0.613636364	0.606741573	0.517290589	0	0	0	-0.202279162
1143	4ag3	81	1	N/A	N/A	0.308333333	0.822222222	0.448484848	0.317673538	0.882352941	0.333333333	0.483870968	0.493147698	0.636363636	0.622222222	0.629213483	0.547795994	0.714285714	0.666666667	0.689655172	0.623958292	0.459016393	0.622222222	0.528301887	0.410711496	0.583333333	0.622222222	0.602150538	0.510402447	0.542372881	0.711111111	0.615384615	0.522744775
1144	1sj9	82	0	N/A	0	0.163265306	0.842105263	0.273504274	0.264417429	0.666666667	0.631578947	0.648648649	0.620857513	0.75	0.631578947	0.685714286	0.665072786	0	0	0	-0.055422172	0.194444444	0.736842105	0.307692308	0.284268122	0.6	0.789473684	0.681818182	0.65912419	0.375	0.789473684	0.508474576	0.492434821
1145	3ddo	82	0	N/A	0	0.141509434	0.833333333	0.241935484	0.224585797	0.777777778	0.777777778	0.777777778	0.75975976	0.789473684	0.833333333	0.810810811	0.795363035	0.583333333	0.777777778	0.666666667	0.643318197	0.5	0.777777778	0.608695652	0.586406151	0.555555556	0.833333333	0.666666667	0.649582303	0.416666667	0.833333333	0.555555556	0.544925686
1146	3dps	82	0	N/A	0	0.158333333	1	0.273381295	0.298505174	0.8	0.631578947	0.705882353	0.690251697	0.441176471	0.789473684	0.566037736	0.546729601	0.444444444	0.842105263	0.581818182	0.570260899	0.347826087	0.842105263	0.492307692	0.487093331	0.454545455	0.789473684	0.576923077	0.55706049	0.340909091	0.789473684	0.476190476	0.462005141
1147	1y1q	82	0	N/A	0	0.227848101	1	0.371134021	0.406150097	0.6	0.666666667	0.631578947	0.600838962	0.538461538	0.777777778	0.636363636	0.613171449	0.5	0.611111111	0.55	0.512407085	0.413793103	0.666666667	0.510638298	0.476636144	0.454545455	0.833333333	0.588235294	0.575166315	0.333333333	0.833333333	0.476190476	0.470894346
1148	1y1r	82	0	N/A	0	0.119402985	0.842105263	0.209150327	0.176828072	0.473684211	0.473684211	0.473684211	0.430580762	0.535714286	0.789473684	0.638297872	0.616245079	0.4	0.631578947	0.489795918	0.451718734	0.355555556	0.842105263	0.5	0.494497199	0.416666667	0.789473684	0.545454545	0.527473232	0.348837209	0.789473684	0.483870968	0.469505616
1149	2hsw	82	0	N/A	0	0.09	0.947368421	0.164383562	0.10566113	0.647058824	0.578947368	0.611111111	0.58208253	0.483870968	0.789473684	0.6	0.579080314	0.388888889	0.736842105	0.509090909	0.484274636	0.283018868	0.789473684	0.416666667	0.405202363	0.394736842	0.789473684	0.526315789	0.509229262	0.274509804	0.736842105	0.4	0.379225671
1150	1y1t	82	0	N/A	0	0.224137931	0.866666667	0.356164384	0.369465462	0.647058824	0.733333333	0.6875	0.664363911	0.5	0.666666667	0.571428571	0.541397951	0.5	0.733333333	0.594594595	0.570712664	0.288888889	0.866666667	0.433333333	0.443434711	0.342857143	0.8	0.48	0.473479104	0.285714286	0.8	0.421052632	0.418605198
1151	3fwp	82	1	N/A	0	0.182926829	0.833333333	0.3	0.298924638	0.631578947	0.666666667	0.648648649	0.620613271	0.652173913	0.833333333	0.731707317	0.714245482	0.75	0.833333333	0.789473684	0.773315447	0.454545455	0.833333333	0.588235294	0.576783201	0.535714286	0.833333333	0.652173913	0.636832932	0.384615385	0.833333333	0.526315789	0.519533574
1152	4e1v	82	1	N/A	0	0.193181818	0.894736842	0.317757009	0.323668247	0.6	0.631578947	0.615384615	0.582374953	0.441176471	0.789473684	0.566037736	0.545742237	0.695652174	0.842105263	0.761904762	0.743844317	0.3125	0.789473684	0.447761194	0.433606849	0.551724138	0.842105263	0.666666667	0.649597158	0.363636364	0.842105263	0.507936508	0.500448028
1153	1h05	83	0	N/A	N/A	0.6	1	0.75	0.734846923	0.941176471	0.888888889	0.914285714	0.902332274	1	0.777777778	0.875	0.867576032	1	0.777777778	0.875	0.867576032	0.529411765	1	0.692307692	0.677365137	1	0.888888889	0.941176471	0.935049164	0.72	1	0.837209302	0.823407554
1154	2dhq	83	0	N/A	N/A	0.333333333	1	0.5	0.48128829	0.888888889	0.888888889	0.888888889	0.871939736	0.75	0.833333333	0.789473684	0.756812041	1	0.777777778	0.875	0.867338957	0.6	1	0.75	0.73415465	0.941176471	0.888888889	0.914285714	0.902124357	0.580645161	1	0.734693878	0.718801627
1155	1h0s	83	1	N/A	N/A	0.4	1	0.571428571	0.556096842	0.894736842	0.944444444	0.918918919	0.906714017	1	0.777777778	0.875	0.867458467	1	0.777777778	0.875	0.867458467	0.516129032	0.888888889	0.653061224	0.615897639	1	0.888888889	0.941176471	0.934984765	0.566666667	0.944444444	0.708333333	0.682257143
1156	1h0r	83	1	N/A	N/A	0.295081967	1	0.455696203	0.436140032	0.80952381	0.944444444	0.871794872	0.854438723	0.842105263	0.888888889	0.864864865	0.8445459	0.941176471	0.888888889	0.914285714	0.902433667	0.68	0.944444444	0.790697674	0.767827394	0.947368421	1	0.972972973	0.969298164	0.5625	1	0.72	0.705278211
1157	4ciw	83	1	N/A	N/A	0.37254902	1	0.542857143	0.524243497	0.85	0.894736842	0.871794872	0.851611465	0.80952381	0.894736842	0.85	0.826682031	0.772727273	0.894736842	0.829268293	0.803349	0.347826087	0.842105263	0.492307692	0.434220786	0.947368421	0.947368421	0.947368421	0.9391717	0.558823529	1	0.716981132	0.700082651
1158	4b6q	83	1	N/A	N/A	0.361702128	1	0.53125	0.519368809	0.842105263	0.941176471	0.888888889	0.873650836	1	0.823529412	0.903225806	0.896164788	1	0.882352941	0.9375	0.931475742	0.333333333	0.882352941	0.483870968	0.442056285	0.941176471	0.941176471	0.941176471	0.932701894	0.62962963	1	0.772727273	0.759125277
1159	4b6p	83	1	N/A	N/A	0.395833333	1	0.567164179	0.550006159	0.80952381	0.894736842	0.85	0.826881664	1	0.842105263	0.914285714	0.906672564	1	0.842105263	0.914285714	0.906672564	0.703703704	1	0.826086957	0.811131529	0.863636364	1	0.926829268	0.917917241	0.513513514	1	0.678571429	0.66209153
1160	2xb8	83	1	N/A	N/A	0.327586207	1	0.493506494	0.472086884	0.772727273	0.894736842	0.829268293	0.803349	0.944444444	0.894736842	0.918918919	0.907123258	0.894736842	0.894736842	0.894736842	0.878343399	0.486486486	0.947368421	0.642857143	0.614415016	0.826086957	1	0.904761905	0.893869195	0.513513514	1	0.678571429	0.661626197
1161	4ciy	83	1	N/A	N/A	0.5625	1	0.72	0.704104191	0.894736842	0.944444444	0.918918919	0.906607356	1	0.888888889	0.941176471	0.934919287	0.941176471	0.888888889	0.914285714	0.902124357	0.472222222	0.944444444	0.62962963	0.601762077	0.75	1	0.857142857	0.843720574	0.6	1	0.75	0.73415465
1162	2y71	83	1	N/A	N/A	0.214285714	1	0.352941176	0.310529502	0.80952381	0.944444444	0.871794872	0.854270954	1	0.888888889	0.941176471	0.935049164	0.761904762	0.888888889	0.820512821	0.794367808	0.789473684	0.833333333	0.810810811	0.781927669	0.666666667	1	0.8	0.785281266	0.5	1	0.666666667	0.651920241
1163	4b6o	83	1	N/A	N/A	0.487179487	1	0.655172414	0.638720056	1	0.789473684	0.882352941	0.874418876	0.894736842	0.894736842	0.894736842	0.87847668	0.85	0.894736842	0.871794872	0.851778511	0.463414634	1	0.633333333	0.616869082	0.633333333	1	0.775510204	0.75940356	0.542857143	1	0.703703704	0.687198355
1164	2y77	83	1	N/A	N/A	0.119047619	0.294117647	0.169491525	-0.015871454	0.842105263	0.941176471	0.888888889	0.873507893	1	0.764705882	0.866666667	0.859899034	1	0.705882353	0.827586207	0.822771383	0.34	1	0.507462687	0.494067368	0	0	0	-0.13533299	0.607142857	1	0.755555556	0.741661008
1165	1zol	84	0	N/A	N/A	0.181818182	1	0.307692308	0.286602877	0.823529412	0.583333333	0.682926829	0.663327084	0.5	0.958333333	0.657142857	0.644966659	0.657142857	0.958333333	0.779661017	0.764792823	0.4375	0.875	0.583333333	0.556824794	0.736842105	0.583333333	0.651162791	0.619275034	0.558139535	1	0.71641791	0.71014704
1166	2whe	84	0	N/A	N/A	0.24742268	1	0.396694215	0.394636711	0.8125	0.541666667	0.65	0.632046806	0.534883721	0.958333333	0.686567164	0.673409564	0.56097561	0.958333333	0.707692308	0.693922554	0.403508772	0.958333333	0.567901235	0.558805578	0.689655172	0.833333333	0.754716981	0.725807289	0.489795918	1	0.657534247	0.653941187
1167	1z4n	84	1	N/A	N/A	0.222222222	1	0.363636364	0.355662377	0.904761905	0.791666667	0.844444444	0.829010042	0.235294118	0.166666667	0.195121951	0.116740831	0.785714286	0.916666667	0.846153846	0.828725442	0.578947368	0.916666667	0.709677419	0.68845923	0.705882353	1	0.827586207	0.818341773	0.52173913	1	0.685714286	0.680350097
1168	1z4o	84	1	N/A	N/A	0.224299065	1	0.366412214	0.358926429	0.904761905	0.791666667	0.844444444	0.829010042	0.105263158	0.083333333	0.093023256	-0.004268328	0.807692308	0.875	0.84	0.820254984	0.6	0.75	0.666666667	0.625476619	0.705882353	1	0.827586207	0.818341773	0.5	1	0.666666667	0.662164284
1169	1o03	84	1	N/A	N/A	0.226415094	1	0.369230769	0.363553638	0.857142857	0.75	0.8	0.779590315	0	0	0	-0.094185604	0.677419355	0.875	0.763636364	0.738471985	0.142857143	0.166666667	0.153846154	0.041941065	0.638888889	0.958333333	0.766666667	0.751854281	0.585365854	1	0.738461538	0.731335798
1170	4c4t	84	1	N/A	N/A	0.212389381	1	0.350364964	0.338301882	0.8	0.666666667	0.727272727	0.70037269	0.515151515	0.708333333	0.596491228	0.546258664	0.689655172	0.833333333	0.754716981	0.725130495	0.473684211	0.75	0.580645161	0.533395327	0.52173913	1	0.685714286	0.679901667	0.545454545	1	0.705882353	0.699235839
1171	4c4s	84	1	N/A	N/A	0.218181818	1	0.358208955	0.346327712	0.8	0.666666667	0.727272727	0.700062965	0.571428571	0.666666667	0.615384615	0.564994165	0.75	0.875	0.807692308	0.784419283	0.5	0.875	0.636363636	0.607667157	0.52173913	1	0.685714286	0.67944354	0.452830189	1	0.623376623	0.619738547
1172	4c4r	84	1	N/A	N/A	0.218181818	1	0.358208955	0.34851405	0.772727273	0.708333333	0.739130435	0.709264186	0.642857143	0.75	0.692307692	0.653413698	0.617647059	0.875	0.724137931	0.697050006	0.342105263	0.541666667	0.419354839	0.340579769	0.533333333	1	0.695652174	0.689638583	0.534883721	0.958333333	0.686567164	0.672731119
1173	1bjz	85	0	N/A	N/A	0.22826087	1	0.371681416	0.366853585	0.8125	0.619047619	0.702702703	0.679590761	0.730769231	0.904761905	0.808510638	0.788234854	0.705882353	0.571428571	0.631578947	0.596132544	0.586206897	0.80952381	0.68	0.644936761	0.5	0.761904762	0.603773585	0.560400321	0.466666667	1	0.636363636	0.633976957
1174	4v2f	85	0	N/A	N/A	0.1875	1	0.315789474	0.297152181	0.875	0.666666667	0.756756757	0.739765792	0.782608696	0.857142857	0.818181818	0.795892044	0.666666667	0.571428571	0.615384615	0.574545761	0.444444444	0.952380952	0.606060606	0.594329892	0.5	0.666666667	0.571428571	0.517499726	0.466666667	1	0.636363636	0.633680036
1175	2x9d	85	1	N/A	N/A	0.212121212	1	0.35	0.342099975	0.928571429	0.619047619	0.742857143	0.736468676	0.714285714	0.952380952	0.816326531	0.801251407	0.59375	0.904761905	0.716981132	0.69473527	0.5	0.952380952	0.655737705	0.642896868	0.529411765	0.857142857	0.654545455	0.625173411	0.488372093	1	0.65625	0.653164525
1176	2x6o	85	1	N/A	N/A	0.205882353	1	0.341463415	0.330887548	0.933333333	0.666666667	0.777777778	0.768753872	0.740740741	0.952380952	0.833333333	0.81855642	0.636363636	0.666666667	0.651162791	0.607918905	0.529411765	0.857142857	0.654545455	0.62488499	0.580645161	0.857142857	0.692307692	0.663076881	0.466666667	1	0.636363636	0.633976957
1177	2fj1	85	1	N/A	N/A	0.21	1	0.347107438	0.347572225	0.875	0.666666667	0.756756757	0.741542985	0.666666667	0.952380952	0.784313725	0.770714867	0.75	0.714285714	0.731707317	0.702493596	0.357142857	0.952380952	0.519480519	0.515738547	0.512820513	0.952380952	0.666666667	0.656471402	0.477272727	1	0.646153846	0.646726474
1178	1ork	85	1	N/A	N/A	0.165354331	1	0.283783784	0.256448683	0.875	0.666666667	0.756756757	0.740301925	0.625	0.952380952	0.754716981	0.739774071	0.59375	0.904761905	0.716981132	0.695179367	0.408163265	0.952380952	0.571428571	0.562273126	0.475	0.904761905	0.62295082	0.602561296	0.488372093	1	0.65625	0.653701447
1179	2vke	85	1	N/A	N/A	0.21	1	0.347107438	0.342517789	0.9375	0.714285714	0.810810811	0.800809386	0.740740741	0.952380952	0.833333333	0.819280667	0.692307692	0.857142857	0.765957447	0.740579305	0.540540541	0.952380952	0.689655172	0.676907738	0.476190476	0.952380952	0.634920635	0.624290548	0.476190476	0.952380952	0.634920635	0.624290548
1180	2o7o	85	1	N/A	N/A	0.2	1	0.333333333	0.331175813	0.875	0.666666667	0.756756757	0.741542985	0.666666667	0.952380952	0.784313725	0.770714867	0.692307692	0.857142857	0.765957447	0.741711545	0.678571429	0.904761905	0.775510204	0.756004658	0.477272727	1	0.646153846	0.646726474	0.466666667	1	0.636363636	0.637535578
1181	1td1	86	0	N/A	N/A	0.188976378	0.96	0.315789474	0.319486816	0.941176471	0.64	0.761904762	0.759662475	0.542857143	0.76	0.633333333	0.601519449	0.655172414	0.76	0.703703704	0.674786639	0.47826087	0.88	0.61971831	0.605150999	0.793103448	0.92	0.851851852	0.83907745	0.575	0.92	0.707692308	0.695635214
1182	1tcu	86	0	N/A	N/A	0.184615385	0.96	0.309677419	0.312223652	0.875	0.56	0.682926829	0.67849435	0.527777778	0.76	0.62295082	0.590996208	0.655172414	0.76	0.703703704	0.674786639	0.403508772	0.92	0.56097561	0.55753365	0.793103448	0.92	0.851851852	0.83907745	0.58974359	0.92	0.71875	0.706249909
1183	3e9z	86	0	N/A	N/A	0.338709677	0.875	0.488372093	0.479273417	0.277777778	0.208333333	0.238095238	0.177391573	0.894736842	0.708333333	0.790697674	0.779082836	0.772727273	0.708333333	0.739130435	0.715697605	0.193548387	0.75	0.307692308	0.266577861	0.84	0.875	0.857142857	0.843105143	0.266666667	0.333333333	0.296296296	0.220863052
1184	3fb1	86	1	N/A	N/A	0.239130435	0.956521739	0.382608696	0.396462006	0.904761905	0.826086957	0.863636364	0.85261105	0.222222222	0.173913043	0.195121951	0.131197425	1	0.782608696	0.87804878	0.875831459	0.358490566	0.826086957	0.5	0.483846518	0.913043478	0.913043478	0.913043478	0.904946312	0.403846154	0.913043478	0.56	0.55751129
1185	3fnq	86	1	N/A	N/A	0.142011834	0.96	0.24742268	0.221341745	0.789473684	0.6	0.681818182	0.661576119	0.633333333	0.76	0.690909091	0.659701172	0.612903226	0.76	0.678571429	0.646628367	0.564102564	0.88	0.6875	0.668537102	0.727272727	0.96	0.827586207	0.817125686	0.631578947	0.96	0.761904762	0.752659519
1186	3faz	86	1	N/A	N/A	0.230769231	0.96	0.372093023	0.382558831	0.833333333	0.4	0.540540541	0.552414914	0.5	0.72	0.590163934	0.55379476	0.612903226	0.76	0.678571429	0.648314358	0.65625	0.84	0.736842105	0.714537156	0.6	0.96	0.738461538	0.731502077	0.571428571	0.96	0.71641791	0.710640843
1187	3f8w	86	1	N/A	N/A	0.296296296	0.96	0.452830189	0.463155104	0.818181818	0.72	0.765957447	0.746423069	0.571428571	0.8	0.666666667	0.639064442	0.636363636	0.84	0.724137931	0.701254432	0.307692308	0.48	0.375	0.308111185	0.545454545	0.96	0.695652174	0.690738847	0.558139535	0.96	0.705882353	0.700350513
1188	3e0q	86	1	N/A	N/A	0.196721311	0.96	0.326530612	0.331068233	0.9375	0.6	0.731707317	0.732287376	0.434782609	0.8	0.563380282	0.537196373	0.606060606	0.8	0.689655172	0.662411456	0.488888889	0.88	0.628571429	0.613224069	0.533333333	0.96	0.685714286	0.681427739	0.52173913	0.96	0.676056338	0.672400854
1189	3iex	86	1	N/A	N/A	0.19047619	0.96	0.317880795	0.319001002	0.944444444	0.68	0.790697674	0.785810258	0.575757576	0.76	0.655172414	0.622955508	0.526315789	0.8	0.634920635	0.606637228	0.510638298	0.96	0.666666667	0.66304541	0.48	0.96	0.64	0.638192322	0.615384615	0.96	0.75	0.741751158
1190	3e9r	86	1	N/A	N/A	0.193548387	0.96	0.322147651	0.328315316	0.8125	0.52	0.634146341	0.624854144	0.527777778	0.76	0.62295082	0.59149374	0.475	0.76	0.584615385	0.553173022	0.4	0.88	0.55	0.539822218	0.534883721	0.92	0.676470588	0.66631865	0.452830189	0.96	0.615384615	0.616888837
1191	3djf	86	1	N/A	N/A	0.18487395	0.956521739	0.309859155	0.316035632	0.75	0.52173913	0.615384615	0.597492919	0.894736842	0.739130435	0.80952381	0.797752838	0.166666667	0.130434783	0.146341463	0.077448211	0.363636364	0.695652174	0.47761194	0.439588766	0	0	0	-0.087010173	0.5	0.956521739	0.656716418	0.655357611
1192	1nu6	87	0	N/A	N/A	0.033955857	1	0.065681445	0.081648483	0.333333333	0.05	0.086956522	0.120369153	0.097560976	0.2	0.131147541	0.104751381	0.117647059	0.2	0.148148148	0.12210779	0.091836735	0.9	0.166666667	0.239010179	0.051282051	0.1	0.06779661	0.034655579	0.516129032	0.8	0.62745098	0.630475036
1193	1tk3	87	0	N/A	N/A	0.057636888	1	0.108991826	0.176114908	0.5	0.05	0.090909091	0.151730715	0.25	0.65	0.361111111	0.377582373	0	0	0	-0.025195232	0.077669903	0.8	0.14159292	0.19292083	0.138888889	0.25	0.178571429	0.155470118	0.516129032	0.8	0.62745098	0.630475036
1194	3kwf	87	1	N/A	N/A	0.032102729	1	0.062208398	0.068999985	0.5	0.05	0.090909091	0.151730715	0.111111111	0.2	0.142857143	0.116709075	0	0	0	-0.036623761	0.126582278	1	0.224719101	0.319232613	0.02173913	0.05	0.03030303	-0.009109583	0.571428571	1	0.727272727	0.747878355
1195	2ole	87	1	N/A	N/A	0.041493776	1	0.079681275	0.120072182	0	0	0	-0.008821553	0.111111111	0.2	0.142857143	0.116709075	0.125	0.15	0.136363636	0.110165602	0.119760479	1	0.213903743	0.308050249	0.044444444	0.1	0.061538462	0.026651801	0.7	0.7	0.7	0.691525424
1196	4jh0	87	1	N/A	N/A	0.036297641	1	0.070052539	0.095259699	0.333333333	0.05	0.086956522	0.120369153	0.065217391	0.15	0.090909091	0.059971422	0.173913043	0.2	0.186046512	0.161819317	0.19047619	1	0.32	0.40939991	0	0	0	-0.030357621	0.666666667	0.8	0.727272727	0.722024323
1197	1rwq	87	1	N/A	N/A	0.038535645	1	0.074211503	0.106656624	0.333333333	0.05	0.086956522	0.120369153	0.102564103	0.2	0.13559322	0.109298363	0.173913043	0.2	0.186046512	0.161819317	0.151260504	0.9	0.258992806	0.334767317	0.053571429	0.15	0.078947368	0.046092615	0.6	0.9	0.72	0.726154444
1198	4lko	87	1	N/A	N/A	0.038610039	1	0.074349442	0.107014626	0.333333333	0.05	0.086956522	0.120369153	0.081081081	0.15	0.105263158	0.075891945	0.125	0.15	0.136363636	0.110165602	0.107954545	0.95	0.193877551	0.278025996	0	0	0	-0.040526038	0.566666667	0.85	0.68	0.683876738
1199	1n1m	87	1	N/A	N/A	0.050251256	1	0.09569378	0.153043117	0.5	0.05	0.090909091	0.151730715	0.111111111	0.2	0.142857143	0.116709075	0.333333333	0.2	0.25	0.242246601	0.092896175	0.85	0.167487685	0.231932601	0.029411765	0.05	0.037037037	0.002625974	0.533333333	0.8	0.64	0.641599032
1200	2ogz	87	1	N/A	N/A	0.037313433	1	0.071942446	0.100592729	0	0	0	0	0.111111111	0.2	0.142857143	0.116709075	0	0	0	-0.031032564	0.087628866	0.85	0.158878505	0.221825456	0.065789474	0.25	0.104166667	0.080033837	0.422222222	0.95	0.584615385	0.61989404
1201	3eio	87	1	N/A	N/A	0.041580042	1	0.079840319	0.120440987	0.5	0.05	0.090909091	0.151730715	0.1	0.2	0.133333333	0.10698874	0	0	0	-0.028966653	0.064935065	0.5	0.114942529	0.118713841	0.066666667	0.15	0.092307692	0.061548403	0	0	0	0
1202	2e3s	88	0	N/A	N/A	0.205298013	1	0.340659341	0.278660331	0.933333333	0.451612903	0.608695652	0.616730766	0.7	0.903225806	0.788732394	0.758302039	0.666666667	0.838709677	0.742857143	0.702415419	0.449275362	1	0.62	0.600680448	0.769230769	0.967741935	0.857142857	0.83878903	0.449275362	1	0.62	0.600680448
1203	2e3m	88	0	N/A	N/A	0.244444444	1	0.392857143	0.349602949	0.9375	0.454545455	0.612244898	0.620417785	0.736842105	0.848484848	0.788732394	0.754315971	0.697674419	0.909090909	0.789473684	0.759418966	0.509090909	0.848484848	0.636363636	0.587283824	0.588235294	0.909090909	0.714285714	0.679119511	0.507936508	0.96969697	0.666666667	0.640826364
1204	2e3n	88	1	N/A	N/A	0.308411215	1	0.471428571	0.439484263	0.944444444	0.515151515	0.666666667	0.665916375	0.769230769	0.909090909	0.833333333	0.806747387	0.6	0.909090909	0.722891566	0.686625721	0.508196721	0.939393939	0.659574468	0.625402474	0.634615385	1	0.776470588	0.757441713	0.507692308	1	0.673469388	0.652411699
1205	3h3q	88	1	N/A	N/A	0.311320755	1	0.474820144	0.446506406	0.894736842	0.515151515	0.653846154	0.644090683	0.771428571	0.818181818	0.794117647	0.759947861	0.58	0.878787879	0.698795181	0.658044831	0.435483871	0.818181818	0.568421053	0.508874932	0.595744681	0.848484848	0.7	0.65555349	0.455882353	0.939393939	0.613861386	0.579782575
1206	2e3q	88	1	N/A	N/A	0	0	0	-0.287628907	0.947368421	0.545454545	0.692307692	0.688855185	0.763157895	0.878787879	0.816901408	0.787218568	0.607843137	0.939393939	0.738095238	0.708298709	0.568627451	0.878787879	0.69047619	0.648873434	0.6	1	0.75	0.731200017	0.532258065	1	0.694736842	0.675162779
1207	2e3p	88	1	N/A	N/A	0.268292683	1	0.423076923	0.385689433	0.944444444	0.515151515	0.666666667	0.666511823	0.75	0.818181818	0.782608696	0.746254028	0.578947368	1	0.733333333	0.714255936	0.491803279	0.909090909	0.638297872	0.598824768	0.611111111	1	0.75862069	0.739986323	0.484375	0.939393939	0.639175258	0.605650084
1208	2e3r	88	1	N/A	N/A	0.317307692	1	0.481751825	0.448530511	1	0.515151515	0.68	0.689856417	0.794871795	0.939393939	0.861111111	0.839264362	0.652173913	0.909090909	0.759493671	0.724842747	0.358024691	0.878787879	0.50877193	0.449365768	0.611111111	1	0.75862069	0.738213999	0.492307692	0.96969697	0.653061224	0.62346648
1209	2e3o	88	1	N/A	N/A	0.32038835	1	0.485294118	0.455104099	0.947368421	0.545454545	0.692307692	0.688277261	0.777777778	0.848484848	0.811594203	0.779607128	0.777777778	0.848484848	0.811594203	0.779607128	0.45	0.818181818	0.580645161	0.519924646	0.581818182	0.96969697	0.727272727	0.70125085	0.507692308	1	0.673469388	0.652411699
1210	3h3t	88	1	N/A	N/A	0.458333333	1	0.628571429	0.608505666	0.944444444	0.515151515	0.666666667	0.666657194	0.72972973	0.818181818	0.771428571	0.733430828	0.549019608	0.848484848	0.666666667	0.619484285	0.434782609	0.909090909	0.588235294	0.546669465	0.566037736	0.909090909	0.697674419	0.661363486	0.432432432	0.96969697	0.598130841	0.570220129
1211	2z9y	88	1	N/A	N/A	0.212328767	0.939393939	0.346368715	0.258929585	0.888888889	0.484848485	0.62745098	0.619586085	0.72972973	0.818181818	0.771428571	0.732223907	0.636363636	0.848484848	0.727272727	0.683838506	0.48	0.727272727	0.578313253	0.505940712	0.576923077	0.909090909	0.705882353	0.668287344	0.442857143	0.939393939	0.601941748	0.564869263
1212	3h3s	88	1	N/A	N/A	0.305555556	1	0.468085106	0.438936866	0.894736842	0.515151515	0.653846154	0.644090683	0.684210526	0.787878788	0.732394366	0.687651497	0.571428571	0.848484848	0.682926829	0.637035651	0.553191489	0.787878788	0.65	0.594366769	0.527272727	0.878787879	0.659090909	0.615823155	0.454545455	0.909090909	0.606060606	0.565420942
1213	3h3r	88	1	N/A	N/A	0.305555556	1	0.468085106	0.438936866	0.894736842	0.515151515	0.653846154	0.644090683	0.666666667	0.787878788	0.722222222	0.675898961	0.574468085	0.818181818	0.675	0.624960129	0.520833333	0.757575758	0.617283951	0.555107256	0.483870968	0.909090909	0.631578947	0.592158208	0.455882353	0.939393939	0.613861386	0.579782575
1214	1fxp	89	0	N/A	N/A	0.211538462	1	0.349206349	0.368047333	0.833333333	0.681818182	0.75	0.732831366	0.653846154	0.772727273	0.708333333	0.680490831	0.75	0.818181818	0.782608696	0.761501276	0.517241379	0.681818182	0.588235294	0.548865191	0.708333333	0.772727273	0.739130435	0.713571941	0.538461538	0.954545455	0.68852459	0.683612565
1215	1fx6	89	0	N/A	N/A	0.203883495	1	0.338709677	0.362207947	0.785714286	0.523809524	0.628571429	0.616250654	0.45	0.857142857	0.590163934	0.57605896	0.580645161	0.857142857	0.692307692	0.673764957	0.207317073	0.80952381	0.330097087	0.311074164	0.681818182	0.714285714	0.697674419	0.669585325	0.527777778	0.904761905	0.666666667	0.65633432
1216	1pck	89	1	N/A	N/A	0.26744186	1	0.422018349	0.441381425	0.8125	0.565217391	0.666666667	0.652398995	0.62962963	0.739130435	0.68	0.64801444	0.575757576	0.826086957	0.678571429	0.653517158	0.517241379	0.652173913	0.576923077	0.534011976	0.714285714	0.869565217	0.784313725	0.765147789	0.5	0.956521739	0.656716418	0.653271167
1217	1fy6	89	1	N/A	N/A	0.021052632	0.086956522	0.033898305	-0.187198683	0.777777778	0.608695652	0.682926829	0.66136928	0.666666667	0.869565217	0.754716981	0.734699892	0.730769231	0.826086957	0.775510204	0.753374599	0.558823529	0.826086957	0.666666667	0.641490811	0	0	0	-0.081814342	0.523809524	0.956521739	0.676923077	0.671997191
1218	1fwn	89	1	N/A	N/A	0	0	0	-0.239327375	0.8125	0.565217391	0.666666667	0.652505566	0.548387097	0.739130435	0.62962963	0.595207056	0.538461538	0.913043478	0.677419355	0.665084786	0.527777778	0.826086957	0.644067797	0.619507671	0.740740741	0.869565217	0.8	0.781581896	0.47826087	0.956521739	0.637681159	0.635719771
1219	3e12	89	1	N/A	N/A	0.273809524	1	0.429906542	0.44958368	0.705882353	0.52173913	0.6	0.574554889	0.615384615	0.695652174	0.653061224	0.617913003	0.655172414	0.826086957	0.730769231	0.70661876	0.588235294	0.869565217	0.701754386	0.682074359	0.724137931	0.913043478	0.807692308	0.792820524	0.564102564	0.956521739	0.709677419	0.703098116
1220	1pe1	89	1	N/A	N/A	0.26744186	1	0.422018349	0.441734371	0.789473684	0.652173913	0.714285714	0.692738137	0.642857143	0.782608696	0.705882353	0.677712238	0.625	0.869565217	0.727272727	0.707342363	0.606060606	0.869565217	0.714285714	0.694440125	0.689655172	0.869565217	0.769230769	0.749719642	0.488888889	0.956521739	0.647058824	0.644443935
1221	1fws	89	1	N/A	N/A	0.277108434	1	0.433962264	0.45359678	0.8125	0.565217391	0.666666667	0.652505566	0.529411765	0.782608696	0.631578947	0.601571345	0.612903226	0.826086957	0.703703704	0.678951495	0.533333333	0.695652174	0.603773585	0.565051352	0.703703704	0.826086957	0.76	0.737108688	0.47826087	0.956521739	0.637681159	0.635719771
1222	1jcx	89	1	N/A	N/A	0.277108434	1	0.433962264	0.452915243	0.823529412	0.608695652	0.7	0.68407729	0.655172414	0.826086957	0.730769231	0.706364321	0.454545455	0.652173913	0.535714286	0.490138924	0.5	0.826086957	0.62295082	0.598450665	0.708333333	0.739130435	0.723404255	0.6954099	0.47826087	0.956521739	0.637681159	0.635356841
1223	1pcw	89	1	N/A	N/A	0.010309278	0.043478261	0.016666667	-0.215987911	0.8	0.52173913	0.631578947	0.619679134	0.612903226	0.826086957	0.703703704	0.679092825	0.567567568	0.913043478	0.7	0.686823873	0.260273973	0.826086957	0.395833333	0.376834207	0.692307692	0.782608696	0.734693878	0.708475687	0.458333333	0.956521739	0.61971831	0.619221159
1224	3e0i	89	1	N/A	N/A	0.221153846	1	0.362204724	0.382772025	0.6875	0.47826087	0.564102564	0.54060913	0.470588235	0.695652174	0.561403509	0.522589428	0.43902439	0.782608696	0.5625	0.534830086	0.267605634	0.826086957	0.404255319	0.387798977	0.523809524	0.956521739	0.676923077	0.673374579	0.448979592	0.956521739	0.611111111	0.612376117
1225	2a21	89	1	N/A	N/A	0.010752688	0.043478261	0.017241379	-0.20081556	0	0	0	0	0.545454545	0.782608696	0.642857143	0.614110759	0.5	0.826086957	0.62295082	0.600151283	0.188679245	0.434782609	0.263157895	0.180015497	0.4375	0.913043478	0.591549296	0.585483438	0.5	0.913043478	0.646153846	0.636632357
1226	2cz7	90	0	N/A	N/A	0.041825095	1	0.080291971	0.123325283	0.523809524	1	0.6875	0.714550216	0.035714286	0.090909091	0.051282051	0.014561048	0.323529412	1	0.488888889	0.552031305	0.059701493	0.363636364	0.102564103	0.089445173	0.366666667	1	0.536585366	0.59082491	0.224489796	1	0.366666667	0.450497332
1227	2zpb	90	0	N/A	N/A	0.041509434	1	0.079710145	0.121726298	0.523809524	1	0.6875	0.714526783	0.045454545	0.090909091	0.060606061	0.027068987	0.323529412	1	0.488888889	0.551988216	0.018518519	0.090909091	0.030769231	-0.020686868	0.35483871	1	0.523809524	0.58040692	0.211538462	1	0.349206349	0.435409353
1228	2cyz	90	0	N/A	N/A	0.043307087	1	0.083018868	0.129093011	0.578947368	1	0.733333333	0.753141323	0.043478261	0.090909091	0.058823529	0.024730519	0.323529412	1	0.488888889	0.551988216	0	0	0	-0.063251191	0.366666667	1	0.536585366	0.590787217	0.239130435	1	0.385964912	0.466842224
1229	2ahj	90	0	N/A	N/A	0.04	0.636363636	0.075268817	0.06860541	0.428571429	0.272727273	0.333333333	0.327460538	0.018867925	0.090909091	0.03125	-0.019960385	0	0	0	-0.044772493	0.114754098	0.636363636	0.194444444	0.226801305	0.05	0.090909091	0.064516129	0.031933358	0.090909091	0.090909091	0.090909091	0.065463798
1230	2zpf	90	1	N/A	N/A	0.054187192	1	0.102803738	0.166677085	0.5	0.909090909	0.64516129	0.662993023	0.034482759	0.090909091	0.05	0.012510108	0.314285714	1	0.47826087	0.543269184	0.050847458	0.272727273	0.085714286	0.060173867	0.392857143	1	0.564102564	0.613112106	0.22	1	0.360655738	0.44522281
1231	2zph	90	1	N/A	N/A	0.054455446	1	0.103286385	0.166486281	0.611111111	1	0.75862069	0.774670416	0.041666667	0.090909091	0.057142857	0.021886092	0.323529412	1	0.488888889	0.551724953	0.384615385	0.909090909	0.540540541	0.575769004	0.366666667	1	0.536585366	0.590556939	0.229166667	1	0.372881356	0.45537822
1232	2zpi	90	1	N/A	N/A	0.055837563	1	0.105769231	0.17070115	0.611111111	1	0.75862069	0.774670416	0.034482759	0.090909091	0.05	0.0119379	0.323529412	1	0.488888889	0.551724953	0.234042553	1	0.379310345	0.460850397	0.366666667	1	0.536585366	0.590556939	0.229166667	1	0.372881356	0.45537822
1233	2zpg	90	1	N/A	N/A	0.043307087	1	0.083018868	0.128830843	0.578947368	1	0.733333333	0.753121565	0.04	0.090909091	0.055555556	0.020259891	0.323529412	1	0.488888889	0.551944904	0.02	0.090909091	0.032786885	-0.016531961	0.063829787	0.272727273	0.103448276	0.081737345	0.229166667	1	0.372881356	0.45568184
1234	2zpe	90	1	N/A	N/A	0.054455446	1	0.103286385	0.167502219	0	0	0	-0.036035371	0.034482759	0.090909091	0.05	0.012510108	0.333333333	1	0.5	0.560999833	0.053571429	0.272727273	0.089552239	0.065084211	0.35483871	1	0.523809524	0.580367636	0.20754717	1	0.34375	0.430607539
1235	3tpj	91	0	N/A	1	0.211956522	1	0.349775785	0.347891403	1	0.461538462	0.631578947	0.659196776	0.679245283	0.923076923	0.782608696	0.764690209	0.617647059	0.538461538	0.575342466	0.53158674	0.755555556	0.871794872	0.80952381	0.788328014	0.785714286	0.846153846	0.814814815	0.793243777	0	0	0	-0.080399777
1236	3tpl	91	0	N/A	1	0.251655629	0.974358974	0.4	0.395812127	0.894736842	0.435897436	0.586206897	0.598127437	0.653846154	0.871794872	0.747252747	0.722326471	0.631578947	0.923076923	0.75	0.731321955	0.660377358	0.897435897	0.760869565	0.739077957	0.507246377	0.897435897	0.648148148	0.626692939	0	0	0	-0.122458788
1237	4ivt	91	1	N/A	1	0.169565217	1	0.289962825	0.270509641	1	0.435897436	0.607142857	0.639617419	0.80952381	0.871794872	0.839506173	0.820811682	0.820512821	0.820512821	0.820512821	0.799679487	0.637931034	0.948717949	0.762886598	0.74816753	0.875	0.717948718	0.788732394	0.771456838	0	0	0	-0.107578364
1238	4fgx	91	1	N/A	1	0.188118812	1	0.316666667	0.310759357	1	0.447368421	0.618181818	0.648942324	0.772727273	0.894736842	0.829268293	0.811174476	0.64516129	0.526315789	0.579710145	0.540988053	0.648148148	0.921052632	0.760869565	0.743205911	0.738095238	0.815789474	0.775	0.74938349	0.573770492	0.921052632	0.707070707	0.690031094
1239	4dv9	91	1	N/A	1	0.217877095	1	0.357798165	0.357998599	0.9375	0.384615385	0.545454545	0.576701753	0.618181818	0.871794872	0.723404255	0.69874563	0.62	0.794871795	0.696629213	0.663478791	0.714285714	0.897435897	0.795454545	0.775393432	0.739130435	0.871794872	0.8	0.778282143	0	0	0	-0.097489495
1240	3tpp	91	1	N/A	1	0.258278146	1	0.410526316	0.414952323	1	0.435897436	0.607142857	0.639617419	0.62962963	0.871794872	0.731182796	0.706241978	0.333333333	0.282051282	0.305555556	0.233367528	0.590163934	0.923076923	0.72	0.701959663	0.75	0.923076923	0.827586207	0.810790378	0	0	0	-0.092990081
1241	4dvf	91	1	N/A	1	0.209677419	1	0.346666667	0.343030197	1	0.435897436	0.607142857	0.639558761	0.708333333	0.871794872	0.781609195	0.758412327	0.6	0.769230769	0.674157303	0.6371879	0.666666667	0.820512821	0.735632184	0.706098382	0.62295082	0.974358974	0.76	0.749209147	0	0	0	-0.119723585
1242	3gxi	92	0	N/A	1	0.103030303	1	0.186813187	0.266950606	0.777777778	0.823529412	0.8	0.793054716	0.590909091	0.764705882	0.666666667	0.659174012	0.666666667	0.823529412	0.736842105	0.730889175	0.149425287	0.764705882	0.25	0.292016297	0.5	0.941176471	0.653061224	0.672286559	0.395348837	1	0.566666667	0.61150152
1243	3gxd	92	0	0	1	0.10625	1	0.192090395	0.273123331	0	0	0	-0.033199073	0	0	0	-0.032040132	0	0	0	-0.052590177	0.08	0.470588235	0.136752137	0.126453812	0.428571429	0.882352941	0.576923077	0.597205813	0.421052632	0.941176471	0.581818182	0.612401784
1244	2nt1	92	0	N/A	1	0.06640625	1	0.124542125	0.182596471	0.777777778	0.823529412	0.8	0.793054716	0.15	0.176470588	0.162162162	0.130453597	0.166666667	0.235294118	0.195121951	0.164163203	0.142857143	0.823529412	0.243478261	0.296261536	0.4	0.941176471	0.561403509	0.595416266	0.4	0.941176471	0.561403509	0.595416266
1245	2nt0	92	0	N/A	1	0	0	0	-0.096810895	0	0	0	-0.035416667	0	0	0	-0.057177187	0	0	0	-0.049368775	0.125	0.588235294	0.206185567	0.218800899	0	0	0	-0.048539101	0	0	0	-0.039528471
1246	1ogs	92	0	N/A	1	0	0	0	-0.096221992	0	0	0	-0.036481471	0	0	0	-0.053373513	0	0	0	-0.061532037	0.097222222	0.411764706	0.157303371	0.142705514	0	0	0	-0.049368775	0.5	0.882352941	0.638297872	0.649543293
1247	3gxm	92	0	N/A	1	0	0	0	-0.091485574	0	0	0	-0.036481471	0	0	0	-0.049368775	0	0	0	-0.057917545	0.087719298	0.588235294	0.152671756	0.160632088	0	0	0	-0.065020498	0	0	0	0
1248	2f61	92	0	N/A	1	0.071428571	1	0.133333333	0.196320316	0	0	0	-0.036481471	0	0	0	-0.054148857	0	0	0	-0.06010277	0.037735849	0.117647059	0.057142857	0.006711328	0	0	0	-0.065020498	0.5	0.882352941	0.638297872	0.649543293
1249	3ril	92	1	N/A	1	0.104938272	1	0.189944134	0.270503214	0	0	0	-0.035490605	0	0	0	-0.055033978	0.15625	0.294117647	0.204081633	0.176067483	0.202702703	0.882352941	0.32967033	0.387672235	0.5	0.941176471	0.653061224	0.672257663	0.459459459	1	0.62962963	0.663532477
1250	3rik	92	1	N/A	1	0.06779661	0.470588235	0.118518519	0.103124187	0	0	0	-0.036481471	0	0	0	-0.057177187	0	0	0	-0.056430429	0.18	0.529411765	0.268656716	0.268277648	0	0	0	-0.051798463	0.41025641	0.941176471	0.571428571	0.603750952
1251	2nsx	92	1	N/A	1	0	0	0	-0.099161005	0	0	0	-0.036481471	0	0	0	-0.053373513	0	0	0	-0.040501245	0.172043011	0.941176471	0.290909091	0.363856694	0	0	0	-0.057917545	0.404761905	1	0.576271186	0.619419531
1252	3gxf	92	1	N/A	1	0.133858268	1	0.236111111	0.321220197	0	0	0	-0.034323479	0.432432432	0.941176471	0.592592593	0.621389881	0	0	0	-0.050188223	0.164948454	0.941176471	0.280701754	0.354230837	0	0	0	-0.06773528	0.435897436	1	0.607142857	0.644917672
1253	3bui	93	0	N/A	N/A	0.003696858	0.060606061	0.006968641	-0.173282524	0	0	0	-0.023176092	0	0	0	-0.05536239	0	0	0	-0.040800281	0.126168224	0.818181818	0.218623482	0.273000366	0	0	0	-0.035619657	0	0	0	-0.043832865
1254	3bud	93	0	N/A	N/A	0.003125	0.060606061	0.005943536	-0.216044288	0	0	0	-0.022428943	0	0	0	-0.057121022	0	0	0	-0.049457228	0.115384615	0.818181818	0.202247191	0.25582418	0	0	0	-0.036116244	0	0	0	-0.043409977
1255	3bvt	93	1	N/A	N/A	0.003278689	0.060606061	0.00622084	-0.201915157	0	0	0	-0.024606576	0	0	0	-0.055717031	0	0	0	-0.044252581	0.126760563	0.818181818	0.219512195	0.273913052	0	0	0	-0.034092899	0	0	0	-0.043409977
1256	3buq	93	1	N/A	N/A	0.002061856	0.03030303	0.003861004	-0.163991297	0	0	0	-0.022428943	0	0	0	-0.054648524	0	0	0	-0.036607092	0.123809524	0.787878788	0.21399177	0.262973388	0	0	0	-0.034608257	0	0	0	-0.041684697
1257	3bvv	93	1	N/A	N/A	0.003081664	0.060606061	0.005865103	-0.22053458	0	0	0	-0.024606576	0	0	0	-0.055006232	0	0	0	-0.050978352	0.11682243	0.757575758	0.20242915	0.24576734	0	0	0	-0.034608257	0	0	0	-0.043409977
1258	3cv5	93	1	N/A	N/A	0.001926782	0.03030303	0.003623188	-0.176405541	0	0	0	-0.023925467	0	0	0	-0.057180983	0	0	0	-0.047555522	0.105058366	0.818181818	0.186206897	0.238176583	0	0	0	-0.042164582	0	0	0	-0.04172752
1259	3bvu	93	1	N/A	N/A	0.005576208	0.090909091	0.010507881	-0.161294704	0	0	0	-0.021679447	0	0	0	-0.056831712	0	0	0	-0.050653753	0.101214575	0.757575758	0.178571429	0.219680858	0	0	0	-0.036644485	0	0	0	-0.042598053
1260	3czs	93	1	N/A	N/A	0.005	0.090909091	0.009478673	-0.186876597	0	0	0	-0.020071472	0	0	0	-0.051084493	0	0	0	-0.048000531	0.1	0.787878788	0.177474403	0.223236718	0	0	0	-0.035692424	0	0	0	-0.039981925
1261	3czn	93	1	N/A	N/A	0.00312989	0.060606061	0.005952381	-0.216392684	0	0	0	-0.022474257	0	0	0	-0.062335461	0	0	0	-0.050326392	0.092857143	0.787878788	0.166134185	0.209935895	0	0	0	-0.03416244	0	0	0	-0.041329186
1262	3bvw	93	1	N/A	N/A	0.040160643	0.909090909	0.076923077	0.071996718	0	0	0	-0.021679447	0	0	0	-0.052522473	0	0	0	-0.037130339	0.089965398	0.787878788	0.161490683	0.204384179	0	0	0	-0.034643536	0	0	0	-0.040393592
1263	3bvx	93	1	N/A	N/A	0	0	0	-0.176493751	0	0	0	-0.020859381	0	0	0	-0.05320151	0	0	0	-0.035619657	0.084459459	0.757575758	0.151975684	0.188004703	0	0	0	-0.036116244	0	0	0	-0.038982835
1264	8adh	94	0	N/A	N/A	0.140077821	0.972972973	0.244897959	0.204254288	0.823529412	0.378378378	0.518518519	0.529594945	0.648148148	0.945945946	0.769230769	0.755652597	0.615384615	0.648648649	0.631578947	0.590197612	0.508474576	0.810810811	0.625	0.59364551	0.692307692	0.72972973	0.710526316	0.678104385	0.525423729	0.837837838	0.645833333	0.618213776
1265	1ye3	94	0	N/A	N/A	0.16	0.972972973	0.27480916	0.251349724	0.882352941	0.405405405	0.555555556	0.572587892	0.813953488	0.945945946	0.875	0.863169402	0.658536585	0.72972973	0.692307692	0.657670019	0.532258065	0.891891892	0.666666667	0.646979727	0.62745098	0.864864865	0.727272727	0.703398525	0.517241379	0.810810811	0.631578947	0.600240679
1266	1n92	94	1	N/A	N/A	0.192513369	0.972972973	0.321428571	0.313438422	0.705882353	0.324324324	0.444444444	0.44360905	0.660377358	0.945945946	0.777777778	0.764099436	0.807692308	0.567567568	0.666666667	0.648863224	0.596491228	0.918918919	0.723404255	0.706658679	0.654545455	0.972972973	0.782608696	0.772708579	0.553846154	0.972972973	0.705882353	0.698818072
1267	2oxi	94	1	N/A	N/A	0.166666667	0.972972973	0.28458498	0.265261888	0.666666667	0.324324324	0.436363636	0.427576294	0.765957447	0.972972973	0.857142857	0.846982103	0.566666667	0.918918919	0.701030928	0.684806006	0.566666667	0.918918919	0.701030928	0.684806006	0.693877551	0.918918919	0.790697674	0.773731858	0.580645161	0.972972973	0.727272727	0.719224079
1268	2jhg	94	1	N/A	N/A	0.153846154	0.972972973	0.265682657	0.237791325	0.666666667	0.324324324	0.436363636	0.427576294	0.853658537	0.945945946	0.897435897	0.886984633	0.952380952	0.540540541	0.689655172	0.69719844	0.596491228	0.918918919	0.723404255	0.706658679	0.654545455	0.972972973	0.782608696	0.772708579	0.555555556	0.945945946	0.7	0.68834415
1269	1hld	94	1	N/A	N/A	0.174757282	0.972972973	0.296296296	0.281227308	0.666666667	0.324324324	0.436363636	0.427576294	0.68	0.918918919	0.781609195	0.764533255	0.760869565	0.945945946	0.843373494	0.830263237	0.540983607	0.891891892	0.673469388	0.653616495	0.62745098	0.864864865	0.727272727	0.703398525	0.553846154	0.972972973	0.705882353	0.698818072
1270	2jhf	94	1	N/A	N/A	0.166666667	0.972972973	0.28458498	0.265261888	0.777777778	0.378378378	0.509090909	0.511256845	0.666666667	0.972972973	0.791208791	0.781131688	0.777777778	0.567567568	0.65625	0.634227439	0.507246377	0.945945946	0.660377358	0.650469148	0.6875	0.891891892	0.776470588	0.756424131	0.53968254	0.918918919	0.68	0.664416209
1271	1heu	94	1	N/A	N/A	0.151898734	0.972972973	0.262773723	0.233337923	0.666666667	0.324324324	0.436363636	0.427576294	0.705882353	0.972972973	0.818181818	0.807781442	0.814814815	0.594594595	0.6875	0.668830074	0.434210526	0.891891892	0.584070796	0.567103281	0.592592593	0.864864865	0.703296703	0.679215326	0.586206897	0.918918919	0.715789474	0.69920035
1272	1het	94	1	N/A	N/A	0.148148148	0.972972973	0.257142857	0.224514452	0.666666667	0.324324324	0.436363636	0.427576294	0.729166667	0.945945946	0.823529412	0.809973748	0	0	0	-0.065342941	0.430379747	0.918918919	0.586206897	0.574480628	0.548387097	0.918918919	0.686868687	0.671061178	0.538461538	0.945945946	0.68627451	0.675185017
1273	1hf3	94	1	N/A	N/A	0.169811321	0.972972973	0.289156627	0.2715783	0.722222222	0.351351351	0.472727273	0.46941657	0.714285714	0.945945946	0.813953488	0.800272784	0.829268293	0.918918919	0.871794872	0.858320306	0.478873239	0.918918919	0.62962963	0.616001573	0.48	0.972972973	0.642857143	0.639226894	0.529411765	0.972972973	0.685714286	0.679678929
1274	2ohx	94	1	N/A	N/A	0.13740458	0.972972973	0.240802676	0.197090586	0.909090909	0.540540541	0.677966102	0.678370299	0.714285714	0.945945946	0.813953488	0.800272784	0.674418605	0.783783784	0.725	0.694724134	0.439393939	0.783783784	0.563106796	0.527865046	0.48	0.972972973	0.642857143	0.639226894	0.576271186	0.918918919	0.708333333	0.691918574
1275	4cll	95	0	N/A	N/A	0.035294118	0.346153846	0.06405694	-0.104011384	0.777777778	0.538461538	0.636363636	0.630213443	0.510638298	0.923076923	0.657534247	0.663278892	0.037735849	0.076923077	0.050632911	-0.02975418	0.121693122	0.884615385	0.213953488	0.235180184	0.075	0.115384615	0.090909091	0.024372483	0	0	0	-0.043562955
1276	4cls	95	0	N/A	N/A	0.027027027	0.153846154	0.045977011	-0.088807629	0.761904762	0.615384615	0.680851064	0.668003706	0.5	0.884615385	0.638888889	0.640026267	0.666666667	0.846153846	0.745762712	0.734440676	0.175572519	0.884615385	0.292993631	0.324959786	0	0	0	-0.081973808	0.440677966	1	0.611764706	0.637977324
1277	4ust	95	0	N/A	N/A	0.021505376	0.076923077	0.033613445	-0.0775192	0.714285714	0.576923077	0.638297872	0.622804241	0.468085106	0.846153846	0.602739726	0.600958419	0.545454545	0.923076923	0.685714286	0.688383144	0.164556962	1	0.282608696	0.337700757	0.05	0.076923077	0.060606061	-0.009384527	0.195121951	0.307692308	0.23880597	0.187205826
1278	4clf	95	0	N/A	N/A	0.075581395	1	0.140540541	0.142131907	0.777777778	0.538461538	0.636363636	0.630290662	0.523809524	0.846153846	0.647058824	0.641426983	0.081632653	0.153846154	0.106666667	0.037546196	0.131147541	0.615384615	0.216216216	0.194149765	0	0	0	-0.078597369	0	0	0	0
1279	4clu	95	0	N/A	N/A	0.087248322	1	0.160493827	0.180114025	0.777777778	0.538461538	0.636363636	0.630252141	0.406779661	0.923076923	0.564705882	0.581719105	0	0	0	-0.074670728	0.157142857	0.846153846	0.265060241	0.288010326	0.046511628	0.076923077	0.057971014	-0.014093488	0.291666667	0.269230769	0.28	0.238809269
1280	4usv	95	0	N/A	N/A	0.037234043	0.269230769	0.065420561	-0.07094949	0.75	0.461538462	0.571428571	0.56994377	0.48	0.923076923	0.631578947	0.640219836	0	0	0	-0.06510206	0.192592593	1	0.322981366	0.379322925	0	0	0	-0.081171896	0	0	0	0
1281	4clw	95	1	N/A	N/A	0.086956522	1	0.16	0.178542244	0.772727273	0.653846154	0.708333333	0.694976668	0.581395349	0.961538462	0.724637681	0.729747421	0.538461538	0.807692308	0.646153846	0.635028708	0.166666667	1	0.285714286	0.341168548	0	0	0	-0.081171896	0.58974359	0.884615385	0.707692308	0.702652644
1282	4usu	95	1	N/A	N/A	0.073239437	1	0.13648294	0.134537594	0.761904762	0.615384615	0.680851064	0.66819395	0	0	0	-0.066463363	0.526315789	0.769230769	0.625	0.610656339	0.144444444	1	0.252427184	0.305846082	0.047619048	0.076923077	0.058823529	-0.011711567	0	0	0	0
1283	4clk	95	1	N/A	N/A	0.053921569	0.423076923	0.095652174	-0.01053718	0.777777778	0.538461538	0.636363636	0.630252141	0.547619048	0.884615385	0.676470588	0.674058087	0.555555556	0.961538462	0.704225352	0.71155905	0.18852459	0.884615385	0.310810811	0.343261433	0.024390244	0.038461538	0.029850746	-0.043699654	0.461538462	0.923076923	0.615384615	0.626076529
1284	4usw	95	1	N/A	N/A	0.048387097	0.461538462	0.087591241	-0.039999332	0.75	0.461538462	0.571428571	0.56994377	0.522727273	0.884615385	0.657142857	0.656407972	0.473684211	0.692307692	0.5625	0.541869192	0.161290323	0.961538462	0.276243094	0.322881787	0	0	0	-0.071822123	0.615384615	0.923076923	0.738461538	0.736464611
1285	1hcb	96	0	N/A	N/A	0.252631579	1	0.403361345	0.419497804	0.833333333	0.625	0.714285714	0.697992007	0.125	0.083333333	0.1	0.028306926	0.882352941	0.625	0.731707317	0.721739596	0.363636364	0.666666667	0.470588235	0.422449146	0.142857143	0.125	0.133333333	0.051070063	0.585365854	1	0.738461538	0.736776272
1286	1hug	96	0	N/A	N/A	0.073170732	0.125	0.092307692	-0.030831381	0.95	0.791666667	0.863636364	0.85516503	0.071428571	0.041666667	0.052631579	-0.018419111	0.9	0.75	0.818181818	0.805228385	0.340425532	0.666666667	0.450704225	0.401321301	0.157894737	0.125	0.139534884	0.062309463	0.585365854	1	0.738461538	0.736527437
1287	1huh	96	0	N/A	N/A	0.085106383	0.166666667	0.112676056	-0.013460396	0.166666667	0.125	0.142857143	0.069116369	0.066666667	0.041666667	0.051282051	-0.022861269	0.772727273	0.708333333	0.739130435	0.714357246	0.421052632	0.666666667	0.516129032	0.469086075	0.15	0.125	0.136363636	0.056522353	0.6	1	0.75	0.747528115
1288	1azm	96	1	N/A	N/A	0.242424242	1	0.390243902	0.405862248	0.9375	0.625	0.75	0.747560178	0.117647059	0.083333333	0.097560976	0.022515273	0.133333333	0.083333333	0.102564103	0.034479605	0.6	0.625	0.612244898	0.571723756	0.136363636	0.125	0.130434783	0.045556905	0.571428571	1	0.727272727	0.726273039
1289	3lxe	96	1	N/A	N/A	0.24742268	1	0.396694215	0.411788604	0.882352941	0.625	0.731707317	0.721562999	0.95	0.791666667	0.863636364	0.85516503	0.814814815	0.916666667	0.862745098	0.849432351	0.740740741	0.833333333	0.784313725	0.762171242	0.741935484	0.958333333	0.836363636	0.825428083	0.545454545	1	0.705882353	0.705997593
1290	1bzm	96	1	N/A	N/A	0.179104478	1	0.303797468	0.309230621	0.882352941	0.625	0.731707317	0.721913254	0.117647059	0.083333333	0.097560976	0.023154148	0.740740741	0.833333333	0.784313725	0.762571883	0.382978723	0.75	0.507042254	0.471707307	0.142857143	0.125	0.133333333	0.051765315	0.58974359	0.958333333	0.73015873	0.721913254
1291	2nn7	96	1	N/A	N/A	0.233009709	1	0.377952756	0.392866438	0.80952381	0.708333333	0.755555556	0.734274018	0.066666667	0.041666667	0.051282051	-0.022544357	0.857142857	0.75	0.8	0.7830743	0.318181818	0.583333333	0.411764706	0.351490891	0.142857143	0.125	0.133333333	0.051070063	0.547619048	0.958333333	0.696969697	0.690127506
1292	1czm	96	1	N/A	N/A	0.237623762	1	0.384	0.400117452	0.944444444	0.708333333	0.80952381	0.802878063	0.117647059	0.083333333	0.097560976	0.023154148	0.818181818	0.75	0.782608696	0.76242285	0.628571429	0.916666667	0.745762712	0.730689587	0.15	0.125	0.136363636	0.057535914	0.545454545	1	0.705882353	0.706561805
1293	2fw4	96	1	N/A	N/A	0.073529412	0.208333333	0.108695652	-0.040931771	0.75	0.625	0.681818182	0.65554276	0.066666667	0.041666667	0.051282051	-0.022861269	0.105263158	0.083333333	0.093023256	0.011533978	0.540540541	0.833333333	0.655737705	0.630227678	0.142857143	0.125	0.133333333	0.05071799	0.56097561	0.958333333	0.707692308	0.700132402
1294	2nmx	96	1	N/A	N/A	0.203389831	1	0.338028169	0.348835525	0.818181818	0.75	0.782608696	0.762244808	0.133333333	0.083333333	0.102564103	0.034479605	0.111111111	0.083333333	0.095238095	0.017053906	0.434782609	0.833333333	0.571428571	0.548071918	0.142857143	0.125	0.133333333	0.051070063	0.571428571	1	0.727272727	0.726273039
1295	2nn1	96	1	N/A	N/A	0.066666667	0.208333333	0.101010101	-0.058089876	0.80952381	0.708333333	0.755555556	0.734274018	0.125	0.083333333	0.1	0.028306926	0.769230769	0.833333333	0.8	0.779343343	0.245614035	0.583333333	0.345679012	0.279752416	0.130434783	0.125	0.127659574	0.040294111	0.522727273	0.958333333	0.676470588	0.670803039
1296	1ous	97	0	N/A	N/A	0.518518519	0.933333333	0.666666667	0.637686211	0.375	0.4	0.387096774	0.290968995	0	0	0	-0.083368077	0.111111111	0.066666667	0.083333333	-0.017727201	0.051724138	0.2	0.082191781	-0.240415623	0.066666667	0.066666667	0.066666667	-0.074747475	0	0	0	0
1297	1oux	97	0	N/A	N/A	0	0	0	-0.190346747	0.4	0.4	0.4	0.309090909	1	0.4	0.571428571	0.605530071	0	0	0	-0.106935054	0.173913043	0.8	0.285714286	0.155078005	0	0	0	-0.145643816	0	0	0	0
1298	3dcq	97	1	N/A	N/A	0.074074074	0.133333333	0.095238095	-0.094769487	0.0625	0.066666667	0.064516129	-0.082572282	0.857142857	0.4	0.545454545	0.549002634	0	0	0	0	0.059701493	0.266666667	0.097560976	-0.253876667	0	0	0	-0.145643816	0	0	0	0
1299	1ovs	97	1	N/A	N/A	0.178571429	0.333333333	0.23255814	0.079323121	0.0625	0.066666667	0.064516129	-0.082572282	0	0	0	-0.074226962	0.166666667	0.133333333	0.148148148	0.035603058	0.0625	0.266666667	0.101265823	-0.231202391	0.153846154	0.133333333	0.142857143	0.023632973	0	0	0	0
1300	1our	97	1	N/A	N/A	0.451612903	0.933333333	0.608695652	0.578601406	0.071428571	0.066666667	0.068965517	-0.06658003	0.75	0.2	0.315789474	0.348866721	0	0	0	0	0.155844156	0.8	0.260869565	0.10355478	0	0	0	-0.133511467	0	0	0	-0.133511467
1301	1ovp	97	1	N/A	N/A	0.318181818	0.933333333	0.474576271	0.437660411	0.470588235	0.533333333	0.5	0.419847735	0	0	0	-0.106935054	0.636363636	0.466666667	0.538461538	0.488006412	0.112676056	0.533333333	0.186046512	-0.071856292	0	0	0	-0.151515152	0	0	0	-0.133511467
1302	2bp6	97	1	N/A	N/A	0.4375	0.933333333	0.595744681	0.565352156	0.666666667	0.8	0.727272727	0.685436527	1	0.466666667	0.636363636	0.657096417	0	0	0	-0.139649383	0.095238095	0.4	0.153846154	-0.119487347	0	0	0	-0.151515152	0	0	0	0
1303	2boj	97	1	N/A	N/A	0.318181818	0.933333333	0.474576271	0.437660411	0.125	0.133333333	0.129032258	-0.007864027	0	0	0	-0.106935054	0	0	0	0	0.084745763	0.333333333	0.135135135	-0.14349606	0	0	0	-0.133511467	0	0	0	0
1304	1uzv	97	1	N/A	N/A	0.466666667	0.933333333	0.622222222	0.592408281	0.0625	0.066666667	0.064516129	-0.082572282	1	0.2	0.333333333	0.422348646	0	0	0	0	0.068965517	0.266666667	0.109589041	-0.188507704	0	0	0	-0.133511467	0	0	0	0
1305	1swx	98	0	0	1	0.252873563	0.536585366	0.34375	0.100072358	0.571428571	0.195121951	0.290909091	0.248031414	0.571428571	0.292682927	0.387096774	0.309723813	0.545454545	0.292682927	0.380952381	0.295248741	0.483870968	0.365853659	0.416666667	0.294315098	0.541666667	0.317073171	0.4	0.306672706	0.428571429	0.43902439	0.43373494	0.283635722
1306	3rwv	98	0	N/A	1	0.211538462	0.268292683	0.23655914	0.01681682	0.333333333	0.146341463	0.203389831	0.103417538	0.263157895	0.12195122	0.166666667	0.050464733	0.3	0.146341463	0.196721311	0.082199494	0.269230769	0.170731707	0.208955224	0.065962837	0.75	0.512195122	0.608695652	0.546883828	0.633333333	0.463414634	0.535211268	0.448542614
1307	4gxg	98	1	N/A	1	0.52238806	0.833333333	0.642201835	0.550991068	0.941176471	0.380952381	0.542372881	0.549664631	0.961538462	0.595238095	0.735294118	0.715435203	0.96969697	0.761904762	0.853333333	0.830698715	0.674418605	0.69047619	0.682352941	0.601351518	0.833333333	0.714285714	0.769230769	0.719891847	0.622222222	0.666666667	0.643678161	0.550685206
1308	4gjq	98	1	N/A	1	0.291970803	0.975609756	0.449438202	0.321249591	0.941176471	0.390243902	0.551724138	0.556368806	0.923076923	0.585365854	0.71641791	0.688135004	1	0.731707317	0.845070423	0.827594153	0.682926829	0.682926829	0.682926829	0.602181488	0.805555556	0.707317073	0.753246753	0.697689541	0.62	0.756097561	0.681318681	0.594670918
1309	2euk	98	1	N/A	1	0.302158273	1	0.464088398	0.348190098	0.9375	0.357142857	0.517241379	0.527853316	1	0.761904762	0.864864865	0.84711745	1	0.880952381	0.936708861	0.924433103	0.62962963	0.80952381	0.708333333	0.62879081	0.772727273	0.80952381	0.790697674	0.735154501	0.53968254	0.80952381	0.647619048	0.551817296
1310	4gix	98	1	N/A	1	0.2	0.357142857	0.256410256	-0.005432857	0.9375	0.357142857	0.517241379	0.528687225	0.96	0.571428571	0.71641791	0.697737582	1	0.5	0.666666667	0.665994285	0.6875	0.523809524	0.594594595	0.515281323	0.805555556	0.69047619	0.743589744	0.687586169	0.612244898	0.714285714	0.659340659	0.56684477
1311	2evl	98	1	N/A	1	0.306569343	1	0.469273743	0.357622649	0.833333333	0.357142857	0.5	0.483086883	1	0.738095238	0.849315068	0.831525132	0.840909091	0.880952381	0.860465116	0.823810127	0.515151515	0.80952381	0.62962963	0.529717864	0.777777778	0.833333333	0.804597701	0.752766521	0.523076923	0.80952381	0.635514019	0.537188508
1312	3rzn	98	1	N/A	1	0.347107438	1	0.515337423	0.424150027	0.941176471	0.380952381	0.542372881	0.548850806	0.96969697	0.761904762	0.853333333	0.830190144	0.903225806	0.666666667	0.767123288	0.730587569	0.710526316	0.642857143	0.675	0.598080581	0.777777778	0.833333333	0.804597701	0.753088244	0.557377049	0.80952381	0.660194175	0.569092768
1313	1sx6	98	1	N/A	1	0.283783784	1	0.442105263	0.315019482	0.833333333	0.357142857	0.5	0.483086883	1	0.714285714	0.833333333	0.815662996	0.794117647	0.642857143	0.710526316	0.650981642	0.485714286	0.80952381	0.607142857	0.501038034	0.765957447	0.857142857	0.808988764	0.758193613	0.53125	0.80952381	0.641509434	0.544789429
1314	4h2z	98	1	N/A	1	0.325396825	1	0.491017964	0.393273344	0.75	0.292682927	0.421052632	0.399291231	0.744186047	0.780487805	0.761904762	0.700152832	0.673913043	0.756097561	0.712643678	0.636304322	0.576271186	0.829268293	0.68	0.596776965	0.583333333	0.853658537	0.693069307	0.615308109	0.445945946	0.804878049	0.573913043	0.460271229
1315	3s0k	98	1	N/A	1	0.258064516	0.975609756	0.408163265	0.251078084	0.736842105	0.341463415	0.466666667	0.428118584	0.704545455	0.756097561	0.729411765	0.658529553	0.804878049	0.804878049	0.804878049	0.755495333	0.430379747	0.829268293	0.566666667	0.454112122	0.5	0.804878049	0.61682243	0.515249552	0.578947368	0.804878049	0.673469388	0.586708486
1316	3cr2	99	0	N/A	N/A	0.215686275	1	0.35483871	0.326309721	0.642857143	0.818181818	0.72	0.682217942	0.153846154	0.181818182	0.166666667	0.039671151	1	0.727272727	0.842105263	0.837057458	0.189655172	1	0.31884058	0.277168448	0.9	0.818181818	0.857142857	0.839543413	0.222222222	0.727272727	0.340425532	0.249279745
1317	4pdz	99	0	N/A	N/A	0.189655172	1	0.31884058	0.277168448	0.142857143	0.181818182	0.16	0.027039126	0.166666667	0.181818182	0.173913043	0.053222274	0.166666667	0.181818182	0.173913043	0.053222274	0.234042553	1	0.379310345	0.356917708	0.421052632	0.727272727	0.533333333	0.471959831	0.285714286	0.363636364	0.32	0.214233073
1318	3iqo	99	0	N/A	N/A	0.1	0.272727273	0.146341463	-0.054366028	0.214285714	0.272727273	0.24	0.117427848	0.230769231	0.272727273	0.25	0.133150057	0.153846154	0.181818182	0.166666667	0.036313652	0.133333333	0.545454545	0.214285714	0.025776963	0.214285714	0.272727273	0.24	0.117427848	0.266666667	0.363636364	0.307692308	0.194174789
1319	3gk4	99	1	N/A	N/A	0.215686275	1	0.35483871	0.326309721	0.230769231	0.272727273	0.25	0.136168544	0.25	0.272727273	0.260869565	0.153014037	1	0.727272727	0.842105263	0.837057458	0.066666667	0.272727273	0.107142857	-0.169613383	0.9	0.818181818	0.857142857	0.839543413	0.3	0.545454545	0.387096774	0.290118933
1320	3gk2	99	1	N/A	N/A	0.224489796	1	0.366666667	0.337198197	0.166666667	0.181818182	0.173913043	0.050062617	0.166666667	0.181818182	0.173913043	0.050062617	0.642857143	0.818181818	0.72	0.681081519	0.238095238	0.909090909	0.377358491	0.326761601	0.214285714	0.272727273	0.24	0.117427848	0.083333333	0.181818182	0.114285714	-0.077151675
1321	3gk1	99	1	N/A	N/A	0.146341463	0.545454545	0.230769231	0.060270967	0.357142857	0.454545455	0.4	0.305312405	0.181818182	0.181818182	0.181818182	0.064935065	0.9	0.818181818	0.857142857	0.839064541	0.081081081	0.272727273	0.125	-0.113111922	0.75	0.818181818	0.782608696	0.750939261	0.130434783	0.272727273	0.176470588	0.009775307
1322	3at2	100	0	N/A	N/A	0.088669951	1	0.162895928	0.191725704	0.388888889	0.388888889	0.388888889	0.354078762	0.275862069	0.888888889	0.421052632	0.450630024	0.290322581	1	0.45	0.499897907	0.272727273	1	0.428571429	0.480936945	0.6	1	0.75	0.759746793	0.409090909	1	0.580645161	0.612724678
1323	3fwq	100	0	N/A	N/A	0.081447964	1	0.150627615	0.170661593	0.35	0.388888889	0.368421053	0.330953266	0.363636364	0.666666667	0.470588235	0.454196209	0.45	1	0.620689655	0.647047824	0.111111111	0.333333333	0.166666667	0.111281766	0.424242424	0.777777778	0.549019608	0.543066469	0.302325581	0.722222222	0.426229508	0.422925946
1324	3c13	100	1	N/A	N/A	0.123287671	1	0.219512195	0.269038648	0.705882353	0.666666667	0.685714286	0.668320635	0.291666667	0.777777778	0.424242424	0.430486136	0.708333333	0.944444444	0.80952381	0.806197501	0.204081633	0.555555556	0.298507463	0.274556631	0	0	0	-0.07504449	0.352941176	1	0.52173913	0.56157815
1325	3at4	100	1	N/A	N/A	0.072874494	1	0.135849057	0.139847675	0.5625	0.5	0.529411765	0.504998407	0.333333333	0.944444444	0.492753623	0.524996207	0.514285714	1	0.679245283	0.697390324	0.208955224	0.777777778	0.329411765	0.343394257	0.5625	1	0.72	0.733034962	0.391304348	1	0.5625	0.596908273
1326	2zjw	100	1	N/A	N/A	0.08372093	1	0.154506438	0.176622135	0.5625	0.5	0.529411765	0.505078817	0.354166667	0.944444444	0.515151515	0.544561622	0.390243902	0.888888889	0.542372881	0.55700188	0.266666667	0.888888889	0.41025641	0.440640595	0.382978723	1	0.553846154	0.589582969	0.382978723	1	0.553846154	0.589582969
1327	3axw	100	1	N/A	N/A	0.120805369	1	0.215568862	0.264422968	0.5	0.444444444	0.470588235	0.442699468	0.3	0.833333333	0.441176471	0.456604291	0.548387097	0.944444444	0.693877551	0.700154765	0.172839506	0.777777778	0.282828283	0.296858799	0	0	0	-0.074798765	0.367346939	1	0.537313433	0.575091613
1328	3bqc	100	1	N/A	N/A	0.125	1	0.222222222	0.272384927	0.588235294	0.555555556	0.571428571	0.547544233	0.318181818	0.777777778	0.451612903	0.455072916	0.708333333	0.944444444	0.80952381	0.806197501	0.171052632	0.722222222	0.276595745	0.280139527	0	0	0	-0.072169557	0.391304348	1	0.5625	0.596624446
1329	1s8c	101	0	N/A	1	0.1875	0.9	0.310344828	0.291416836	0.5	0.45	0.473684211	0.423264268	0.378378378	0.7	0.49122807	0.447543998	0.310344828	0.45	0.367346939	0.29501516	0.279069767	0.6	0.380952381	0.319771475	0.565217391	0.65	0.604651163	0.562426469	0.301886792	0.8	0.438356164	0.410847583
1330	1s13	101	0	N/A	1	0.166666667	0.85	0.278688525	0.240022423	0.529411765	0.45	0.486486486	0.439976769	0.4375	0.7	0.538461538	0.495619905	0.421052632	0.8	0.551724138	0.522962112	0.333333333	0.8	0.470588235	0.443149413	0.576923077	0.75	0.652173913	0.617690353	0.303571429	0.85	0.447368421	0.429751406
1331	1ozr	101	0	N/A	1	0.184782609	0.85	0.303571429	0.272458271	0.529411765	0.45	0.486486486	0.439976769	0.382352941	0.65	0.481481481	0.431361259	0.611111111	0.55	0.578947368	0.53894569	0.327272727	0.9	0.48	0.472446526	0.470588235	0.8	0.592592593	0.563109084	0.293103448	0.85	0.435897436	0.418224185
1332	1n45	101	0	N/A	1	0.191011236	0.85	0.311926606	0.282800281	0.529411765	0.45	0.486486486	0.439976769	0.451612903	0.7	0.549019608	0.506435547	0.411764706	0.7	0.518518519	0.4752772	0.363636364	0.8	0.5	0.472226598	0.416666667	0.75	0.535714286	0.499369752	0.321428571	0.9	0.473684211	0.466275155
1333	1twn	101	0	N/A	1	0.182795699	0.85	0.300884956	0.269080195	0.5	0.45	0.473684211	0.423264268	0.388888889	0.7	0.5	0.456452031	0.423076923	0.55	0.47826087	0.421131638	0.314814815	0.85	0.459459459	0.441802131	0.405405405	0.75	0.526315789	0.489997197	0.283333333	0.85	0.425	0.407175701
1334	1ozw	101	0	N/A	1	0.163636364	0.9	0.276923077	0.247959738	0.529411765	0.45	0.486486486	0.439976769	0.4375	0.7	0.538461538	0.495619905	0.423076923	0.55	0.47826087	0.421131638	0.380952381	0.8	0.516129032	0.488076365	0.421052632	0.8	0.551724138	0.522962112	0.288135593	0.85	0.430379747	0.412642695
1335	1twr	101	0	N/A	1	0.184782609	0.85	0.303571429	0.272458271	0.529411765	0.45	0.486486486	0.439976769	0.393939394	0.65	0.490566038	0.440791549	0.6	0.45	0.514285714	0.477785	0.303030303	1	0.465116279	0.480809481	0.394736842	0.75	0.517241379	0.480952392	0.296296296	0.8	0.432432432	0.404841358
1336	1t5p	101	0	N/A	1	0.096153846	1	0.175438596	0.155043418	0.909090909	0.666666667	0.769230769	0.764200513	0.375	1	0.545454545	0.570204331	0.48	0.8	0.6	0.581799618	0.25862069	1	0.410958904	0.446618501	0.323529412	0.733333333	0.448979592	0.42803365	0.304347826	0.933333333	0.459016393	0.476857888
1337	3k4f	101	1	N/A	1	0.186915888	1	0.31496063	0.32108065	0.529411765	0.45	0.486486486	0.439976769	0.485714286	0.85	0.618181818	0.595902752	0.463414634	0.95	0.62295082	0.618753506	0.307692308	0.8	0.444444444	0.416995347	0.346938776	0.85	0.492753623	0.474568712	0.333333333	0.9	0.486486486	0.478762903
1338	3hok	101	1	1	1	0.195876289	0.95	0.324786325	0.320382362	0.529411765	0.45	0.486486486	0.439976769	0.382352941	0.65	0.481481481	0.431361259	0.571428571	0.6	0.585365854	0.541664174	0.326923077	0.85	0.472222222	0.454426977	0.333333333	0.8	0.470588235	0.443149413	0.305084746	0.9	0.455696203	0.448568462
1339	1ejd	102	0	N/A	1	0.173913043	1	0.296296296	0.309938569	1	0.194444444	0.325581395	0.425117066	0.53125	0.944444444	0.68	0.674627866	0.518518519	0.388888889	0.444444444	0.405010823	0.36	0.75	0.486486486	0.456488941	0.428571429	0.25	0.315789474	0.280737963	0.684210526	0.722222222	0.702702703	0.674150835
1340	3spb	102	0	N/A	1	0.162162162	1	0.279069767	0.288450381	1	0.138888889	0.243902439	0.358418491	0.5	0.916666667	0.647058824	0.638798382	0.791666667	0.527777778	0.633333333	0.62068878	0.608695652	0.777777778	0.682926829	0.655007554	0.296296296	0.222222222	0.253968254	0.196861818	0.514285714	0.5	0.507042254	0.461355187
1341	1ejc	102	0	N/A	1	0.230263158	0.972222222	0.372340426	0.388378424	1	0.25	0.4	0.483214582	0.557692308	0.805555556	0.659090909	0.633576002	0.296296296	0.222222222	0.253968254	0.196861818	0.471698113	0.694444444	0.561797753	0.52371169	0	0	0	-0.070604757	0.526315789	0.555555556	0.540540541	0.496175015
1342	1eyn	102	1	N/A	1	0.179104478	1	0.303797468	0.318971152	1	0.25	0.4	0.483214582	0.618181818	0.944444444	0.747252747	0.738209931	0.268292683	0.305555556	0.285714286	0.214134855	0.433962264	0.638888889	0.516853933	0.472456367	0.814814815	0.611111111	0.698412698	0.68254283	0.59375	0.527777778	0.558823529	0.520976581
1343	3lth	102	1	1	1	0.170731707	0.972222222	0.290456432	0.295861424	0.882352941	0.416666667	0.566037736	0.58436388	0.787878788	0.722222222	0.753623188	0.732327075	0.469387755	0.638888889	0.541176471	0.497823624	0.434782609	0.833333333	0.571428571	0.552592612	0.6	0.833333333	0.697674419	0.675168913	0.462686567	0.861111111	0.601941748	0.586426889
1344	3swq	102	1	N/A	1	0.157894737	1	0.272727273	0.28023924	0.866666667	0.361111111	0.509803922	0.536763382	0.660377358	0.972222222	0.786516854	0.779988307	0.707317073	0.805555556	0.753246753	0.730198483	0.434210526	0.916666667	0.589285714	0.584889473	0.470588235	0.888888889	0.615384615	0.604044975	0.464788732	0.916666667	0.61682243	0.610537275
1345	3upk	102	1	N/A	1	0.169014085	1	0.289156627	0.301166525	0.875	0.388888889	0.538461538	0.560981885	0.648148148	0.972222222	0.777777778	0.771603526	0.638297872	0.833333333	0.722891566	0.70053665	0.428571429	0.833333333	0.566037736	0.547452127	0.486111111	0.972222222	0.648148148	0.650379898	0.458333333	0.916666667	0.611111111	0.605213126
1346	1wlr	103	0	N/A	N/A	0.032258065	0.25	0.057142857	-0.013738861	0	0	0	-0.038943174	0.028571429	0.0625	0.039215686	-0.012237052	0	0	0	-0.033894935	0.441176471	0.9375	0.6	0.625807079	0.111111111	0.25	0.153846154	0.119197418	0.5	1	0.666666667	0.693636847
1347	1wl6	103	0	N/A	N/A	0.032	0.25	0.056737589	-0.014684462	0	0	0	-0.035215696	0.021276596	0.0625	0.031746032	-0.027871893	0	0	0	-0.033894935	0.340425532	1	0.507936508	0.561725849	0.03030303	0.0625	0.040816327	-0.009219037	0.533333333	1	0.695652174	0.718138754
1348	1m35	103	0	N/A	N/A	0.032	0.25	0.056737589	-0.014684462	0	0	0	-0.036494568	0.028571429	0.0625	0.039215686	-0.012237052	0.842105263	1	0.914285714	0.914410723	0.277777778	0.9375	0.428571429	0.482364892	0.071428571	0.1875	0.103448276	0.060850746	0.535714286	0.9375	0.681818182	0.695417769
1349	2bhb	103	0	N/A	N/A	0.030075188	0.25	0.053691275	-0.022111077	0	0	0	-0.031106042	0.028571429	0.0625	0.039215686	-0.012237052	0.842105263	1	0.914285714	0.914410723	0.03960396	0.25	0.068376068	0.009448417	0	0	0	-0.043489028	0.571428571	1	0.727272727	0.745155061
1350	2bhc	103	0	N/A	N/A	0.030075188	0.25	0.053691275	-0.022111077	0	0	0	-0.031106042	0.027777778	0.0625	0.038461538	-0.013691595	0.842105263	1	0.914285714	0.914410723	0.019230769	0.0625	0.029411765	-0.033506234	0	0	0	-0.04239039	0.615384615	1	0.761904762	0.775158582
1351	1a16	103	1	N/A	N/A	0.032258065	0.25	0.057142857	-0.014022923	0	0	0	-0.039035347	0.020408163	0.0625	0.030769231	-0.030336018	0	0	0	-0.033974782	0.355555556	1	0.524590164	0.575481891	0	0	0	0	0.533333333	1	0.695652174	0.718109768
1352	2bh3	103	1	N/A	N/A	0.030534351	0.25	0.054421769	-0.020275962	0	0	0	-0.031106042	0.028571429	0.0625	0.039215686	-0.012237052	0	0	0	-0.048681457	0.185185185	0.625	0.285714286	0.297357437	0.023255814	0.0625	0.033898305	-0.023045136	0.64	1	0.780487805	0.791463893
1353	2bha	103	1	N/A	N/A	0.02919708	0.25	0.052287582	-0.025743004	0	0	0	-0.029623941	0.029411765	0.0625	0.04	-0.010747017	0	0	0	-0.048681457	0.272727273	0.9375	0.422535211	0.477245014	0	0	0	-0.04239039	0.571428571	1	0.727272727	0.745155061
1354	2bhd	103	1	N/A	N/A	0.029850746	0.25	0.053333333	-0.023023704	0	0	0	-0.029623941	0.03030303	0.0625	0.040816327	-0.009219037	0	0	0	-0.048681457	0.241935484	0.9375	0.384615385	0.444757562	0	0	0	-0.043489028	0.64	1	0.780487805	0.791463893
1355	1n51	103	1	N/A	N/A	0.037037037	0.25	0.064516129	0.002051758	0	0	0	-0.031106042	0.027777778	0.0625	0.038461538	-0.013691595	0.5	1	0.666666667	0.693636847	0.1875	0.9375	0.3125	0.380603229	0	0	0	-0.04239039	0.551724138	1	0.711111111	0.731305728
1356	2bn7	103	1	N/A	N/A	0.038167939	0.3125	0.068027211	0.006275893	0	0	0	-0.031106042	0.028571429	0.0625	0.039215686	-0.012237052	0.941176471	1	0.96969697	0.968997789	0.067567568	0.3125	0.111111111	0.074953926	0	0	0	-0.043489028	0.666666667	1	0.8	0.808757102
1357	2h6a	104	0	N/A	N/A	0.238095238	0.882352941	0.375	0.396726917	0.5	0.470588235	0.484848485	0.451049122	0.65	0.764705882	0.702702703	0.683233929	0.117647059	0.117647059	0.117647059	0.057406095	0.358974359	0.823529412	0.5	0.500027584	0.294117647	0.294117647	0.294117647	0.245924876	0.390243902	0.941176471	0.551724138	0.569535325
1358	1sml	104	0	N/A	N/A	0.061538462	0.235294118	0.097560976	-0.005513216	0.277777778	0.294117647	0.285714286	0.235566609	0.590909091	0.764705882	0.666666667	0.64696976	0.111111111	0.117647059	0.114285714	0.051990287	0.160493827	0.764705882	0.265306122	0.261288065	0.35	0.411764706	0.378378378	0.333509314	0.454545455	0.882352941	0.6	0.601046981
1359	2fu6	104	0	N/A	N/A	0.229508197	0.823529412	0.358974359	0.369319028	0.095238095	0.117647059	0.105263158	0.037499133	0.590909091	0.764705882	0.666666667	0.64696976	0.7	0.823529412	0.756756757	0.741521365	0.384615385	0.882352941	0.535714286	0.543479835	0.294117647	0.294117647	0.294117647	0.245924876	0.46875	0.882352941	0.612244898	0.612080045
[truncated: 1,169 more rows]
