# Supplementary material for: Predicting binding sites from unbound versus bound protein structures
Source: Sci Rep. 2020 Sep 28;10:15856. doi: 10.1038/s41598-020-72906-7 (PMC7522209; doi:10.1038/s41598-020-72906-7)
Supplement: Supplementary file 3 — Supplementary Table S2. [file 41598_2020_72906_MOESM3_ESM.txt]

Family	Global Average Apo RMSD	Global Average Holo RMSD	BS Average Apo RMSD	BS Average Holo RMSD	Binding site size	Sequence_overlap_with_Cryptosite(1=family_exists_in_CryptoSite|0=family_NOT_in_CryptoSite)	Surfnet_Median_MCC_Apo	Ligsite_Median_MCC_Apo	Ghecom_Median_MCC_Apo	Fpocket_Median_MCC_Apo	Depth_Median_MCC_Apo	Autosite1.1_Median_MCC_Apo	Kalasanty_Median_MCC_Apo	Surfnet_Median_MCC_Holo	Ligsite_Median_MCC_Holo	Ghecom_Median_MCC_Holo	Fpocket_Median_MCC_Holo	Depth_Median_MCC_Holo	Autosite1.1_Median_MCC_Holo	Kalasanty_Median_MCC_Holo	Surfnet_Median_F_Apo	Ligsite_Median_F_Apo	Ghecom_Median_F_Apo	Fpocket_Median_F_Apo	Depth_Median_F_Apo	Autosite1.1_Median_F_Apo	Kalasanty_Median_F_Apo	Surfnet_Median_F_Holo	Ligsite_Median_F_Holo	Ghecom_Median_F_Holo	Fpocket_Median_F_Holo	Depth_Median_F_Holo	Autosite1.1_Median_F_Holo	Kalasanty_Median_F_Holo
1	0.387892	0.3050457	0.369963	0.2750574	33	0	0.476554657	0.458086881	0.579439497	0	0.257073132	0.583813734	0.439550466	0.477610016	0.481739538	0.60663996	0.342220882	0.343948463	0.578985267	0.475637987	0.62245614	0.529457066	0.595744681	0.023255814	0.476278725	0.634480207	0.58018648	0.623376623	0.545343137	0.61037234	0.363732768	0.533333333	0.66025641	0.6031746
2	0.2890325	0.2955723	0.2310004	0.2831033	42	0	0.141885777	0.620986812	0.439843555	0.536805721	0.655940252	0.658877066	0.643691426	0.136641287	0.637953816	0.450769146	0.430828155	0.713805639	0.681567484	0.641403084	0.301515152	0.606451613	0.42364107	0.538875437	0.704691358	0.68115942	0.69939759	0.293201754	0.62295082	0.421182266	0.43700565	0.760959471	0.705053853	0.698620189
3	0.594136	0.7344341	0.4119323	0.7051208	30	0	0.256870405	0.61696081	0.786798454	0.604599054	0.54272042	0.786798454	0.753778361	0.228518119	0.624849865	0.757965403	0.601497534	0.564145557	0.7615072	0.758340443	0.277777778	0.625	0.805970149	0.62745098	0.582278481	0.805970149	0.759493671	0.26969697	0.646530612	0.796551724	0.660269192	0.595575723	0.780193237	0.76436222
4	0.2595367	0.2491319	0.2600786	0.3486899	40	0	0.439203092	0.649632431	0.385278144	0.600898028	0.411584078	0.623879627	0.654941634	0.44417264	0.649632431	0.444669218	0.65276561	0.405322121	0.32419518	0.700298951	0.538127413	0.649902751	0.35321821	0.591349062	0.527629234	0.66199095	0.690978501	0.534351145	0.655737705	0.394034537	0.644067797	0.521052632	0.423388818	0.74995671
5	1.0806766	0.949429	1.2291819	1.1848831	27	1	0.278295186	0.250565203	0.576500042	0.423717814	0.450359492	0.333588398	0.655206303	0.326018326	0.234776936	0.620203566	0.370588864	0.42960191	0.376478396	0.61911595	0.459973553	0.331253545	0.59527027	0.461842105	0.567059484	0.456965395	0.703003876	0.492857143	0.337979094	0.632692308	0.429361179	0.55755078	0.520471464	0.692393321
6	0.2685058	0.2004354	0.2239416	0.2114162	26	0	0.085525551	0.79634488	0.75820925	0.674330618	0.361124442	0.798194354	0.724056877	0.119771398	0.796344879	0.771117224	0.756870806	0.617562429	0.791731645	0.738325161	0.18363764	0.8	0.75845666	0.694764863	0.389626819	0.814814815	0.731283423	0.20989011	0.8	0.772727273	0.776226415	0.63134058	0.806734578	0.754098361
7	0.7592572	0.627604	2.9005571	6.285565	15	0	0.352469609	0.013687628	-0.036520874	0	-0.186210487	-0.024559789	0	0.254750479	-0.159572345	-0.009038769	0	-0.110800951	0.289491039	0	0.563301282	0.285714286	0.034482759	0	0.332602018	0.177865613	0	0.50802139	0.151472651	0.105555556	0.041666667	0.37289916	0.516227181	0
8	0.4016677	0.3501954	0.1974941	0.1581951	15	1	-0.154404318	-0.14960591	-0.112853219	-0.115067279	0.101727941	-0.160501802	0	-0.165082661	-0.15	-0.112853219	-0.121879511	0.290684657	-0.161308426	0.137198813	0.047065338	0	0	0	0.262337662	0	0	0.02173913	0	0	0	0.340909091	0	0.239583333
9	1.1859703	1.5082986	2.1180404	2.5034015	32	0	0.345108727	0.642651362	0.65155298	0.675331854	0.215372648	0.69151461	0.657587767	0.382231845	0.486871735	0.528485454	0.553346782	0.404036496	0.592594626	0.607199023	0.554072711	0.692307692	0.666666667	0.693877551	0.483378257	0.75862069	0.742112125	0.557057057	0.52173913	0.511627907	0.545454546	0.574175824	0.647058824	0.700083542
10	0.3461044	0.5468493	0.1619846	0.3242234	22	0	0.42637157	0.747957592	0.82788135	0.56017316	0.380027363	0.660198624	0.69494447	0.384654168	0.716028299	0.830268995	0.622269145	0.603570114	0.666369779	0.674849591	0.48888889	0.790697674	0.85	0.636363636	0.481012658	0.71698113	0.73684211	0.466666667	0.761904762	0.857142857	0.688735178	0.667868853	0.713920817	0.718001169
11	0.6844015	0.4869091	1.097629	0.9295718	57	1	0.253253119	0.460709022	0.52242602	0.487240716	0.43806563	0.490297991	0.311155124	0.268416816	0.452210362	0.535890553	0.54047226	0.470481726	0.276164392	0.394708993	0.391111111	0.432432432	0.60784314	0.571428571	0.53781513	0.56	0.387096774	0.373131678	0.418318524	0.603054207	0.583591331	0.56	0.31124498	0.485849057
12	0.604092	0.333937	2.3632783	0.1510185	17	0	0.151301773	-0.057874355	-0.030265707	-0.029036741	0.100968495	0.038663832	-0.000318291	0.075482409	-0.05703322	-0.046311295	-0.037486193	-0.055072873	0.035280469	-0.023001659	0.156741907	0	0.045478036	0.045983087	0.160787861	0.113207547	0.066242713	0.134020619	0	0.039215686	0.042553192	0.052631579	0.11111111	0.066666667
13	0.2634617	0.2349411	0.1749771	2.0118455	33	0	0.529533751	-0.122012982	0.506774347	-0.122012982	-0.109598767	-0.134621556	0.624509863	0.52912844	-0.122012982	0.229439852	-0.111966803	-0.117626721	-0.136151544	0.548792793	0.553677644	0	0.495374653	0	0.068427835	0	0.641737892	0.563682949	0	0.235930736	0	0.079382716	0	0.526675787
14	0.5695269	0.503208	1.2230189	0.5342399	42	0	0.295520434	0.556499098	0.610299777	0.496490168	0.294819211	0.606066981	0.546839063	0.325731537	0.559027713	0.628490255	0.506656825	0.471742875	0.596971035	0.549582735	0.587301587	0.603174603	0.64516129	0.566666667	0.518518519	0.712328767	0.675675676	0.599802372	0.588135593	0.666666667	0.576036866	0.658938622	0.686567164	0.688259109
15	0.3498435	0.4218996	0.3218975	0.4996645	39	0	0.465817307	0.561886914	0.762222	0.529466785	0.74641777	0.77271232	0.67870076	0.473416184	0.583784029	0.792185988	0.694319785	0.70056529	0.7819749	0.69642618	0.472727273	0.547648903	0.79060546	0.517065391	0.77362637	0.79924894	0.7158724	0.480040903	0.56641604	0.815789474	0.703846154	0.734422881	0.80766069	0.727272727
16	0.1514323	0.3168641	0.1242003	0.2424885	16	0	0.024589209	0.014630143	-0.079812588	-0.017713296	-0.095558841	-0.087610031	-0.083567896	0.026631256	0.012013251	-0.058412124	-0.035139884	0.379331052	-0.024925182	-0.060307978	0.175824176	0.117647059	0.05	0.099033816	0.070802005	0.073400673	0.074772886	0.176956522	0.115966387	0.071511628	0.093023256	0.391812866	0.129032258	0.083333333
17	0.8314833	0.4540301	1.1759638	0.7250035	32	0	0.224816858	0.521266159	0.605311891	0.298992646	0.577655434	0.721759848	0.77728201	0.369462249	0.625485919	0.70819269	0.727564913	0.569903897	0.821649511	0.778567247	0.243902439	0.510638298	0.638888889	0.326530612	0.615384615	0.736842105	0.78481013	0.349357449	0.62622549	0.732181854	0.742014742	0.601880878	0.837265287	0.789665337
18	0.2148292	0.0935511	0.1463378	0.085464	19	0	0.471667945	0.777936956	0.834241757	0.643034075	0.626251751	0.704296429	0.569896309	0.48456133	0.78498706	0.83960995	0.704761583	0.660499255	0.68561515	0.54798864	0.484096073	0.8	0.853571429	0.673758865	0.643375681	0.716981132	0.58018648	0.49675325	0.810810811	0.85714286	0.727941177	0.672619048	0.70394511	0.55882353
19	0.2497719	0.2266876	0.1060252	0.1146172	11	0	-0.131016276	0.77000507	0.71093343	0.80717615	0.156509445	0.636302742	0.518372314	-0.141910342	0.79406434	0.71093343	0.74782252	0.18849042	0.62934252	0.5142031	0	0.763925729	0.717142857	0.80026455	0.165197342	0.602852853	0.46320922	0	0.785714286	0.72	0.733333333	0.189189189	0.594594595	0.458333333
20	0.8395843	1.2741832	1.0337347	2.0107975	57	0	0.204732052	0.38788128	0.47424953	0.524920752	0.371363647	-0.118011706	0.68299119	0.193638217	0.403919742	0.54000844	0.357776616	0.487835418	0.596492934	0.633423236	0.3514377	0.323529412	0.57657658	0.514285714	0.488095238	0	0.72	0.358638658	0.347104247	0.598039216	0.40755814	0.571878533	0.647423479	0.677107939
21	0.2147712	0.3370779	5.5262342	1.8237489	37	0	-0.06071591	0.390520755	0.5103349	0.452940907	0.290703186	0.747840231	0.72485829	0.043697198	0.38923888	0.534303632	0.486488766	0.340061434	0.727810703	0.721478577	0.137032367	0.295454545	0.77936405	0.682733051	0.514871795	0.755555556	0.7311828	0.260617335	0.295454545	0.803075397	0.75	0.584820445	0.734012451	0.720824742
22	0.7267831	0.9719168	0.8180589	1.4775482	23	1	0.302698529	0.223705108	0.192614155	0.17614641	0.608639842	0.930031637	0.691351727	0.326944576	0.245988691	0.198028195	0.211293636	0.460097013	0.77947278	0.654573306	0.299196255	0.278205128	0.263768116	0.246969697	0.629166667	0.936170213	0.691768431	0.314289712	0.3	0.261486103	0.284848485	0.486446886	0.792353823	0.648015873
23	0.5433902	0.5883494	1.0190558	0.3734649	25	0	-0.10441353	0.005721094	-0.085851936	-0.099914868	0.038447285	-0.092725171	0	-0.129310598	-0.096954377	-0.092398714	-0.104226907	0.211217936	-0.085556645	0	0.044444444	0.093023256	0	0	0.200152788	0	0	0.016393443	0	0	0	0.296936902	0	0
24	1.0005277	0.612308	4.391036	4.6647394	50	1	-0.281392335	0.388890455	0.528148383	-0.13430574	0.111993107	-0.093566298	-0.077075209	-0.349284668	0.411607143	0.499317013	0.439412308	0.243026159	-0.090055716	-0.085968081	0.038222763	0.359375	0.821206744	0	0.355951057	0	0	0	0.35483871	0.833333333	0.666666667	0.5	0	0
25	0.8829275	0.7041346	1.8470209	0.9179697	33	1	0.22692586	0.62725636	0.628031302	-0.082892974	0.309263334	-0.097140736	0.471966343	0.415733622	0.684660034	0.706456225	-0.072490155	0.344563228	-0.108472382	0.750805084	0.319215557	0.625	0.59787234	0	0.393225074	0	0.529456967	0.424230835	0.666530612	0.704644412	0	0.42	0	0.773249739
26	0.3485547	0.3563852	0.443884	0.3381345	27	0	0.343840468	0.67014079	0.841536188	0.78950484	0.532989365	0.76842877	0.73530188	0.333687702	0.656468639	0.886403669	0.805136519	0.492585124	0.729656502	0.71664213	0.42431899	0.696464646	0.867924528	0.81666667	0.597210715	0.8030754	0.77561328	0.415778252	0.681818182	0.90381058	0.83509434	0.5753596	0.762634631	0.75559947
27	0.2615743	0.2617705	0.2364647	0.8979884	16	0	0.279269625	0.518973151	0.49545669	0.455595277	0.215668701	0.469406104	0.41835773	0.26496233	0.518226075	0.467423703	0.477716068	0.385226243	0.436435781	0.426281883	0.228583091	0.545955882	0.46153846	0.416747058	0.236338376	0.417344173	0.36159346	0.216971591	0.545454545	0.442630597	0.433921569	0.334029955	0.380952381	0.370053476
28	1.11063	1.0932731	1.8868749	1.6374879	34	1	0.616320807	0.67309238	0.75636164	0.79620153	0.488652037	0.683271	0.70392249	0.419279973	0.640945872	0.779433649	0.732824388	0.587011405	0.726014106	0.667852093	0.659793814	0.690909091	0.77192982	0.81355932	0.547008547	0.73529412	0.75	0.474564731	0.640648567	0.80625	0.766917293	0.65320998	0.767331434	0.715296198
29	0.2137757	0.2572091	0.261473	0.2389132	24	0	0.458117611	0.527900153	0.594099986	0.629476088	0.47319694	0.666950294	0.610378618	0.559557611	0.52790015	0.594099986	0.578138779	0.44619213	0.602496094	0.65185611	0.581818182	0.578947368	0.611111111	0.65	0.592592593	0.727272727	0.681818182	0.644268775	0.578947368	0.621345029	0.623481781	0.561189559	0.666666667	0.723404255
30	0.1780229	0.1458258	0.1450697	0.2172298	22	0	-0.114643412	0.471024643	0.207306507	0.51012538	0.336298264	0.213874069	0.592237159	-0.07459156	0.452629949	0.52027093	0.513641576	0.435550304	0.273861673	0.56664825	0.054058442	0.511627907	0.255813954	0.543292683	0.361874198	0.282828283	0.603174603	0.048387097	0.493909192	0.542857143	0.539295393	0.44068037	0.325581395	0.580132126
31	0.2296366	0.1770721	0.1484223	0.1266917	17	0	-0.1460871	0.498648879	0.553659057	0.594666078	0.27915198	-0.04870533	0.56964289	-0.146957025	0.498729378	0.566223057	0.679721197	0.263763451	0.576588222	0.563040085	0.011976048	0.516129032	0.511544012	0.557758292	0.278011942	0	0.523076923	0.01183432	0.516129032	0.533333333	0.653846154	0.276923077	0.53125	0.515151515
32	0.9441289	0.7183041	0.7012106	0.7423372	26	0	0.148274395	-0.061121045	-0.059099193	-0.065691109	0.105561505	0.036447045	0	0.21553318	-0.051125272	-0.052438978	-0.064663242	0.269575308	0.120042692	0	0.180270793	0	0	0	0.16977887	0.093023256	0	0.22397892	0	0	0	0.273337426	0.173913044	0
33	0.5685373	0.3293886	0.8922858	0.7878658	47	0	0.118694967	0.406799621	0.610945785	0.271347842	0.399840473	0.689087305	0.64266318	0.193341206	0.370923048	0.666228044	0.737581494	0.530126585	0.739397764	0.714304726	0.1644427	0.339655172	0.658387097	0.333333333	0.42500736	0.706035141	0.64912281	0.189316013	0.338541667	0.694777699	0.763465771	0.530461413	0.756725146	0.725705329
34	0.3095497	0.2526645	0.1813565	0.1640523	18	0	-0.105129095	0.737330756	0.909630572	0.849107187	0.521986353	-0.064317881	0.685269724	-0.08247464	0.737330756	0.909604557	0.823215261	0.700483667	-0.064427267	0.669619803	0	0.75	0.914285714	0.857142857	0.528301887	0	0.666666667	0	0.75	0.914285714	0.833333333	0.704081633	0	0.648701299
35	0.6384207	0.1651955	0.5495332	0.0660994	6	0	0.117557702	0.585153455	0.354415534	0.352333828	0.248529255	0.336469319	0.267235792	0.1397289	0.694911853	0.366470039	0.381098838	0.25835632	0.34501995	0.280402742	0.087922705	0.553884712	0.267194458	0.298148148	0.175191816	0.255782313	0.184615385	0.098767105	0.666666667	0.280434783	0.368530021	0.17786561	0.25809436	0.196721312
36	0.2631607	0.3909551	0.2622632	0.5245577	41	0	0.286703386	0.54690927	0.022050457	0.542561297	0.379249439	0.56183337	0.489504392	0.245253897	0.546548471	0.028472942	0.643247763	0.347085016	0.593330404	0.564130097	0.305532768	0.5	0.098765432	0.571662572	0.420171958	0.59260918	0.525102041	0.264708719	0.50044603	0.100632911	0.666666667	0.378587197	0.623655914	0.59399529
37	0.2571519	0.4551106	0.1761391	0.7186998	28	0	0.295896727	0.23124308	0.347230259	0.40636296	0.274878015	0.175148308	0.54295028	0.273982408	0.507282761	-0.012148661	-0.020971588	0.35191088	-0.026372253	0.566267489	0.333333333	0.244444444	0.363148479	0.41428571	0.35436259	0.239130435	0.58939974	0.332514467	0.53015873	0.055555556	0.054093567	0.422719935	0.065379552	0.602382043
38	0.1585512	0.0480058	0.1397557	0.0430531	22	0	-0.180688137	0.478406893	0.670118786	0.630785034	0.432800826	0.205874674	0.676310353	-0.185804107	0.50654404	0.71622541	0.665835752	0.466396946	0.69863626	0.71517732	0	0.517718715	0.690476191	0.654631083	0.441400304	0.255813954	0.671794872	0	0.545454545	0.72739541	0.687755102	0.438034188	0.70846395	0.709677419
39	0.2967746	0.4072814	0.2520306	0.4127659	22	0	0.089667911	0.378441391	0.380133572	0.242235494	0.31168991	0.11834318	0.2887139	0.111095979	0.41050437	0.395350637	0.294680304	0.327116314	0.235295979	0.288713897	0.14044626	0.409407666	0.40639873	0.281818182	0.32200647	0.17392619	0.29128959	0.151923077	0.43902439	0.419354839	0.321582452	0.324556463	0.269110636	0.291289593
40	0.210896	0.2943308	0.20504	0.2786591	24	0	0.400714065	0.61501898	0.69365823	0.444554072	0.603185933	0.64054452	0.5103273	0.403215665	0.594075083	0.687029461	0.507599861	0.634299076	0.658492262	0.542171153	0.423976608	0.632862644	0.725338491	0.503868472	0.643656716	0.67759563	0.56873315	0.415987461	0.602852853	0.722506394	0.565714286	0.673758865	0.690416141	0.595238095
41	0.3792713	0.3006955	0.3589771	0.2978312	28	0	-0.069408691	0.821426939	0.79901594	-0.06371833	0.669178255	0.714794909	0.77948439	-0.002920685	0.776406753	0.833165644	0.811068711	0.865727199	0.767648683	0.75922556	0.063291139	0.822676897	0.79946761	0	0.698956781	0.740112994	0.78325509	0.11986793	0.77905945	0.833333333	0.82	0.873333333	0.787176724	0.761940022
42	0.9741158	0.7653511	2.6018173	1.9083018	52	0	0.300823762	0.49742046	0.692472821	0.637277074	0.635957263	0.730494711	0.66528118	0.255569951	0.509375397	0.730487399	0.720944485	0.59319731	0.742602339	0.707465408	0.431902419	0.48943662	0.75415488	0.696969697	0.71089901	0.783263305	0.72613762	0.399480964	0.485714286	0.790816327	0.808239445	0.669047619	0.788461539	0.757688723
43	0.2297637	0.1442465	0.185944	0.0926878	16	0	0.29776572	0.67569889	0.759913429	0.77533193	0.425697907	0.745355993	0.555503994	0.29607749	0.677170066	0.731519876	0.6662853	0.480590665	0.623187979	0.55876887	0.21621622	0.685714286	0.744186047	0.761904762	0.347826087	0.727272727	0.5	0.2148038	0.684684685	0.711111111	0.63372549	0.410864198	0.581818182	0.50396825
44	0.6436393	0.7793231	0.6910311	0.696164	26	0	0.431262572	0.665569272	0.57659704	0.665941635	0.424750301	0.748294434	0.77232797	0.108935004	0.69410473	0.57659704	0.679345469	0.475526703	0.775133279	0.796517141	0.523809524	0.666666667	0.555555556	0.666666667	0.543209877	0.761904762	0.80769231	0.308044122	0.7	0.555555556	0.681643132	0.576302274	0.791182171	0.837316562
45	0.4171877	0.3655603	1.6856	0.1577981	13	0	0.147936744	0.790088599	0.393371535	0.367542069	0.355609453	0.318829782	0.381808313	-0.042338622	0.54042464	0.5356047	0.453784473	0.439942152	0.340805849	0.3853572	0.102376486	0.792857143	0.324324324	0.292171717	0.268069728	0.275252525	0.295454546	0.039604392	0.545454545	0.4728836	0.412114846	0.360007639	0.29857398	0.298890063
46	0.34009	0.104897	0.1051639	0.0811505	7	0	-0.016017296	-0.05919637	-0.057471084	-0.059109139	0.234119937	-0.059465994	-0.008238803	-0.045744252	0.024077171	-0.060386785	-0.060386785	0.243720901	-0.052457494	0	0.066239316	0	0	0	0.17262665	0	0	0.054794521	0.08	0	0	0.17948718	0	0
47	0.3445394	0.272451	0.198848	0.2155163	22	0	0.151988743	0.076512794	0.424446947	0.415226149	0.377523252	0.460548167	0.351605423	0.159944191	0.38022457	0.467819644	0.123419669	0.330816745	0.447801632	0.352125809	0.424242424	0.292682927	0.37037037	0.484848485	0.550724638	0.585365854	0.511627907	0.422222222	0.512820513	0.428571429	0.263951735	0.52542735	0.578397213	0.506410256
48	1.1948878	0.6077793	0.405524	0.2827642	24	1	0.334965113	0.478563516	0.510065847	0.27423782	0.02836477	-0.087828311	0.558701833	0.481093792	0.549619082	0.700122648	0.665736399	0.483420041	0.262928969	0.603394165	0.407175356	0.535714286	0.571938776	0.332582583	0.27039627	0.049390244	0.600375235	0.516129032	0.602325581	0.744565217	0.69988345	0.565714286	0.362505978	0.631688312
49	1.1543044	0.973838	1.5122943	1.0810292	33	0	0.285380835	0.454050535	0.655240062	0.556326622	0.548886765	0.742299767	0.67125502	0.357607199	0.42573697	0.625082933	0.631360186	0.489144906	0.734425079	0.6399532	0.323419158	0.437137331	0.689733409	0.598135551	0.583608724	0.759550562	0.68873518	0.385542169	0.425531915	0.658823529	0.659574468	0.536082474	0.744186047	0.659340659
50	0.2619583	0.1974144	0.1256183	0.1094588	13	0	0.289281277	0.409529915	0.623497792	0.60135925	0.054288529	-0.086942021	0.540988065	0.339210243	0.425268439	0.663526177	0.748443823	0.052550924	-0.089728465	0.536594105	0.257425743	0.451612903	0.64516129	0.577777778	0.147058824	0	0.509803922	0.300668449	0.466666667	0.676190476	0.742857143	0.146415229	0	0.504901961
51	0.2361928	0.5688572	0.2141219	0.5352711	20	0	0.592184336	0.73813185	0.63205205	0.775626034	0.38405424	0.77562603	0.682851305	0.502553005	0.756605848	0.741264922	0.739556742	0.360840467	0.840879514	0.69187661	0.666666667	0.764705882	0.62068966	0.787878788	0.508474576	0.78787879	0.744186047	0.588135593	0.788888889	0.75	0.748778104	0.48728095	0.857142857	0.750517598
52	0.1795818	0.2853429	0.1084225	0.4786312	13	0	0.191628659	0.385687819	0.4933872	0.4582472	0.119210063	0.40726043	0.39160412	0.252910222	0.385687819	0.435401579	0.422767093	0.352910418	0.417749074	0.388058732	0.147727273	0.413793103	0.44827586	0.39393939	0.144329897	0.33766234	0.32098765	0.191217824	0.413793103	0.403975741	0.372115385	0.289022758	0.349009009	0.317073171
53	0.1237598	0.1374956	0.1476556	0.0956483	13	0	0.222847715	0.385687819	0.526531437	0.4583087	0.244977997	0.41784477	0.38974377	0.214811233	0.38568782	0.519326986	0.463603341	0.224500739	0.41559582	0.39539929	0.16987395	0.413793103	0.472727273	0.403125	0.241269841	0.34913482	0.31903041	0.163942799	0.413793103	0.464285714	0.4	0.202020202	0.34666667	0.325
54	1.1526434	0.1052835	0.804722	0.1019919	19	0	0.385188023	0.114492513	0.129066954	0.110423636	0.064083574	0.205457113	0.289519646	0.4040763	0.803643454	0.526827743	0.884932921	0.058349184	-0.006620694	0.616542178	0.361904762	0.195121951	0.205128205	0.176470588	0.175824176	0.28244898	0.355555556	0.38	0.820512821	0.565217391	0.894736842	0.156862745	0.090909091	0.62962963
55	0.3400563	1.1459596	0.3357482	1.715299	34	0	0.405748081	0.61892662	0.61458449	0.595947851	0.259721957	0.5094332	0.652955	0.418477418	0.626224291	0.749408758	0.741300438	0.602042083	0.691871288	0.669458478	0.577564335	0.653348132	0.68986024	0.62745098	0.497433763	0.63557692	0.74604236	0.595585739	0.64	0.825757576	0.823446328	0.731452456	0.767405063	0.762462885
56	0.3565415	0.2519134	0.2561967	0.1844521	16	0	0.387402654	0.466177563	0.562575803	0.562575803	0.450471462	0.488098124	0.495155595	0.405890779	0.50464876	0.519514325	0.57747317	0.497552952	0.503510336	0.47966931	0.406389557	0.524731183	0.604651163	0.604651163	0.48664238	0.540306122	0.5	0.422535211	0.5625	0.571428571	0.61904762	0.541666667	0.54534314	0.48484848
57	0.1352647	0.2338764	0.1582632	0.2493079	21	0	0.684257993	-0.253012048	-0.124460972	-0.206500557	0.351421237	0.648433542	0	0.865875703	0.678990268	0.767758588	-0.190117275	0.317682877	0.783792383	0.81510168	0.745098039	0	0	0	0.48717949	0.64516129	0	0.891860465	0.705882353	0.782352941	0	0.46332737	0.799019608	0.837719298
58	0.5381846	0.1980613	0.5234613	0.2686936	15	0	0.442405409	0.725072248	0.737824739	0.603301994	0.394084775	0.69222875	-0.197814142	0.453163753	0.758438504	0.817975423	0.584932945	0.402450907	0.71909874	-0.2042364	0.447860963	0.753781513	0.766603416	0.647619048	0.411267606	0.707142857	0	0.458041958	0.782352941	0.83600713	0.633333333	0.411036036	0.73170732	0
59	0.4254296	0.29088	0.2049723	0.5622137	21	0	-0.081904753	0.81333278	-0.0480874	0.640659707	0.385461004	-0.039684484	-0.0330189	-0.071391877	0.738737711	-0.048602487	-0.003608327	0.331159796	-0.043358574	-0.035319468	0.018181818	0.810810811	0	0.631578947	0.319327731	0	0	0.02015433	0.732539683	0	0.02631579	0.265208476	0	0
60	0.2410252	0.1712598	0.2219527	0.1493896	24	0	0.036864505	-0.032715117	-0.063961171	-0.030960601	0.056288967	-0.063671454	0.423736255	0.021666621	-0.031650043	-0.062089733	0.017825693	-0.095687802	-0.067006261	0.489740689	0.079854809	0	0	0.02631579	0.098522168	0	0.4375	0.07732865	0	0	0.070588235	0.018957346	0	0.508474576
61	0.6821363	0.3255304	1.7548454	0.7136107	20	0	0.610068153	0.63445796	0.723485558	0.44778924	0.587851852	0.7333447	0.67735766	0.006812659	0.625	0.753482625	0.625	0.51242148	0.719626562	0.682624884	0.585470086	0.658333333	0.74051408	0.470588235	0.582222222	0.74363636	0.67261905	0.103896104	0.65	0.769230769	0.65	0.487179487	0.727346939	0.678571429
62	0.7217998	0.3425516	0.2841054	0.2804033	31	0	-0.255354251	-0.122382883	0.109110779	-0.145851743	0.301775151	-0.158872661	0.199450503	-0.3140644	-0.166368781	0.124106041	-0.123382391	0.29078341	-0.151185789	0.195096938	0.068322981	0	0.186147186	0	0.426229508	0	0.355575066	0.05769231	0	0.190476191	0	0.425	0	0.35294118
63	1.0096214	2.5233091	0.4387904	1.6146667	50	0	0.139019995	0.150127813	0.329386735	0.128941883	0.274961056	0.398264475	0.198370592	0.126153467	0.156705609	0.308051175	0.186354298	0.248380424	0.221514087	0.235576787	0.189393939	0.173913043	0.380368098	0.219354839	0.290322581	0.450980392	0.224719101	0.185185185	0.176470588	0.357541899	0.257425743	0.274052478	0.296875	0.253521127
64	0.551692	0.4570867	0.2919972	0.2228356	18	0	0.194474524	-0.0719098	0.173898239	-0.121710016	-0.016736548	-0.02470228	-0.005594542	0.220044312	-0.078136919	0.158656923	-0.101674089	0.241214828	-0.064003156	-0.089920329	0.214285714	0	0.24	0	0.076923077	0.074074074	0.095238095	0.230050535	0	0.22875817	0	0.275730994	0.056877773	0.032002048
65	1.0271743	1.2459381	1.366858	1.7042295	21	0	0.191163946	0.459702175	0.287160182	0.483874337	0.338501737	-0.106671223	0.46926497	0.182741562	0.57117174	0.501272576	0.41746116	0.387421846	0.225030551	0.50613733	0.225806452	0.511627907	0.392156863	0.57692308	0.421052632	0	0.481481482	0.24253682	0.606821107	0.544202067	0.490804598	0.42706872	0.27631579	0.500931446
66	0.1223676	0.1638732	0.0849265	0.1679514	10	0	0.41388133	0.67296365	0.75406492	0.499609836	0.31562584	0.53774871	-0.189506945	0.071384285	0.63506644	0.730668725	0.596911619	0.27118202	0.557140596	-0.195774171	0.39230769	0.667408231	0.75498575	0.538461539	0.30309989	0.52027027	0	0.188679245	0.625610948	0.729442971	0.614058355	0.281991525	0.540540541	0
67	0.2363723	0.238322	0.1572542	0.1215099	10	0	0.195628294	0.63956489	0.46338313	0.462702412	0.448283722	0.381468037	0.379540223	0.19119837	0.63956489	0.46681124	0.406076058	0.47988068	0.38146804	0.37191368	0.125402941	0.620689655	0.38461538	0.395652174	0.367003367	0.29198636	0.289915966	0.122582096	0.620689655	0.38867925	0.352173913	0.40408163	0.29198636	0.28174603
68	0.223827	0.282747	0.1247149	0.2339376	23	0	0.345912375	0.838617733	0.256661316	0.023050535	0.332498885	0.624703208	0.619660905	0.341305763	0.849898753	0.034177078	0.073025725	0.228723882	0.694018343	0.667737812	0.347174755	0.854040404	0.276515152	0.126441881	0.406593407	0.641421225	0.636300897	0.343283582	0.863636364	0.108108108	0.170212766	0.311111111	0.696969697	0.697674419
69	0.3712857	0.1125115	0.0819311	0.0896244	13	0	0.190597691	0.186078325	0.347516097	0.04643196	0.36713699	-0.0633716	-0.0463695	0.185347919	0.316035399	0.336907236	-0.060747664	0.276528322	0.184040259	-0.043964533	0.168336839	0.235632184	0.37694013	0.103448276	0.365079365	0	0	0.164556962	0.357142857	0.368421053	0	0.28125	0.230769231	0
70	0.3385786	0.3757387	0.2627159	0.3309466	25	0	-0.015542685	0.81249368	0.81249368	0.786800194	0.793781088	0.91012885	0.874092744	0.231089201	0.81249368	0.812493683	0.786800194	0.707358584	0.89925204	0.823320978	0.095238095	0.818181818	0.80952381	0.780487805	0.807017544	0.91666667	0.884615385	0.280898876	0.80952381	0.80952381	0.780487805	0.731432361	0.90550133	0.838171263
71	1.0482847	0.6413598	1.0116332	0.358884	37	0	0.481756641	0.636481338	0.766675258	0.717814017	0.689601189	0.243549843	0.77082164	0.487263563	0.656383294	0.806479328	0.794275661	0.626071238	0.646109873	0.720637271	0.485804702	0.610977702	0.795027905	0.752262443	0.71505102	0.309859155	0.78383969	0.480519481	0.642857143	0.826666667	0.815789474	0.637168142	0.683544304	0.739130435
72	0.1711671	0.1778706	0.0940677	0.1192524	13	1	-0.128491739	-0.034707826	-0.040030989	0.591371033	0.018623307	-0.045795	-0.015436179	0.095084456	-0.034339575	-0.0397118	-0.037484997	0.042773756	-0.04043277	0.000275378	0.022256617	0	0	0.536195286	0.055631868	0	0	0.066326531	0	0	0	0.071428571	0	0.038461539
73	0.1586754	0.1569021	0.1536661	0.1639094	18	0	0.137454054	0.38599516	0.503794078	0.484277893	0.283257733	0.547934441	0.62948963	0.137024818	0.441733023	0.499516281	0.668850469	0.327759443	0.536783075	0.617159993	0.12	0.411764706	0.474100088	0.493589744	0.276446445	0.499145299	0.59540733	0.119808625	0.463865546	0.462686567	0.65408805	0.323293173	0.485869565	0.580796253
74	0.2602023	0.2664104	0.102007	0.2305248	18	1	0.35502838	0.840661056	0.709399507	0.694302844	0.349299781	0.642032349	0.687352793	0.35164727	0.840661056	-0.075596323	0.652657813	-0.045739706	0.776252663	0.737227625	0.327272727	0.85	0.727272727	0.714285714	0.4	0.641509434	0.679245283	0.33012821	0.85	0	0.675324675	0.044444444	0.774725275	0.733333333
75	0.4002676	0.5601742	0.2070733	0.2348636	20	0	0.492250323	0.790856528	0.734149839	0.837819642	0.371537924	0.750970081	0.71659857	0.433641901	0.833459274	0.779345712	0.79399969	0.618178585	0.765317797	0.735628084	0.5	0.810810811	0.763931104	0.857142857	0.441529235	0.762527233	0.72727273	0.444664032	0.853571429	0.804761905	0.819396051	0.638392857	0.776772247	0.747728861
76	0.4655834	0.2457102	0.6058057	3.7264722	16	0	-0.050467665	-0.0273811	-0.086883933	-0.0414512	0.228913229	0.141793539	0.113423099	0.074165342	-0.027230443	-0.095139628	-0.04866479	-0.080211042	-0.047984573	0	0.040816327	0	0	0	0.232362822	0.159090909	0.131578947	0.087114625	0	0	0	0	0	0
77	0.2066641	0.1606491	0.0611578	0.0692713	8	0	-0.028820213	-0.0303249	-0.0491515	-0.0398377	0.04863255	-0.0459335	-0.064803434	0.114022765	-0.0304997	-0.04947274	-0.0429273	0.236710496	-0.0454545	-0.0653868	0.0350487	0	0	0	0.069295102	0	0	0.067510549	0	0	0	0.159090909	0	0
78	0.2043851	0.2667229	0.1137128	0.349179	19	1	0.14137759	-0.0259458	-0.0951875	-0.047664114	-0.0980703	-0.0392765	-0.0438717	0.144121836	-0.023994949	-0.096246259	-0.04387741	-0.05882977	-0.040586285	-0.047307002	0.10120719	0	0	0	0	0	0	0.102565784	0	0	0	0.023809524	0	0
79	1.1763866	0.3572873	0.2183119	0.4557544	21	1	0.17166428	0.487966393	0.444857975	0.122214193	0.202672698	0.091315338	-0.009161409	0.224898311	0.269807699	0.456943856	0.630484	0.446383811	0.723656954	0.577873384	0.155657962	0.448275862	0.426421405	0.170779221	0.217596229	0.132075472	0.051139684	0.174039122	0.289915966	0.406185567	0.602941177	0.394444444	0.706331261	0.562637363
80	0.120261	0.1816713	0.1205455	0.175836	15	0	-0.010216855	0.210424498	0.162140521	0.169560879	-0.064328922	0.18316366	0.579740964	0.383942833	0.210424498	0.223295426	0.842119303	0.028900189	0.191598659	0.60695753	0.090909091	0.258064516	0.181818182	0.214285714	0.06185567	0.235294118	0.545454546	0.32967033	0.258064516	0.25	0.848484849	0.114942529	0.242424242	0.576923077
81	2.8788796	1.3386477	2.6037356	1.1010704	45	0	0.2703049	0.415162593	0.536030885	0.471180299	0.537967006	0.53364727	0.162518518	0.27084842	0.340907741	0.478232011	0.41949728	0.537584018	0.513846518	-0.172581843	0.40330245	0.411427009	0.621985158	0.55297736	0.626785714	0.61720668	0.298969072	0.406542056	0.319444444	0.577777778	0.471505959	0.631075542	0.604446055	0
82	0.6226035	1.6282323	0.7463876	0.5871629	19	0	0.264417429	0.58208253	0.59276821	0.4903684	0.459228938	0.55706049	0.469505616	0.30229979	0.59169311	0.618803462	0.746842935	0.495145706	0.64321505	0.5099908	0.273381295	0.615384615	0.636363636	0.55	0.492307692	0.576923077	0.476190476	0.3088785	0.623481781	0.648872527	0.77568922	0.517998244	0.65942029	0.51712615
83	0.3539788	0.4324222	0.776184	0.405027	19	0	0.580200055	0.85904232	0.785935961	0.840765825	0.67818804	0.91858676	0.771104591	0.49816519	0.82657719	0.859621847	0.862683799	0.602499686	0.905893218	0.693640503	0.625	0.876876877	0.832236842	0.875	0.721153846	0.92773109	0.78595159	0.537053571	0.85	0.898981324	0.884868421	0.638095238	0.915795587	0.712657233
84	0.74885	0.7459954	0.4501724	0.428618	24	0	0.340619794	0.64768694	0.65918811	0.729357689	0.557815186	0.672541162	0.682044113	0.35208821	0.74442725	0.331499748	0.761445634	0.570531242	0.720746432	0.676540608	0.352193261	0.666463415	0.67185501	0.743676662	0.57561728	0.702939886	0.686976079	0.36092266	0.769565217	0.39580659	0.785664336	0.608504399	0.73115942	0.686140725
85	0.5653267	0.6231031	0.2770329	0.6864023	21	0	0.332002883	0.709678277	0.79206345	0.58533915	0.619633327	0.53895002	0.633828496	0.336637894	0.741542985	0.785983137	0.698836482	0.633890929	0.635949943	0.64213103	0.343735445	0.72972973	0.81334623	0.62348178	0.643030303	0.58760108	0.636363636	0.344285426	0.756756757	0.800320128	0.724344225	0.65514158	0.65034965	0.64125874
86	0.33684	0.5101028	3.141251	0.7729343	25	0	0.319486816	0.67849435	0.601519449	0.67478664	0.55753365	0.83907745	0.695635214	0.329691775	0.696931747	0.607224624	0.647471363	0.576523143	0.686083293	0.686375683	0.315789474	0.682926829	0.633333333	0.7037037	0.56097561	0.851851852	0.707692308	0.324339132	0.706762749	0.639061617	0.678571429	0.589285714	0.69068323	0.690969346
87	0.4989456	0.41721	0.4318477	0.2743026	20	0	0.128881696	0.136049934	0.241166877	0.048456279	0.215965504	0.095062848	0.630475036	0.106835625	0.120369153	0.113003719	0.110165602	0.293038122	0.014638887	0.687701081	0.087336635	0.088932806	0.246129326	0.074074074	0.154129794	0.123184019	0.62745098	0.074280473	0.086956522	0.139225182	0.136363636	0.203890647	0.049287749	0.69
88	0.288646	0.7849062	0.222179	0.7497365	33	0	0.292433085	0.60727013	0.74068616	0.716102493	0.57785479	0.75895427	0.62075341	0.439210564	0.666214099	0.753100944	0.685232113	0.550888361	0.684769097	0.592716329	0.366758242	0.597789116	0.788732394	0.76616541	0.62818182	0.785714286	0.64333333	0.469756839	0.666666667	0.788363171	0.725082147	0.602759622	0.71657754	0.626518322
89	0.4242212	0.3856644	0.174359	0.8627447	23	0	0.33682249	0.649578798	0.601554862	0.689073247	0.40613645	0.69157863	0.66997344	0.412076725	0.652452281	0.632963722	0.672018141	0.581751009	0.722792188	0.636176064	0.34395801	0.663150956	0.649248634	0.737458194	0.459166191	0.71840243	0.67759563	0.392111537	0.666666667	0.666530612	0.689285714	0.613362202	0.747346939	0.641917503
90	0.2123018	0.078975	11.635618	0.0567521	11	0	0.122525791	0.714538499	0.019645784	0.551988216	0.034379152	0.585597069	0.442953342	0.166677085	0.753121565	0.012510109	0.55172495	0.065084211	0.590556939	0.45537822	0.080001058	0.6875	0.05505279	0.488888889	0.066666667	0.530197445	0.357936508	0.103286385	0.733333333	0.05	0.48888889	0.089552239	0.536585366	0.372881356
91	0.8433982	0.4304375	0.5244788	0.6143057	42	1	0.337022602	0.602727592	0.70942518	0.601813583	0.72937426	0.709968358	-0.101429283	0.306772276	0.613593032	0.724370361	0.606797306	0.69729039	0.771456838	-0.097489495	0.374887892	0.578688525	0.76493072	0.662671233	0.78519669	0.731481482	0	0.346666667	0.576271186	0.781609195	0.674157303	0.760869565	0.788732394	0
92	0.5014156	0.5052051	0.8591128	1.0600342	17	1	0.182596471	-0.035416667	-0.049368775	-0.052590177	0.160632088	-0.048539101	0.61150152	0.186813701	-0.035986	-0.054203746	-0.045344734	0.359043765	-0.054858004	0.632168602	0.124542125	0	0	0	0.157303371	0	0.566666667	0.154231326	0	0	0	0.285805423	0	0.591707022
93	0.2862569	0.1726877	0.1306531	0.1076219	33	0	-0.194663406	-0.0228025	-0.0562417	-0.045128754	0.26441227	-0.035868	-0.0436214	-0.176493751	-0.022428943	-0.055006232	-0.047555522	0.223236718	-0.034643536	-0.041684697	0.006456089	0	0	0	0.21043534	0	0	0.005952381	0	0	0	0.178571429	0	0
94	0.3259097	0.2730885	0.2802271	0.1984242	37	0	0.227802006	0.55109142	0.809411	0.623933816	0.620312618	0.69075145	0.60922723	0.265261889	0.427576294	0.800272784	0.684806006	0.650469148	0.703398525	0.69191857	0.25985356	0.537037037	0.822115385	0.66194332	0.64583333	0.71889952	0.63870614	0.28458498	0.436363636	0.813953488	0.689655172	0.660377359	0.727272727	0.70588235
95	0.8453896	0.6193889	1.1725719	0.3326089	26	0	-0.074234345	0.630232792	0.640123052	0.003896008	0.306485056	-0.046345428	0.093602913	0.062000207	0.649223045	0.66523303	0.622842524	0.332025168	-0.057760889	0.664364586	0.06473875	0.636363636	0.635233918	0.078649789	0.273834468	0.028985507	0.119402985	0.116067557	0.65860735	0.666806723	0.635576923	0.28097869	0.014925373	0.661538462
96	0.216039	0.3531388	0.1613659	0.1984267	24	0	-0.013460396	0.697992007	-0.018419111	0.721739596	0.422449146	0.056522354	0.73677627	0.370850981	0.734274018	0.023154148	0.762497367	0.559897837	0.051070063	0.7062797	0.112676056	0.714285714	0.052631579	0.739130435	0.470588235	0.13636364	0.73846154	0.357990463	0.752777778	0.097560976	0.783461211	0.591836735	0.133333333	0.70678733
97	0.5469512	0.2978741	0.4254885	0.3705264	15	0	0.223669732	0.30002995	0.261080997	-0.062331127	-0.042668809	-0.110195645	0	0.437660411	-0.06658003	0.348866721	0	-0.14349606	-0.133511467	0	0.333333333	0.393548387	0.285714286	0.041666667	0.183953033	0.033333333	0	0.474576271	0.068965517	0.315789474	0	0.135135135	0	0
98	1.6946614	0.5745279	2.559646	0.609459	42	1	0.04893665	0.170589762	0.174444281	0.182884133	0.173582141	0.426778267	0.366089168	0.348190098	0.527853316	0.715435203	0.742643906	0.583673913	0.719891847	0.551817296	0.29015457	0.242857143	0.27688172	0.288836846	0.312810945	0.504347826	0.484473104	0.464088398	0.517241379	0.761904762	0.804878049	0.675	0.769230769	0.647619048
99	0.4766202	0.2174239	1.0944144	0.2628459	11	0	0.277168448	0.117427848	0.053222274	0.053222274	0.277168448	0.471959831	0.214233073	0.326309721	0.136168544	0.064935065	0.837057458	-0.113111922	0.750939262	0.009775307	0.31884058	0.24	0.173913044	0.173913044	0.31884058	0.533333333	0.32	0.35483871	0.25	0.181818182	0.842105263	0.125	0.782608696	0.176470588
100	2.2171824	0.8391438	1.4346926	0.8435876	18	0	0.181193649	0.34251601	0.452413117	0.573472865	0.296109355	0.651406631	0.517825312	0.264422969	0.505078817	0.456604291	0.700154765	0.2968588	-0.072169557	0.58958297	0.15676177	0.378654971	0.445820433	0.535344828	0.297619048	0.649509804	0.503437335	0.215568862	0.529411765	0.451612903	0.693877551	0.298507463	0	0.55384615
101	0.5082995	0.5597693	0.7888609	0.5260399	20	1	0.270769233	0.439976769	0.458011192	0.4765311	0.457688006	0.511165932	0.41543344	0.320731506	0.439976769	0.513632005	0.58020884	0.43571116	0.45885906	0.46366568	0.302228192	0.486486486	0.519230769	0.516402116	0.467852257	0.543719212	0.4371268	0.31987348	0.486486486	0.54983165	0.60415834	0.45833333	0.48167093	0.47109134
102	1.0108654	1.6501502	2.2517428	2.3724427	36	1	0.309938569	0.425117066	0.63879838	0.405010823	0.52371169	0.196861818	0.496175015	0.298513974	0.548872633	0.75490673	0.599180137	0.55002237	0.662774406	0.595820008	0.296296296	0.325581395	0.65909091	0.444444444	0.561797753	0.253968254	0.540540541	0.289806529	0.52413273	0.76570048	0.632034018	0.568733154	0.672911283	0.606526429
103	0.2753527	0.2164357	0.2594516	0.1653642	16	0	-0.014684462	-0.035215696	-0.012237052	0.914410724	0.482364892	-0.009219037	0.718138754	-0.017149443	-0.031106042	-0.012237052	-0.04132812	0.412680396	-0.04239039	0.768309477	0.05673759	0	0.039215686	0.914285714	0.428571429	0.040816327	0.695652174	0.055782313	0	0.039215686	0	0.348557692	0	0.753880266
104	0.2177152	0.2263493	0.2119595	0.3081211	17	0	0.374793177	0.235566609	0.64696976	0.057406095	0.500027585	0.245924876	0.569535325	0.386450076	0.194762144	0.630554438	0.369263797	0.361770989	0.203319178	0.574071284	0.358974359	0.285714286	0.666666667	0.117647059	0.5	0.294117647	0.551724138	0.338517931	0.244485294	0.65	0.384920635	0.345150312	0.259689923	0.563492064
105	1.1867504	0.5679505	0.4570027	0.2000518	17	1	0.332234127	0.491966116	0.488599097	0.004885028	0.139935599	-0.050245993	0.533098986	0.381010275	0.551245484	0.75782555	0.341925933	0.59691291	0.343248149	0.466673465	0.346938776	0.533333333	0.533333333	0.111111111	0.253521127	0.059714795	0.53125	0.383506705	0.6	0.76491405	0.398148148	0.60909091	0.399868248	0.46260644
106	0.3394021	0.2582091	0.616502	0.4214637	26	0	0.418131123	0.692722519	0.751816318	0.695174539	0.708132053	0.61638587	0.60453993	0.447958443	0.704100402	0.682347273	0.656701866	0.584646392	0.646755301	0.637764478	0.371428571	0.708333333	0.755555556	0.714285714	0.721311475	0.63508065	0.60526316	0.421052632	0.711111111	0.701754386	0.676470588	0.610169492	0.656716418	0.64
107	0.3845888	0.1475773	0.3193058	0.1316913	36	0	0.100770953	0.124666752	0.139607199	0.153013988	0.024483583	0.100798226	0	0.045874284	0.128066717	0.198503974	0.311809131	0.082693842	0.096337464	-0.0950488	0.338232373	0.204081633	0.254545455	0.259348199	0.242179863	0.216655823	0.062626263	0.29749632	0.217647059	0.295711835	0.368024133	0.313333333	0.19615385	0.04040816
108	4.252536	0.5794682	3.0078659	0.7787001	19	0	0.341844558	0.701138521	0.637868888	0.59964721	0.425088292	0.586766633	0.415564305	0.36402298	0.593656455	0.741343717	0.702198282	0.518683819	0.616376542	0.483192243	0.413043478	0.742857143	0.697674419	0.666666667	0.507936508	0.641509434	0.5	0.42939224	0.622580645	0.767755102	0.730769231	0.573607933	0.649620105	0.527777778
109	0.2190719	0.1732019	0.167602	0.108263	20	0	0.248451998	0.764654921	0.710063871	0.46478873	0.598119118	0.50722051	0.594423178	0.232476238	0.764062803	0.662745748	0.457867221	0.530113819	0.502055088	0.59144687	0.22754491	0.764705882	0.723404255	0.5	0.571428571	0.481012658	0.590163934	0.208333333	0.763636364	0.660714286	0.493902439	0.529214559	0.475297061	0.57820137
110	1.1127236	0.4879094	0.7573934	0.4021732	23	0	0.398865882	0.714629338	0.80463629	0.716658733	0.447867482	0.833985457	0.77639911	0.360160385	0.774952032	0.918902541	0.747812593	0.611361717	0.747812593	0.746093604	0.47916667	0.75	0.829268293	0.769230769	0.557377049	0.862745098	0.80701754	0.450980392	0.8	0.930232558	0.79245283	0.666666667	0.79245283	0.77966102
111	0.717794	0.4877463	0.3345754	0.2520481	29	1	0.489959607	0.58221087	0.323136492	0.621631804	0.614206586	0.4718339	0.6613391	0.427245668	0.620243401	0.738764343	0.596531823	0.671589437	0.585250835	0.70366289	0.501994018	0.584343434	0.379310345	0.657342657	0.645861601	0.519259259	0.69150849	0.433707735	0.595008508	0.768049155	0.607092199	0.698630137	0.620286576	0.717948718
112	1.2093539	0.7926285	4.5852797	3.5611978	42	0	0.318511029	0.511096763	0.767915174	0.552265024	0.63043327	0.64593297	0.64400177	0.131910847	0.508493732	0.729426231	0.342686059	0.519445828	0.495812432	0.70535154	0.337349398	0.482758621	0.795918367	0.604166667	0.66	0.679611651	0.680412371	0.249180328	0.464285714	0.78	0.412698413	0.568807339	0.542857143	0.724137931
113	0.1255851	0.1097593	0.0972296	1.566231	23	0	0.492888578	0.79623621	0.8411025	0.895624032	0.40610545	0.88925713	0.67457418	-0.069748188	0.79623621	0.8411025	0.723218123	0.606924738	0.88925713	0.67457418	0.522727273	0.826086957	0.85	0.904761905	0.492753623	0.901960784	0.6969697	0.111111111	0.826086957	0.85	0.736842105	0.666666667	0.90196078	0.6969697
114	0.7084637	0.7556632	0.4556998	0.9158822	21	0	-0.074477438	0.423389486	0.447985418	0.121924935	0.044763237	-0.0759511	-0.054184825	0.307422143	0.631257137	0.721402457	0.7235543	0.126767453	0.620463508	-0.071115698	0.063829787	0.461538462	0.487804878	0.171428571	0.149659864	0	0	0.27631579	0.648648649	0.727272727	0.744186047	0.198198198	0.631578947	0.032258065
115	0.839712	0.5986554	0.6929619	0.7796952	49	0	0.340170888	0.45308504	0.823455555	0.83756013	0.68141184	0.72965867	0.65033627	0.443943012	0.459983297	0.796385597	0.731830544	0.683574775	0.762674812	0.7294138	0.43806561	0.421245421	0.86967886	0.88374741	0.734663981	0.774592416	0.70780998	0.507772021	0.430769231	0.828828829	0.774193548	0.733333333	0.803738318	0.759689923
116	0.0840487	0.633336	0.1278376	0.708463	32	0	0.297906413	0.61528971	0.75737479	0.656705359	0.71085152	0.659424802	0.72734307	0.575653009	0.637422685	0.878668461	0.720204274	0.780255217	0.744106339	0.697859941	0.393047668	0.602220167	0.810288433	0.712887989	0.77124183	0.686956522	0.76233766	0.60952381	0.646530612	0.89615385	0.75	0.810958904	0.785243742	0.728414862
117	6.9307132	0.3476821	6.9693531	0.3193221	22	1	0.311740121	0.185610216	-0.203661802	0.1500949	0.231815146	0.401512775	0.318472282	-0.315910562	-0.152017248	-0.203661802	-0.137549441	0.371286527	0.401512775	0.187552666	0.451612903	0.285714286	0	0.242424242	0.391304348	0.518518519	0.456140351	0.053333333	0	0	0	0.492307692	0.518518519	0.340425532
118	0.2757454	0.1853007	1.6044757	0.6997838	28	0	0.233507231	0.460157638	0.524301873	0.549493746	0.116142085	0.452910814	0.405798429	0.200694868	0.443561914	0.491051909	0.081743881	0.217395498	0.453632665	0.39315841	0.39506173	0.52173913	0.512820513	0.585365854	0.323232323	0.511627907	0.516129032	0.387096774	0.5	0.5	0.129032258	0.391304348	0.530612245	0.50847458
119	0.1621762	0.3074681	0.1036335	0.1682923	17	0	0.334069698	-0.043789741	-0.039022676	0.782539961	0.040208124	0.046265849	0.648440181	0.115742603	-0.020079021	-0.042772053	0.772840997	0.074466497	0.048158717	0.648499001	0.266670768	0	0	0.789473684	0.109126214	0.09878049	0.619000331	0.128050664	0.027777778	0	0.779352227	0.13	0.1	0.619000331
120	0.2602761	0.388737	0.2671464	0.4065909	23	0	0.326637724	0.27255961	0.306037088	0.316516916	0.357150759	0.259507916	0.46099323	0.388235681	0.273291836	0.455024091	0.361480673	0.467304448	0.281681894	0.573391358	0.416583417	0.367864693	0.362162162	0.37837838	0.409675178	0.352777778	0.541579315	0.45751634	0.368253968	0.520454546	0.430038511	0.517153098	0.3875	0.631773399
121	0.4097072	0.3636583	0.2716663	0.3233222	18	0	0.136581857	0.910648287	0.67974697	0.348224564	0.550841657	0.104692239	0.556495106	0.135044796	0.833900654	0.707500831	0.725435631	0.578979498	0.197853104	0.56066489	0.187052599	0.914285714	0.66692308	0.375	0.529508197	0.145454546	0.509834776	0.165945892	0.840336134	0.693092622	0.730555556	0.542788462	0.233403806	0.514285714
122	0.3308376	0.3225288	0.3070396	0.2498413	25	0	0.255334411	0.480176952	0.665209762	0.282920404	0.45147271	0.62038153	0.717001918	0.514883286	0.415167918	0.795063374	0.520482294	0.574532666	0.678700632	0.765986093	0.423309179	0.530769231	0.708333333	0.344537815	0.55058824	0.6401138	0.768035516	0.597402597	0.487804878	0.863636364	0.529411765	0.656716418	0.727272727	0.793103448
123	0.3483505	1.3864196	0.5388688	3.225052	21	0	0.151738297	0.245208473	0.43650545	0.109044641	0.460460118	0.152914222	0.396608293	0.20172394	0.394388956	0.49922048	0.331243188	0.42426314	0.169186725	0.76396507	0.148840885	0.222222222	0.417874396	0.162059621	0.421052632	0.204545455	0.417857143	0.187342549	0.312307692	0.49016509	0.386363636	0.388597641	0.22244898	0.77225673
124	0.3605579	0.0997717	0.1481722	0.1756353	12	0	0.315684654	-0.0918921	0.044107843	0.198740024	0.201688709	0.111327219	0.293926146	0.278390815	-0.094264792	0.055351388	-0.079380477	0.319636016	0.117081069	0.333236925	0.296296296	0	0.15037594	0.235294118	0.244745763	0.203346203	0.300747198	0.266666667	0	0.157894737	0.051282051	0.3	0.208333333	0.31884058
125	0.2492373	0.2777558	0.2074099	0.2706306	16	0	0.367269074	0.198497854	0.64605979	0.198497854	0.481901872	0.171446027	0.389773646	0.38087318	0.22043543	0.647527052	0.178461923	0.543366222	0.171446027	0.160141076	0.32	0.25	0.651162791	0.25	0.454545455	0.228571429	0.407407407	0.33333333	0.266666667	0.652574526	0.238230289	0.508064516	0.228571429	0.222222222
126	0.8715849	0.6258726	9.0434046	9.1204152	15	0	0.370449585	0.72757213	0.708943089	0.705635853	0.441163628	0.756747148	0.547182165	0.426896624	0.754305276	0.815877645	0.369923771	0.530023731	0.74222305	0.548645119	0.358974359	0.75	0.75862069	0.727272727	0.448275862	0.764705882	0.538461539	0.432155658	0.774193548	0.835978836	0.426977688	0.534984277	0.75735294	0.541666667
127	0.0965925	0.2251652	0.1009832	0.5978705	23	0	0.279408379	0.66658137	0.633089368	0.635890011	0.451779859	-0.0477468	0.65961608	0.247443504	0.651334519	0.620810765	0.635281343	0.347435292	-0.047740076	0.636929223	0.229885058	0.666666667	0.633333333	0.642857143	0.43373494	0	0.6557377	0.201417004	0.649797571	0.618819777	0.638748137	0.306631093	0	0.629960318
128	0.3037165	0.6292623	0.168946	0.651712	21	0	0.283282431	0.602623232	0.586969966	0.631725552	0.414040538	0.590051738	0.517424574	0.106055081	0.696772965	0.705279218	0.644894437	0.43316838	0.616047359	0.613987529	0.28	0.631578947	0.625	0.666666667	0.454545455	0.618181818	0.551724138	0.212144309	0.711711712	0.731707317	0.675	0.476782017	0.647058824	0.641737892
129	0.2755325	0.3121616	0.1208202	0.2347866	20	0	0.20608412	0.633753957	0.506429253	0.48098997	0.364867622	0.386303986	0.39749748	0.226883128	0.679070572	0.510579233	0.493335871	0.381325065	0.398896055	0.400793525	0.16736402	0.648648649	0.454545455	0.425531915	0.31147541	0.322580645	0.356435644	0.180995475	0.685714286	0.459770115	0.43956044	0.317460318	0.336134454	0.36
130	0.4151282	0.6800347	0.9538832	1.7442257	15	0	0.232530561	0.008987388	0.418496045	-0.009202642	0.447359958	0.424707889	0.321969981	0.261098983	0.754228147	0.637819564	-0.059755235	0.407965214	0.347200421	0.606312668	0.238277512	0.081081081	0.461538462	0.057142857	0.449003866	0.455555556	0.336923077	0.227743271	0.766666667	0.688888889	0	0.413398693	0.369843528	0.581140351
131	0.4350777	2.2856312	0.2800682	3.3249328	21	1	0.302409267	0.318672733	0.323873184	0.23469052	0.408290213	0.20502243	0.34009494	0.317290246	0.671152874	0.54865594	0.486317922	0.47692513	0.541213693	0.55330275	0.300884956	0.342857143	0.363636364	0.279069767	0.405063291	0.254545455	0.377358491	0.282985481	0.674603175	0.560477658	0.48974359	0.434652726	0.55870021	0.549961861
132	0.7009383	0.7410305	0.6481811	0.8232228	17	0	0.275922794	0.773500651	0.507676887	0.598901118	0.6137501	-0.084872786	0.54744502	0.287226339	0.601101344	0.56472633	0.559245031	0.453439149	0.70555354	0.53718606	0.242857143	0.787878788	0.484848485	0.619047619	0.603773585	0	0.51515152	0.253241379	0.628571429	0.548973607	0.542996836	0.457184325	0.694166667	0.50373134
133	0.4883747	0.4116421	0.2028409	0.2032103	17	0	0.12495747	0.634920737	0.536638776	0.647058139	0.442703357	0.5169771	0.192050559	0.104176356	0.733041578	0.618620916	0.581411213	0.492342672	0.512161631	0.51192188	0.171811774	0.660933661	0.534375	0.65994832	0.432900433	0.51285798	0.245614035	0.162162162	0.75	0.625	0.604651163	0.491803279	0.508474576	0.508474576
134	0.1252892	0.1491796	0.1263679	0.1527574	17	0	0.4430585	0.708104196	0.67044363	0.68336853	0.515965781	0.61147399	0.534163699	0.45150062	0.7082448	0.681637249	0.609174908	0.598756352	0.611559418	0.53446884	0.38207071	0.722222222	0.67424242	0.66075472	0.517628205	0.57643678	0.485714286	0.3908046	0.722222222	0.680851064	0.6	0.588235294	0.576271186	0.48571429
135	0.2245015	0.053071	0.1397937	0.0733644	13	0	0.087150318	0.579539166	0.495134367	0.625741531	0.323166594	-0.05007202	0.457599811	0.120830666	0.551614218	0.50762756	0.62613377	0.35533702	-0.0504357	0.4337682	0.073766138	0.592592593	0.448637317	0.6	0.2549791	0	0.397372742	0.088210595	0.565527066	0.45718433	0.60037523	0.265998539	0	0.36931818
136	0.7595115	0.3759151	1.6920575	0.406688	15	0	-0.0615664	-0.0578146	-0.048387097	-0.009072453	0.195981611	-0.060705107	0.070198668	-0.084205093	-0.060038677	-0.049733398	0.002188205	0.186083847	-0.055701879	0.075375256	0.040816327	0	0	0.054054054	0.194174757	0	0.117647059	0.03773585	0	0	0.055555556	0.177777778	0	0.127659575
137	0.4380255	0.3073778	0.2291308	0.1468132	18	0	0.1796892	0.493250924	0.510583455	0.49340771	0.32864284	0.431351732	0.44489764	0.280801428	0.6122831	0.533596274	0.546445648	0.464501028	0.522449887	0.45526684	0.17549261	0.515151515	0.52631579	0.526595745	0.32178415	0.37790379	0.37773202	0.225	0.625	0.555555556	0.515151515	0.444444444	0.473684211	0.38961039
138	0.186488	0.1760713	0.1375226	0.2334293	15	0	0.166676003	-0.030139654	0.251672477	-0.047521355	-0.068443574	-0.051118715	0	0.040970287	0.390661752	0.63627701	-0.049401897	-0.070197	-0.050432087	-0.0460773	0.1105547	0	0.245901639	0	0	0	0	0.068493151	0.407407407	0.59411765	0	0	0	0
139	1.6749541	0.3100535	0.9687043	0.3747923	30	0	0.249660167	-0.055756688	-0.0934234	-0.079313205	0.261870118	-0.052755865	-0.065662338	0.258139881	-0.035348081	-0.092424989	-0.068932588	0.48211814	-0.037504149	-0.066532498	0.235772358	0	0	0	0.306306306	0.03030303	0.027027027	0.24255282	0.020408163	0	0	0.473870968	0.045002261	0.014492754
140	0.2426363	0.2605679	0.0423484	0.1645819	19	0	-0.1954858	0.16363498	0.335888353	0.302297371	0.33087998	0.20540056	0.268031581	-0.174458873	0.13818997	0.340751276	0.105427621	0.353658585	0.196179705	0.258660247	0	0.213371266	0.377777778	0.346341463	0.37148936	0.25833333	0.311784512	0.025008792	0.188596491	0.381965552	0.166666667	0.391730605	0.250108554	0.30478955
141	0.2785884	0.3415126	0.1927499	0.4905158	14	0	0.044966265	0.016459202	0.24195565	-0.0720407	0.159806408	-0.003998704	0.265640114	0.136796902	-0.078402851	0.053665005	-0.0720407	0.067766015	0.084183473	0.251209728	0.125	0.100062539	0.29100529	0	0.202222222	0.069767442	0.30960677	0.203703704	0	0.111111111	0	0.14965035	0.147058824	0.298913044
142	0.6997238	0.1936456	0.6052681	0.1739004	23	0	0.222243695	0.647904359	0.62160686	0.617764039	0.62204449	0.572430101	0.516613169	0.182468051	0.67317054	0.69386601	0.582120593	0.61076442	0.610764424	0.555273357	0.25893478	0.674242424	0.64895698	0.648027444	0.644808743	0.597189696	0.53531746	0.231707317	0.697674419	0.72	0.610169492	0.63333333	0.633333333	0.575757576
143	0.4620335	0.3934873	0.3541269	0.9087566	15	0	0.305590687	0.200604837	0.253658739	0.284677603	0.449167236	0.102693976	0.549490602	0.29424281	0.603644889	0.68722489	0.636583807	0.38404819	0.258273766	0.555707479	0.287179487	0.258064516	0.297297297	0.344444444	0.427705224	0.167342799	0.534117647	0.27020202	0.62745098	0.715178571	0.659043659	0.39314456	0.3	0.523391813
144	0.2587102	0.2121441	0.2135708	0.179808	36	0	-0.195298674	0.535546517	0.912676072	0.394736843	0.575605868	0.521745971	0.803963715	-0.173852488	-0.080739959	0.90445736	0.144429708	0.520350722	-0.072115807	0.762590919	0.035090419	0.504897959	0.924086758	0.406415094	0.613577982	0.558035714	0.818287486	0.052177858	0	0.91684353	0.196078431	0.585452395	0.033898305	0.77704918
145	0.2212277	0.1655201	0.1543539	0.1176028	15	0	0.354015124	0.706189977	0.669459269	0.760509814	0.460924184	0.66899517	0.544879822	0.36085914	0.693615067	0.64927126	0.694841747	0.509115409	0.674916461	0.54834845	0.291950113	0.721505376	0.666463415	0.750469043	0.464444444	0.64523589	0.500138928	0.29851485	0.709677419	0.65	0.680921053	0.505319149	0.652173913	0.50423729
146	0.5425851	0.260276	0.4076567	0.2503052	17	0	0.581139582	0.757257597	0.788075941	0.674533445	0.558768937	0.768776792	0.69270391	0.6028987	0.728991597	0.821891301	0.846204913	0.432310556	0.769059684	0.678307044	0.596491228	0.787878788	0.8125	0.709677419	0.608695652	0.8	0.70833333	0.618181818	0.764705882	0.838709677	0.864864865	0.5	0.8	0.693877551
147	0.5869779	3.3334675	0.2285302	0.5093808	24	1	0.320696444	0.081517296	0.112832358	0.089286894	0.562398631	0.104718307	0.665157317	0.273395578	0.752977185	0.757144931	0.861039983	0.545104386	0.113659385	0.7165907	0.279069767	0.136363636	0.170212766	0.153846154	0.56	0.172413793	0.657142857	0.24121212	0.754761905	0.767145136	0.864761905	0.558367152	0.18031189	0.70649351
148	0.1232778	0.1352969	0.1838041	0.1674613	37	0	0.244828465	0.47322874	0.49599445	0.33661512	0.433328116	0.401560166	0.553816874	0.252170325	0.483237719	0.522947843	0.670024939	0.52868577	0.613078058	0.56879209	0.221642192	0.435686275	0.53173077	0.384532263	0.442058003	0.443669251	0.569052714	0.227692308	0.44	0.556962025	0.666666667	0.515151515	0.638888889	0.56896552
149	0.2228141	0.3197584	0.1372367	0.4213495	19	0	0.46937308	0.595872499	0.77086286	0.60628015	0.577719107	0.480662567	0.60057625	0.446463172	0.569668248	0.77843543	0.695359948	0.59641646	0.588950979	0.58668787	0.46753247	0.628571429	0.788888889	0.625	0.580796253	0.531410256	0.60508475	0.43813131	0.608974359	0.79534884	0.7125	0.60066741	0.625379171	0.59032258
150	0.4924212	0.2445131	0.2146605	0.2004365	19	0	0.176230772	0.772452065	0.7885181	0.732104455	0.424970303	-0.043271673	-0.042086893	0.2543709	0.72675532	0.78854238	0.77789652	0.299599005	0.68976707	0.61849727	0.114457831	0.777777778	0.7755102	0.72	0.38961039	0	0	0.17062318	0.732539683	0.775510204	0.762745885	0.27361177	0.680048173	0.58540455
151	0.2268272	0.5924698	0.0902199	0.134105	10	0	-0.147148474	-0.0923287	-0.114470294	-0.038334909	-0.091142958	-0.0749276	-0.074927646	-0.152723656	-0.093178166	-0.11094	-0.08	-0.142957782	-0.074436638	-0.005915494	0.055555556	0	0	0.066666667	0.047619048	0.05263158	0.052631579	0.051948052	0	0	0.05	0	0.05263158	0.102564103
152	0.1634832	0.3134622	0.0977813	0.1517923	15	0	0.121979908	-0.040230872	0.305348714	-0.068882433	0.325502813	-0.133073	-0.008408915	0.096376517	-0.040230872	0.034508061	-0.107696759	0.279644638	-0.143743744	-0.112299899	0.24222968	0.068965517	0.37037037	0.037037037	0.338145897	0	0.105641026	0.227537169	0.068965517	0.12	0	0.311457175	0	0.02631579
153	0.7297828	0.685526	1.3320606	0.4514616	19	0	-0.141787849	-0.067450249	0.192502388	0.133760757	0.330965074	-0.082560235	0	-0.166170486	0.641976121	0.749486226	0.763907983	0.445315162	-0.079399593	-0.076827431	0	0	0.214285714	0.181818182	0.310344828	0	0	0.016	0.666666667	0.733333333	0.777777778	0.419753086	0	0
154	0.1980612	0.4029195	0.1137496	0.394409	20	0	0.41219638	0.59210207	0.6999234	0.629031575	0.56268397	0.568237047	0.47084004	0.428824188	0.573518408	0.692518697	0.598372926	0.581518917	0.62181218	0.512583041	0.45199183	0.649122807	0.73103959	0.663327262	0.58874459	0.594190141	0.50316456	0.465116279	0.631578947	0.72	0.633333333	0.606060606	0.64516129	0.540540541
155	0.56332	0.5131573	0.4311765	0.347675	13	0	-0.274803473	0.288229842	0.237632779	0.562651316	-0.066724792	0.721572785	0.651786142	-0.293451216	0.294756295	0.226300767	0.285201985	-0.268885885	0.319167527	0.455209348	0.038461539	0.384615385	0.333333333	0.608695652	0.172413793	0.75862069	0.631578947	0.051515152	0.392307692	0.326666667	0.38461538	0.07247679	0.421182266	0.461538462
156	0.1771062	0.2704315	0.1420206	0.1982891	15	1	0.179275145	0.68385398	0.647987677	0.175757576	0.39626354	0.516563312	0.622034663	0.360103566	0.830958448	0.707674885	0.645729617	0.545000184	0.582617543	0.575929971	0.243902439	0.714285714	0.666666667	0.266666667	0.4	0.57142857	0.625	0.370314617	0.847926267	0.715853659	0.671417855	0.562450593	0.628571429	0.576923077
157	0.4144839	0.3824554	0.1491489	0.2784898	18	0	0.18344093	0.693322796	0.52153197	0.458699533	0.58077157	0.337548847	-0.150631	0.18156826	0.582657959	0.471188206	0.550776302	0.50667892	0.302837842	-0.1523123	0.21494261	0.70625	0.53485577	0.497727273	0.58571429	0.396606575	0	0.214285714	0.6	0.5	0.577777778	0.52631579	0.368421053	0
158	0.2553216	0.3091174	0.1771616	0.2491827	22	0	-0.111217083	0.770718085	0.395465031	0.9594591	0.485759513	0.769986361	0.66893802	-0.116960105	0.7803315	0.97131153	0.97231651	0.344349896	0.854925149	-0.18837163	0.121597096	0.816836263	0.476190476	0.96714976	0.583333333	0.812093023	0.71549445	0.127659575	0.826086957	0.97674419	0.97777778	0.492753623	0.88	0
159	0.4182815	0.1853715	0.1931439	0.1511723	27	0	0.203395576	0.294559772	0.367605164	0.00395573	0.292851654	0.090403723	0	0.277189654	0.376334706	0.418311069	0.026298948	0.370082366	0.10397571	0.16444826	0.22961579	0.317073171	0.406385281	0.066734075	0.321891686	0.149767442	0	0.263414634	0.390243902	0.444444444	0.088888889	0.388888889	0.178571429	0.237288136
160	0.4742552	0.2339068	0.2695112	0.2498964	22	0	0.37743258	0.80739778	0.69253608	0.754052479	0.552109767	0.68294415	0.47939433	0.369566671	0.81168991	0.67872045	0.788545244	0.553697972	0.640530775	0.4583804	0.43650794	0.828861061	0.735492578	0.79277865	0.606348471	0.71451356	0.520886183	0.42	0.837209302	0.71428571	0.816326531	0.603174603	0.677966102	0.50632911
161	0.360903	0.6496296	0.4477679	0.730426	24	0	-0.045120964	0.734662136	0.335374542	0.842189484	0.425353839	0.831951946	0.6668674	0.230531323	0.632821701	0.712347238	0.701180481	0.5793405	0.745311364	0.63090199	0.117658192	0.7374541	0.392156863	0.87343358	0.453488372	0.845849802	0.67204301	0.253067679	0.650581395	0.750325662	0.729415904	0.605555556	0.760577915	0.63736264
162	0.5381801	0.9931399	0.1610436	1.2177128	18	0	0.2096764	-0.0470404	-0.078635699	0.543119209	0.503739097	0.456205906	0.51342677	-0.081855027	-0.041157724	-0.0811029	0.687121694	0.426204718	0.556420201	0.515983092	0.17271054	0	0	0.543326345	0.460627895	0.443176299	0.46453546	0.052980133	0	0	0.666666667	0.405405405	0.514285714	0.467532468
163	0.4951102	0.5046153	0.2197132	0.223846	20	0	0.114847345	-0.018779501	-0.0393899	-0.036571933	-0.051909894	-0.0418046	-0.0421935	0.072210138	-0.02117856	-0.0424422	-0.025651404	0.078216159	-0.040228398	-0.042394215	0.077688008	0	0	0.009174312	0.015789474	0	0	0.055731495	0	0	0.011363636	0.079993928	0	0
164	0.6762547	0.4841401	0.2171804	0.2250231	39	0	0.49627762	0.437910064	0.85271898	0.504328979	0.543827246	0.275920974	0.63374176	-0.24271268	0.449875977	0.87692053	0.616944955	0.584053738	0.545729226	0.678713985	0.52780323	0.418722787	0.86910198	0.522001726	0.60186934	0.354421612	0.68699187	0.059171598	0.423076923	0.89189189	0.646153846	0.644444444	0.586666667	0.725
165	0.4862555	0.330873	0.2542753	0.3653423	22	0	0.24341795	0.71555471	0.4936514	0.29801789	0.435282164	0.57883947	0.62200184	0.255786383	0.700233503	0.50770517	0.581244122	0.439489426	0.552294544	0.592083283	0.18338427	0.695798319	0.45072464	0.32945736	0.39978022	0.54527027	0.590874812	0.192982456	0.685714286	0.46153846	0.588235294	0.411764706	0.530120482	0.55
166	0.2208362	0.1370077	0.0951677	0.1472826	8	0	0.11784347	-0.0840493	-0.093789794	-0.089416823	0.159543094	-0.0923878	-0.070496211	0.067991232	-0.082617	-0.093789794	-0.082617036	0.10049212	-0.096480623	-0.082617036	0.13091242	0	0	0	0.151632653	0	0	0.116666667	0	0	0	0.128440367	0	0
167	0.2790776	0.1974403	0.3166254	0.1726242	12	0	0.45120527	0.293927225	-0.094056674	-0.037894317	0.410474882	-0.110091743	0	0.4550575	-0.110091743	0.326384484	0.907492355	0.20274799	0.78324472	0	0.44070081	0.35483871	0	0	0.402885683	0	0	0.44444444	0	0.368421053	0.916666667	0.291515152	0.80026455	0
168	0.3769576	0.3806703	0.3206878	0.4432097	33	0	0.181097887	0.237041044	0.108400013	0.065952628	0.111109607	0.154773288	0.275814618	0.257846319	0.44310509	-0.007130125	0.414803794	0.244605644	0.407117428	0.354002291	0.248649603	0.266666667	0.210011508	0.125886525	0.217179024	0.225806452	0.345830329	0.285714286	0.448979592	0.09375	0.448979592	0.325	0.459016393	0.416666667
169	0.9627584	1.113814	0.1983935	0.2272814	28	0	-0.046009172	0.057825801	-0.085780173	0.058503459	0.142847499	0.117865985	0.099923921	0.312777654	0.035805744	-0.053072278	0.030491836	0.275866006	-0.077302068	0	0.228428094	0.202020202	0.027777778	0.119642857	0.371602434	0.241841492	0.214414414	0.474226804	0.181818182	0.055555556	0.153846154	0.453608247	0.052631579	0
170	1.2782552	0.7573056	0.4013426	0.24088	18	0	0.049360239	-0.005252451	0.157433444	-0.03422151	0.260784366	0.657637248	0.339554445	0.037124962	-0.094203083	0.14360674	-0.107565087	0.234760988	0.66446123	0.614492754	0.18198529	0.121212121	0.246305419	0.071428571	0.375438597	0.705882353	0.433766234	0.1875	0.060606061	0.222222222	0	0.346666667	0.70588235	0.666666667
171	0.1043257	0.4266656	0.0633032	0.1569135	12	0	0.503578356	0.360135319	0.501339504	0.203010062	0.346029545	0.736895512	0.56696253	0.364677853	0.564735014	0.48855758	0.73223083	0.39527752	0.723338437	0.616939471	0.461538462	0.4	0.514285714	0.258064516	0.314285714	0.727272727	0.53333333	0.315355548	0.591511936	0.5003861	0.72983871	0.34534161	0.711421099	0.605697151
172	0.5839225	0.2275133	0.3566918	0.1679864	23	0	0.499491267	0.8335469	0.91875677	0.824183759	0.522961278	0.783922397	0.760450994	0.452302591	0.87677988	0.86404206	0.84942619	0.262488986	0.863890684	0.75463686	0.56097561	0.857142857	0.93333333	0.857142857	0.606060606	0.823529412	0.793103448	0.523533951	0.894241417	0.88152174	0.87512639	0.433333333	0.886752137	0.787763466
173	0.2469607	0.1711014	0.1757203	0.1125656	16	0	-0.087603129	0.306756964	0.601923617	0.734610731	0.447760141	0.008471024	0.387926403	-0.03453846	0.043113944	0.295803446	0.71534668	0.483166532	0.00491909	0.629781184	0.105555556	0.366964286	0.631578947	0.737946682	0.421342513	0.106685633	0.428571429	0.1260045	0.133001422	0.358974359	0.72299652	0.486690865	0.10960961	0.63087844
174	0.2087159	0.2369983	0.1170764	0.0997117	14	0	0.24698661	0.603282927	0.623807344	0.752138132	0.375119254	0.722666494	0.49418627	0.235204504	0.604871022	0.596947418	0.256605601	0.323197976	0.205032906	0.572007852	0.17009683	0.613333333	0.589150943	0.744354839	0.335714286	0.7	0.42512077	0.16091954	0.615384615	0.549019608	0.272727273	0.278481013	0.227272727	0.518518519
175	0.5310927	0.3998753	0.601831	0.5526121	21	1	0.346219941	0.67099706	0.71132168	0.748626374	0.615208712	0.65312803	0.53042521	0.332272866	0.65974026	0.735798468	0.492283958	0.60402689	0.647355186	0.497842234	0.41404429	0.722996516	0.75	0.788075881	0.66120219	0.69633174	0.56798246	0.403846154	0.714285714	0.76363636	0.577777778	0.636363636	0.677419355	0.538461539
176	0.4328093	0.2438354	0.4472529	0.3239821	19	0	0.326604476	0.499682312	0.57276666	0.62419237	0.563643962	0.53806988	0.55951762	0.268528233	0.743373526	0.58118252	0.723398289	0.517130778	0.762717939	0.612948786	0.298039216	0.531897927	0.56263736	0.625	0.565217391	0.54607843	0.53531746	0.248366013	0.755555556	0.592592593	0.716981132	0.5	0.76	0.59375
177	1.022071	0.3033289	0.7478774	0.2357425	22	0	0.3287527	0.72523078	0.750525816	0.875763051	0.662794774	0.715114395	0.66906714	0.435552388	0.72229258	0.76477052	0.8954602	0.672721707	0.735919062	0.69430973	0.33619131	0.743421053	0.764647468	0.888888889	0.68917577	0.724206349	0.67179487	0.431372549	0.736842105	0.77192982	0.9047619	0.7	0.75	0.6984127
178	0.6461872	0.4423096	0.488639	0.3100637	19	0	0.46491956	0.66160668	0.638544671	0.76697521	0.20497588	0.72402455	0.57823342	0.46249056	0.692010852	0.64962032	0.704303534	0.657368706	0.724165821	0.57633222	0.461436562	0.694208494	0.677156177	0.78219697	0.304597701	0.733333333	0.57694962	0.45783133	0.722222222	0.68085106	0.72	0.68	0.730769231	0.57575758
179	1.0861738	0.9618965	0.4354097	1.1499756	18	0	0.194771999	0.66099398	0.597329517	0.55009325	0.508664752	0.449991041	0.477548607	0.241604671	0.766268297	0.580301588	0.569501633	0.491814763	0.489026891	0.470461072	0.222222222	0.685714286	0.612244898	0.57142857	0.517241379	0.454545455	0.483870968	0.248118599	0.782352941	0.594117647	0.582579186	0.504545455	0.496172772	0.476310484
180	0.2399962	0.5938429	0.1981394	0.4594757	17	0	0.054225385	-0.039305379	-0.0497686	-0.05560676	0.227234612	0.029775856	0.524305845	-0.004803404	-0.037072952	-0.0497229	0.403032083	0.265895201	0.117961729	0.441016822	0.096925072	0	0	0	0.219551282	0.078947368	0.529971989	0.076628353	0	0	0.416666667	0.225806452	0.157894737	0.448979592
181	0.3864105	0.1123836	0.378096	0.1009271	14	0	-0.029239927	-0.060101677	-0.041878852	-0.018522102	0.063256853	-0.083990955	0	-0.131212205	-0.1269829	-0.0782868	0.121523031	0.259804892	-0.109237637	0	0.114285714	0.068965517	0.045454546	0.041666667	0.204374057	0.038461539	0	0	0	0	0.181818182	0.28	0	0
182	0.1911847	0.1666647	0.1302609	0.0727102	7	0	-0.139486024	-0.0732261	-0.048528125	-0.053818	-0.100743683	-0.0784902	-0.034991253	-0.140304042	-0.078534844	-0.049317787	-0.056319496	-0.154023185	-0.079758091	0	0	0	0	0	0.018518519	0	0	0	0	0	0	0	0	0
183	0.2594229	0.3921472	0.1646949	0.1504481	17	0	0.102820121	0.84518892	0.882757746	0.835040636	0.350112842	0.73805576	0.690387945	0.351677763	0.84539973	0.909059343	0.936939174	0.383688426	0.75724019	0.67830704	0.27027027	0.864864865	0.89473684	0.85	0.395348837	0.75555556	0.708333333	0.390804598	0.864864865	0.918918919	0.944444444	0.432432432	0.77272727	0.69387755
184	0.1527264	0.1413024	0.321091	0.3807161	24	0	0.246058218	0.553590861	0.607574899	0.524110192	0.568714198	0.469786321	0.39397612	0.25415391	0.530791522	0.57154237	0.46946307	0.550754983	0.50868708	0.417312843	0.225490196	0.575052854	0.625741193	0.55075662	0.583333333	0.493358634	0.41292041	0.23157895	0.556324111	0.59787234	0.501439079	0.550774527	0.533926585	0.430448718
185	4.7551003	0.2738572	0.3532161	0.1051959	14	0	0.08755598	-0.121729541	-0.086702269	-0.102941176	-0.006316105	-0.152163399	0	-0.14686202	-0.017203608	-0.1091763	-0.1160595	-0.037819131	-0.174797252	-0.056910569	0.206060606	0	0	0	0.151636225	0	0	0.068192771	0.086956522	0	0	0.089552239	0	0
186	0.2838213	0.1798729	0.2940187	0.1021474	15	0	0.112101928	0.774378565	0.128946607	0.107814339	-0.070863304	-0.072257389	0.594845091	0.350454502	0.128946607	0.128946607	0.121441702	0.030968649	0.148638508	0.585531552	0.175	0.769230769	0.1875	0.171428571	0.036363636	0	0.566037736	0.303030303	0.1875	0.1875	0.181818182	0.115384615	0.210526316	0.555555556
187	0.1366556	0.2750651	0.127431	0.3022849	17	0	0.55764121	0.345338425	-0.0502993	0.346311211	0.34950187	0.77956744	0.66483162	0.465112853	-0.049218993	-0.05109308	-0.058925565	0.34357049	0.761885686	0.698340274	0.515625	0.378378378	0	0.382352941	0.35369318	0.78095238	0.65942029	0.409638554	0	0	0	0.34920635	0.761904762	0.697674419
188	0.2323427	0.21508	0.1906348	0.1244382	30	0	0.197627942	-0.0708077	0.26834213	-0.061135	0.035725203	0.154755606	-0.023055832	0.203476552	-0.068765464	0.157551072	0.067327507	0.064799148	0.049688154	-0.044660399	0.207612457	0	0.311119574	0	0.136735677	0.234693878	0	0.210949086	0	0.23529894	0.111616162	0.164638269	0.140567766	0.017241379
189	0.0983626	0.1484881	0.0716353	0.2354292	13	0	-0.2223424	-0.196591197	-0.1736489	-0.159270476	0.226562057	0.30401933	0	-0.198254407	-0.193354236	-0.134953268	-0.142370336	0.057232007	0.31313536	0	0.04349882	0	0	0	0.317479818	0.40689655	0	0.062727273	0	0	0	0.236781609	0.4137931	0
190	0.2061886	0.2387709	0.1358886	0.2644223	8	0	-0.108079375	-0.090482786	-0.066666667	-0.075164603	0.277467719	-0.0868115	0.164536524	-0.122520022	-0.094072087	-0.062102732	-0.0830455	0.300731236	0.65976823	0.195180015	0.040816327	0	0	0	0.259259259	0	0.222222222	0.037735849	0	0	0	0.28	0.64	0.25
191	0.9416214	0.3918681	1.3265179	0.1615765	24	0	-0.036838585	-0.0332883	-0.06939442	0.396281114	0.1502887	-0.057194875	-0.028288798	0.062804407	-0.03292285	-0.0690197	0.802966166	0.23292294	0.341960266	-0.015730265	0.057267367	0	0	0.425925926	0.1675	0	0	0.09722703	0	0	0.801515152	0.206843476	0.369230769	0
192	0.3493369	0.1909945	0.2697609	0.5634883	34	0	0.21865122	0.311246178	-0.044533759	0.866770939	0.60559372	-0.0607841	-0.056774762	0.037480554	0.63966812	-0.046611757	0.804073147	0.548376698	0.787361234	0.75023966	0.199989666	0.326923077	0.02798434	0.871374527	0.59721473	0	0.014084507	0.123825729	0.61372549	0.027587519	0.806497175	0.536731634	0.8	0.76514059
193	0.200749	1.0021052	0.1276419	0.1617161	20	0	0.344083582	0.808029639	0.74061295	0.685376133	0.531462671	0.83267897	0.68071283	0.366737464	0.91789206	0.493806334	-0.061177686	0.53443049	-0.038853277	0.75983132	0.303030303	0.820512821	0.75	0.702702703	0.52173913	0.83333333	0.66666667	0.326343381	0.923076923	0.529226901	0	0.51388889	0.027027027	0.75498575
194	0.2329572	0.1497789	0.1399635	0.2130346	10	0	-0.088510391	-0.032578553	-0.027567463	-0.028535585	0.223864285	-0.0317256	-0.010792764	-0.045770302	-0.0325786	0.332986929	-0.027076164	0.161296884	-0.031263814	0	0.003921569	0	0	0	0.148226451	0	0	0.02433432	0	0.347826087	0	0.118055556	0	0
195	0.5875676	0.7513259	0.2027324	0.4200728	22	1	0.316386272	0.574102052	0.69908813	0.66920497	0.485938394	0.27799482	0.623637038	0.311339443	0.377980037	0.612906953	0.717724185	0.426444223	0.677252567	0.63827543	0.304180727	0.586100386	0.708333333	0.66259058	0.470099668	0.314285714	0.623188406	0.299559875	0.416666667	0.620192308	0.728002677	0.429253366	0.671794872	0.63235294
196	0.4077419	0.7167385	0.1571213	0.5649358	15	0	-0.083205189	-0.050666873	-0.098668225	0.364699282	0.089027701	-0.078765463	-0.025779742	0.043556105	-0.028295541	-0.089229869	-0.055254585	0.14923577	-0.052929728	-0.043131133	0.03539823	0	0	0.40625	0.151941098	0	0	0.080031478	0	0	0	0.153854266	0	0
197	0.6878283	0.685412	0.3713999	0.4922056	18	0	0.04228095	0.96849808	0.93361068	0.86247649	0.761057107	0.911966649	0.604628	0.012578895	0.9044696	0.93361068	0.87652179	0.308242872	0.761057107	0.62846577	0.217391304	0.972972973	0.94117647	0.87804878	0.782608696	0.923076923	0.63157895	0.186046512	0.918918919	0.94117647	0.89473684	0.419354839	0.782608696	0.65454545
198	0.7335962	0.1964839	1.250303	0.1196482	8	0	0.054812719	-0.089855	-0.062163651	-0.0694929	0.236721479	0.02964116	0	-0.1581974	-0.083594	-0.062163651	-0.0709105	0.28976381	-0.0277423	-0.034617736	0.117647059	0	0	0	0.195150974	0.095238095	0	0	0	0	0	0.23715415	0.043478261	0
199	0.2058081	0.7233278	0.130639	2.676805	17	0	0.335043799	0.527855025	0.56823716	0.305230378	0.51688897	-0.0469632	0.45132713	0.298822039	0.519086855	0.325835601	0.062585453	0.470731952	0.047231049	0.469026838	0.256585642	0.545454545	0.55228758	0.333333333	0.47099567	0	0.42144809	0.222363783	0.537433155	0.347238543	0.1	0.402493696	0.085106383	0.42865891
200	0.77591	0.7136073	0.3137572	0.5637611	25	0	0.092282001	0.430920366	0.335459004	-0.016894199	0.16003115	0.163970716	-0.001654036	0.086725141	0.440817399	0.321427201	0.203952517	0.288706319	-0.042230309	-0.034127333	0.08255297	0.410526316	0.30187247	0.028985507	0.144382783	0.184210526	0.030769231	0.07800312	0.416666667	0.254149643	0.224175824	0.218697236	0	0
201	0.3504022	0.1488348	0.2707103	0.134164	15	0	0.01510944	-0.035294118	0.505342598	0.039442021	-0.002117024	0.633448239	0.039442021	-0.030074121	-0.036494568	0.566720015	0.016689882	-0.015388622	0.65976823	0.039442021	0.068965517	0	0.5	0.081632653	0.057142857	0.608695652	0.081632653	0.056338028	0	0.553191489	0.055555556	0.045977012	0.625	0.081632653
202	1.0625609	0.3067286	1.6641717	0.7223184	19	0	0.125342986	0.328305802	0.327246409	-0.045839679	0.577600942	0.37522406	-0.030726964	0.067709493	0.152145906	-0.0400631	0.272537253	-0.045253971	0.299569105	-0.052660861	0.151513628	0.358974359	0.346938776	0	0.53358209	0.395833333	0	0.090909091	0.186046512	0	0.294117647	0.051354839	0.31147541	0
203	0.0850003	0.7145977	0.0731875	0.200902	14	0	0.36443054	0.524957311	0.477478979	0.375428637	0.441850375	0.360904549	0.498129141	0.227037527	0.595695047	0.54543976	0.460732701	0.413654966	-0.087362284	0.49130339	0.35221519	0.56969697	0.518243243	0.431402439	0.465306122	0.414117647	0.5	0.243551925	0.632925473	0.547429078	0.509926855	0.403790413	0	0.49056604
204	0.1527278	0.130653	0.1315573	0.0770343	16	0	0.29403389	0.62175982	0.70382752	0.716460369	0.400744746	0.58750206	0.51038449	0.151662678	0.58060238	0.680257916	0.680257916	0.384418171	0.59531341	0.49984711	0.22068966	0.631578947	0.68085106	0.695652174	0.32653061	0.54237288	0.45070423	0.160714286	0.594594595	0.653061225	0.653061225	0.322580645	0.55172414	0.43835616
205	0.4857522	0.2989059	0.2036018	0.1475858	17	0	-0.03043164	-0.030359578	-0.202884764	0	0.122498989	0.015495033	0.008116145	-0.032393171	0.029363752	-0.154086951	0.007970568	0.122440409	0.055034537	0.064641882	0.263157895	0.2	0	0.137931035	0.426229508	0.214285714	0.277777778	0.282945736	0.237931034	0.04	0.188034188	0.420867309	0.266163793	0.29857398
206	0.8318355	0.8998046	0.3906502	1.9340522	20	0	0.323847618	0.701659239	0.759765299	0.198180773	0.51316335	0.674680567	0.507046059	0.242423071	0.707296565	0.732860423	0.67523298	0.500517331	0.683178505	0.513263781	0.340762042	0.72972973	0.782608696	0.276923077	0.52506697	0.69047619	0.51341991	0.281690141	0.736842105	0.740740741	0.690909091	0.5	0.689655172	0.512820513
207	0.3313982	0.1320209	0.1854983	0.2037509	17	0	0.075517928	0.035702142	-0.0416399	-0.034630203	0.254087622	-0.038213205	0.595049869	0.112087019	0.100532248	-0.042705	0.411067535	0.283291204	0.21635975	0.529732068	0.060150376	0.058823529	0	0	0.176470588	0	0.590909091	0.07363949	0.121323529	0	0.391452992	0.194970644	0.2	0.500476342
208	0.4800917	0.1737124	0.4953247	0.2446007	9	0	0.151619609	-0.1492013	-0.110560985	-0.127289992	0.185695338	-0.142326567	-0.04794633	0.350016249	-0.1465201	-0.1186351	0.248218119	0.187173562	-0.121566135	-0.066449042	0.243902439	0	0	0	0.222222222	0	0.08	0.380434783	0	0	0.333333333	0.234456929	0	0
209	1.2236087	0.1216989	0.5744346	0.1393446	18	1	0.274630914	0.69948735	0.52976889	0.638902975	0.473302239	0.604307818	0.554477099	0.247454043	0.65255818	0.53302224	0.737434837	0.44626072	0.71676569	0.54204588	0.243243243	0.714285714	0.507462687	0.652173913	0.43373494	0.622222222	0.52173913	0.220912125	0.675438596	0.5113071	0.738095238	0.40254873	0.70615385	0.50794913
210	0.2557921	0.1983887	0.2176979	0.1703715	14	0	0.24674418	0.57843092	0.515065581	0.503181368	0.435500751	0.260522915	0.318580173	0.242476584	0.547212563	0.47426316	0.215476329	0.414880542	0.199189097	0.326028792	0.17283951	0.592592593	0.451612903	0.461538462	0.358974359	0.279069767	0.305084746	0.169631745	0.562962963	0.41208022	0.225641026	0.34388186	0.22289767	0.32051282
211	0.2263347	0.4640605	0.2085556	0.1511674	20	0	0.235016977	0.772277473	0.738984077	0.618045373	0.526160783	0.80112974	0.64460773	0.292936529	0.808514045	0.76399621	0.779486648	0.623002405	0.734587472	0.64544419	0.258992806	0.789473684	0.8	0.682926829	0.557377049	0.80952381	0.65454545	0.292677184	0.823308271	0.80156076	0.809909	0.642857143	0.730769231	0.63292547
212	0.3611544	0.4274408	0.1039364	0.136252	7	0	0.347562515	-0.208978502	-0.123448279	-0.007269892	0.052925612	-0.161915785	0	0.326406528	-0.223661	-0.128168801	-0.093250078	0.217699954	0	-0.100245801	0.416666667	0	0	0	0.222222222	0	0	0.400641026	0	0	0.0625	0.308108108	0	0
213	0.3690715	0.4327308	0.24131	0.1479202	15	0	0.292857195	0.79735145	0.79735145	0.70585227	0.664424383	0.676146906	0.57710743	0.365761528	0.87049767	0.799427592	0.70182332	0.524397261	0.316399802	0.55050535	0.230769231	0.8	0.8	0.7	0.638297872	0.652173913	0.53571429	0.299761384	0.869747899	0.801754386	0.70107962	0.473880597	0.340909091	0.50423729
214	0.1279487	0.2409872	0.1289247	0.0804806	14	0	0.23835683	0.436979504	0.54587987	0.60584447	0.559605124	0.36695296	0.41565402	0.06992473	0.757929101	-0.045597359	0.90018649	0.43816947	0.77818254	0.53708897	0.234313725	0.483333333	0.5234102	0.58953901	0.538461539	0.406565657	0.38622527	0.17260638	0.756756757	0.037037037	0.90416667	0.40895522	0.77837838	0.51380471
215	20.894712	2.0269527	23.737112	0.3849865	13	0	0.063354572	0.211883676	0.193558463	-0.058298309	0.15027973	-0.045068636	0	0.148669325	0.368318051	0.34503278	0.653964593	0.022681861	-0.003251785	0	0.231452581	0.302134647	0.271771772	0	0.27682811	0.081939799	0	0.275	0.434782609	0.432432432	0.666666667	0.226804124	0.095238095	0
216	0.4709923	0.2803063	0.5715361	0.7602674	14	0	-0.003101614	0.036662453	0.00930242	0.037241946	0.087718496	0.061709587	0.124751215	0.094866454	0.060434974	-0.035171687	-0.058578896	0.054551062	0.052757259	0.221830291	0.173913044	0.142857143	0.129032258	0.14814815	0.23880597	0.1875	0.242424242	0.245256167	0.1875	0.083333333	0.074074074	0.21825397	0.18198529	0.319264069
217	0.6565434	0.2029328	0.4390861	0.2815467	12	0	0.094731545	0.67103696	0.58154713	0.50108671	0.301562303	-0.0495211	0.210424883	-0.041705609	0.68495379	-0.056338071	0.027205319	0.303935532	-0.0495254	0.552243815	0.09648309	0.679487179	0.53586957	0.50806452	0.217048956	0	0.190476191	0.035087719	0.692307692	0	0.060606061	0.210526316	0	0.489795918
218	0.1355848	0.5916718	0.0538116	0.1383381	14	0	0.075248317	0.407981408	0.543168344	0.266348203	0.395127935	-0.0351547	-0.012917328	0.211771257	0.432132198	0.46199088	-0.029525091	0.433511189	-0.038828797	-0.032893771	0.076839827	0.425925926	0.514905149	0.270833333	0.324842673	0	0	0.136585366	0.434782609	0.4	0	0.35	0	0
219	0.5614077	0.6554516	0.1078785	0.186476	16	0	-0.04133566	-0.030053534	-0.048551413	0.028224742	0.319493145	0.066503828	0.583299826	-0.038584772	-0.03113958	-0.041457584	0.030690534	0.308838111	0.007657681	0.50146233	0.039801	0	0	0.06896552	0.230215827	0.098765432	0.56	0.04066047	0	0	0.07084639	0.225847323	0.052631579	0.489795918
220	0.3571471	0.2402975	0.2412121	1.0475606	19	0	0.219948399	0.50949343	0.45548532	0.675973328	0.38890725	0.721053702	0.59389333	0.213239629	0.45139775	0.470589373	0.602573462	0.40264958	0.7301919	0.55880339	0.197991664	0.480769231	0.41082281	0.674637681	0.34738141	0.733333333	0.5839599	0.192893401	0.4	0.426966292	0.575757576	0.357894737	0.744186047	0.54285714
221	1.0706438	0.4071911	0.6517161	0.3888	22	1	0.061307107	0.18277775	-0.082937264	0.417016863	0.106569275	0.126250649	-0.013018513	0.019270605	-0.031947286	-0.0748237	-0.0619867	0.11224374	-0.05604468	-0.040439342	0.105337273	0.2	0	0.445581015	0.146430306	0.166666667	0.01754386	0.094986807	0	0	0	0.152777778	0	0
222	0.1034325	0.0438182	0.1434011	0.0578933	18	0	0.53788954	0.76618372	0.7896477	0.77900231	0.433468432	0.649252073	0.66692224	0.530553322	0.704429582	0.80228806	0.84228751	0.365957294	0.65277184	0.66714332	0.52941176	0.789473684	0.81081081	0.8	0.423529412	0.682926829	0.66666667	0.52173913	0.733333333	0.82207207	0.857142857	0.389275546	0.68333333	0.66689537
223	0.2349116	0.3110816	0.1380975	0.2690774	37	0	0.211488147	0.46416979	0.60706267	0.063796178	0.43686722	0.031836523	0.065773566	0.183610958	0.453835747	0.67128997	0.613921106	0.535591502	0.424077106	0.710557237	0.22344975	0.373429952	0.65432099	0.128282828	0.445195195	0.107664884	0.136745607	0.19628647	0.408163265	0.660714286	0.608695652	0.52238806	0.451612903	0.729411765
224	0.3127263	0.1433905	0.1911322	0.1296171	15	0	0.33874287	0.458085403	0.066960903	0.721709819	0.282065627	0.412205056	0.497578747	0.331712313	0.100303575	0.153870801	0.721709819	0.064085822	0.189924574	0.545319462	0.24896694	0.469287469	0.096774194	0.697674419	0.26673774	0.414079823	0.426682692	0.241935484	0.129032258	0.181818182	0.697674419	0.092592593	0.216216216	0.483870968
225	0.387726	0.1748174	0.796982	0.1040631	13	0	0.260149297	0.705176951	0.51596631	0.70753055	0.41589489	0.640022691	0.533672281	0.05486593	0.230899618	0.026923686	0.615619266	0.385833276	0.54196302	0.562798284	0.195121951	0.714285714	0.48	0.733333333	0.37288136	0.6	0.470588235	0.094117647	0.235294118	0.064516129	0.597840756	0.375	0.500869565	0.50719697
226	0.1556713	0.1024369	0.1393262	0.1217074	14	0	-0.060874927	0.817302998	0.67867875	-0.069323639	0.519374695	-0.057529928	0.53507389	-0.086436784	0.75616783	0.68793429	0.109864163	0.382616798	0.723165472	0.52291023	0.063157895	0.827586207	0.68571429	0	0.523809524	0	0.50980392	0.055612245	0.767857143	0.69579832	0.153846154	0.351273148	0.729582577	0.496363636
227	0.8366906	1.6583272	1.3964942	2.3184821	26	0	0.214385308	0.636507192	0.42091389	0.60016022	0.44339872	0.320493695	0.62764006	0.221541953	0.60322098	0.665905248	0.630259196	0.544796892	0.658539907	0.61100629	0.222910217	0.633333333	0.42023411	0.62307692	0.434918033	0.37037037	0.63938224	0.22907489	0.608695652	0.658227848	0.619047619	0.525252525	0.65	0.61176471
228	0.1006439	0.1210934	0.0885565	0.1394022	22	0	0.259973527	0.898839286	0.88502436	0.815590872	0.765572243	0.856354499	0.78812241	0.510302031	0.852922078	0.89814149	0.847603071	0.389330557	0.88020287	0.595006059	0.314285714	0.904761905	0.88902439	0.810810811	0.782608696	0.866600791	0.79358289	0.47826087	0.863636364	0.9	0.857142857	0.416666667	0.88888889	0.583333333
229	0.3124058	0.2199147	0.2202535	0.1240163	11	1	-0.165315433	-0.13074409	-0.088926823	-0.099473878	0.08024012	-0.140097394	0.015315557	-0.153145515	-0.118608461	-0.086520197	-0.106804301	0.044008982	-0.1287423	0.153165346	0	0	0	0	0.2	0	0.1	0	0	0	0	0.163329626	0	0.1875
230	1.4043762	1.1865156	2.1460239	0.9829386	19	0	0.21106032	0.615446669	0.60771951	0.73269195	0.51611289	0.51652305	0.56275555	0.235051614	0.668178412	0.630419792	0.60842461	0.501883972	0.674760303	0.58708705	0.19505646	0.632601351	0.600529101	0.74825175	0.47979798	0.52079772	0.53170254	0.211111111	0.685714286	0.620689655	0.634146342	0.463414634	0.68	0.55882353
231	0.4685988	2.5635071	0.5475268	3.3451358	33	0	0.245038995	0.226177204	0.245244316	-0.079620646	0.25509245	0.03761742	-0.048066122	0.127591157	0.180753781	0.166171341	-0.05038835	0.440355632	0.050597984	-0.075165737	0.294863598	0.241062802	0.292142857	0	0.333333333	0.102040816	0.02	0.217531871	0.212765957	0.238095238	0.020833333	0.483232194	0.12244898	0
232	0.7239611	0.2598593	0.2156249	0.095012	16	0	0.392243108	0.87558146	0.736459694	0.695114829	0.529789937	0.56612107	0.53660345	0.392035895	0.804600954	0.6708464	0.63159624	0.505941438	0.5231629	0.53329617	0.344086022	0.882352941	0.727272727	0.680851064	0.492307692	0.53333333	0.5	0.345679012	0.815656566	0.65333333	0.61544523	0.481744422	0.48495982	0.4963925
233	0.1427498	0.3762358	0.1250129	0.2423687	20	0	0.352176288	0.67520067	0.71842307	-0.058815389	0.339770511	-0.060846795	0.80239368	0.330819066	0.674532657	0.66915518	-0.0510189	0.472147434	-0.07697684	0.83550508	0.305343512	0.685714286	0.71698113	0	0.303030303	0	0.8	0.285511075	0.684640523	0.662121212	0	0.44018583	0	0.83857539
234	0.2500348	0.7279878	0.1779744	0.8491513	26	0	0.339696733	0.705264461	0.6236773	0.734740069	0.61654468	0.75877876	0.65682583	0.31667706	0.706099826	0.667183511	0.687559092	0.566423765	0.66468628	0.612675849	0.415204678	0.720779221	0.66651249	0.76086957	0.67102273	0.79215686	0.70633126	0.40776699	0.727272727	0.708333333	0.723404255	0.631578947	0.71428571	0.666666667
235	0.8882926	0.1821186	1.9949519	0.3126506	32	0	0.245632816	0.495073496	0.70891982	0.251546174	0.65400136	0.274130453	0.61023127	0.306491474	0.631736829	0.68353656	0.092541957	0.7424837	0.176107666	0.588964488	0.326632383	0.497222222	0.742857143	0.33	0.68993135	0.33	0.66623377	0.387096774	0.653846154	0.714285714	0.177777778	0.79452055	0.269230769	0.647058824
236	0.6362116	0.5148372	0.3292284	0.4238613	12	1	-0.242248871	-0.087154106	-0.095894594	-0.090123873	-0.178712381	-0.101476514	0	-0.269531582	-0.090123873	-0.090123873	0.378331819	-0.159447169	-0.094465	0.38833509	0.034482759	0	0	0	0.024390244	0	0	0.02641314	0	0	0.44	0	0	0.392857143
237	0.2156251	0.23522	0.1400964	0.1456072	19	0	0.2706303	0.405877377	0.50711126	0.195931191	0.454116081	0.415968572	0.40240382	0.29064621	0.462030075	0.50997287	0.520988072	0.421036316	0.433210632	0.3998532	0.316666667	0.472222222	0.548009368	0.272222222	0.487789988	0.451300985	0.41531295	0.32478632	0.526315789	0.52941176	0.529411765	0.444444444	0.455696203	0.41304348
238	0.7236898	0.2086025	0.5074646	0.1393115	29	0	-0.143547	-0.015360903	-0.100260764	-0.095129757	-0.100819653	-0.007089043	0	0.062300739	-0.111016629	0.0936422	0.126280972	0.187654994	0.018100698	0	0.07146909	0.072036302	0	0	0.147719443	0.08989899	0	0.242990654	0	0.17777778	0.190476191	0.32	0.125	0
239	0.4332131	0.2803961	0.2016744	0.158911	17	0	-0.1435619	0.741686347	0.70999996	0.816241549	0.587458274	0.662584449	0.59565645	-0.140456011	0.774040963	0.75760432	0.838750194	0.553807763	0.68996379	0.61499283	0	0.757575758	0.72150538	0.825791855	0.601778656	0.667986146	0.59458399	0	0.787878788	0.75862069	0.848484849	0.56	0.69767442	0.60377358
240	0.3125326	0.3902766	0.436761	1.0618532	16	0	0.37034898	0.74168533	0.696887654	-0.049036297	0.622590973	0.693902307	0.651911268	0.325721642	-0.058118706	0.691299312	-0.052073799	0.234575172	0.712978174	0.734058106	0.33375905	0.753781513	0.708333333	0	0.590425532	0.701351351	0.645256917	0.26446281	0	0.702702703	0	0.243902439	0.717948718	0.731707317
241	0.7360673	0.580245	0.4044043	0.434873	23	0	0.387875094	0.53021307	0.601830951	0.455897613	0.567768554	0.110542887	0.542281611	0.362183611	0.640121752	0.58622379	0.540025103	0.503357335	0.370243071	0.57877116	0.409049044	0.555984556	0.636904762	0.507092199	0.591475096	0.185185185	0.565476191	0.383838384	0.666666667	0.625	0.576271186	0.53968254	0.431372549	0.6031746
242	0.892896	0.216324	0.4306771	0.1266892	24	0	-0.215756448	0.174776703	0.215911624	0.27660813	0.11919168	-0.0858368	-0.094419567	0.231074746	0.421875764	0.52951608	-0.087591241	0.178619804	-0.0915024	0.70176597	0.016304348	0.225	0.266666667	0.315789474	0.206669356	0	0	0.243093923	0.45	0.56521739	0	0.243478261	0	0.714285714
243	0.1070652	0.1367988	0.1679257	0.078979	24	0	0.344669579	0.239350604	0.57240399	0.29434983	0.24377902	0.298124583	0.236239627	0.3346215	0.485064808	0.501877368	0.544573643	0.289666118	0.024826863	0.227274043	0.366604824	0.292307692	0.6095791	0.346652828	0.286527387	0.359148936	0.25862069	0.35681538	0.522727273	0.544973545	0.583333333	0.32581772	0.105978261	0.25
244	0.3473061	0.3874318	0.5044653	0.1606297	10	0	-0.019192264	-0.0563075	0.328317032	-0.053113753	0.293051939	-0.050670454	0.276117973	0.109707279	-0.0539062	-0.048258721	-0.052974227	0.28737098	-0.059990709	0	0.051724138	0	0.346153846	0	0.219687875	0	0.25	0.119047619	0	0	0	0.215867993	0	0
245	13.574573	4.3661453	15.668368	4.3473687	27	0	0	-0.016271832	0.166200965	0.111476531	0.12936123	-0.034014993	0.190384957	0.098051237	0.052900283	0.063026684	0.244345342	0.213538491	-0.035702526	0.056217588	0	0	0.17882945	0.132653061	0.104374952	0	0.206626506	0.070968328	0.057142857	0.081761006	0.241930171	0.134242524	0	0.068965517
246	0.6113853	1.7177056	0.2187567	0.3059578	30	0	-0.1490619	0.551151209	0.666704697	0.690942246	0.300036429	0.7493795	0.58831313	-0.102273821	0.540690186	0.730239344	0.434998083	0.297079489	0.73654965	0.650728923	0.043474161	0.543478261	0.686571056	0.706296603	0.319508449	0.76205357	0.607671233	0.052652327	0.537002775	0.741285403	0.462637363	0.333067305	0.74588048	0.666666667
247	0.9008103	0.5258054	0.7005158	0.4096332	23	0	0.387902235	0.534173058	0.71991452	0.626285881	0.559485449	0.448914548	0.675462756	0.399550643	0.585519554	0.74657621	0.471728466	0.50819015	0.187161313	0.605838171	0.385895294	0.564102564	0.72445437	0.661077236	0.574272301	0.504025765	0.68220436	0.39543979	0.616463415	0.75621469	0.518434487	0.535774648	0.273492908	0.603921569
248	0.1040311	3.2484774	0.1231852	6.1085481	25	1	0.18579419	0.253628637	0.57936667	0.051136045	0.374533419	0.075415878	0.238396669	0.202529473	0.433139518	0.555777815	0.212074683	0.31149111	0.613817184	0.67445158	0.1529567	0.2	0.54873269	0.110602593	0.356820838	0.125488918	0.259637188	0.166947632	0.398902821	0.535555556	0.238636364	0.324684432	0.619622642	0.68353726
249	0.3382762	0.0895331	0.1815616	0.042091	10	0	-0.130434178	-0.100795911	-0.069951086	-0.0801559	0.250893312	-0.0874282	0.262383404	-0.164436433	-0.077697	-0.086132092	-0.086132092	0.19532408	-0.089389983	-0.1003067	0.033333333	0	0	0	0.262683438	0	0.32	0.012820513	0	0	0	0.2038961	0	0
250	0.3255652	0.1465522	0.0928562	0.0807615	12	0	-0.117092767	0.47333629	0.38197175	-0.04401996	0.3213182	-0.0960072	0	0.392945374	0.097700047	0.364991127	0	0.151418668	-0.0984641	0	0	0.519230769	0.41052632	0	0.32795699	0	0	0.427051672	0.185185185	0.4	0	0.227602906	0	0
251	0.2702559	0.1650009	0.1787114	0.0906675	13	0	0.146194579	0.548777718	0.551756	0.5692394	0.37541782	0.108955012	-0.0490417	0.1545564	0.601407882	0.58389865	0.699690864	0.330441274	-0.039363	-0.021998978	0.099689473	0.555944056	0.492142857	0.522727273	0.28772316	0.138888889	0	0.10261241	0.611666667	0.53083333	0.683739837	0.255175518	0	0
252	0.2738933	0.2417684	0.219963	0.3543884	53	0	0.336638165	0.375646076	0.58458449	0.58725068	0.51933238	0.65714457	0.52180422	0.117083192	0.36825155	0.59255126	0.469873779	0.509348219	0.525338331	0.491377343	0.342427792	0.32798574	0.63025701	0.63252484	0.54355135	0.68823761	0.56924134	0.222761194	0.32594381	0.6344189	0.508881157	0.53299455	0.567583333	0.54354508
253	0.2456535	0.3777807	0.102304	0.9529644	21	0	0.153267649	0.291547885	0.39714363	0.43958036	0.401318288	0.496716021	0.53080023	0.145844553	0.313376961	0.39522997	0.4683318	0.326733376	0.500268236	0.56641413	0.120238095	0.315789474	0.343673469	0.37451995	0.327173913	0.434652726	0.47459142	0.1151731	0.337381916	0.3409201	0.418483905	0.274099318	0.456730769	0.527970255
254	0.2883175	0.4916561	0.194566	0.3052454	26	0	0.207106653	0.38357645	0.379002274	0.433985896	0.53017195	-0.070243936	0.463256582	0.17704125	0.430249661	0.56120163	0.416232309	0.468230146	0.273488949	0.457984242	0.212068966	0.389338731	0.42170973	0.479588336	0.53195187	0	0.49619338	0.19442581	0.433091628	0.548429633	0.460381413	0.489364867	0.322580645	0.490909091
255	0.2640606	0.0961688	0.151063	0.1143626	14	0	-0.035710491	0.0596176	0.079433029	-0.099443958	0.351068747	0.077509763	-0.079586537	-0.166840345	0.040634994	0.061958237	0.306080914	0.39672486	0.082121808	0.366389998	0.125	0.166666667	0.17752235	0	0.378278877	0.18768328	0.071428571	0.085815047	0.143039591	0.15407407	0.37037037	0.41893424	0.19052419	0.44
256	1.3264523	0.3761221	2.1226372	0.278137	15	0	0.162881356	-0.044488	-0.047452572	0.025469754	0.046188435	-0.006087507	-0.035887284	0.310108606	-0.041948611	-0.0458819	-0.0509361	-0.036251676	-0.009863933	-0.047395879	0.152802758	0	0	0.07486631	0.09883337	0.047619048	0.029850746	0.243578947	0	0	0	0.040808543	0.046511628	0.026666667
257	0.3561731	0.2656084	0.4191066	0.2218089	20	0	0.148341583	0.720984911	0.84980291	0.73109203	0.433842835	0.67642653	0.60383049	0.156202288	0.628116263	0.79501449	0.672414486	0.60565324	0.688074665	0.61374425	0.186915888	0.736200257	0.85762904	0.7359199	0.457386364	0.65644337	0.572480065	0.19423253	0.649155722	0.80496829	0.686111111	0.60697154	0.669642857	0.58397272
258	0.4460057	0.139845	0.319521	0.0909928	13	0	0.362086437	0.801427256	0.67672729	0.58101473	0.580100603	0.612475312	0.5387216	0.377392175	0.895919288	0.764349551	0.742768527	0.521396658	0.71241015	0.564874314	0.297979798	0.8091133	0.69047619	0.58301158	0.558139535	0.577777778	0.4912656	0.312734082	0.896551724	0.773809524	0.747282609	0.498095238	0.694444444	0.521878764
259	0.5249496	0.206712	0.4046981	0.2831547	20	0	0.214853949	0.537777788	0.42685779	0.464158371	0.34791197	0.537902215	0.138131641	0.17603293	0.586427938	0.574199506	0.40255109	0.37308742	0.33192144	0.189941368	0.172006807	0.559202059	0.370390358	0.41868184	0.287824286	0.492898914	0.179448622	0.147603486	0.605263158	0.55	0.35029737	0.308861963	0.35359589	0.216959064
260	0.0910865	0.0635288	0.1855947	0.0674048	13	0	0.125371754	0.371180834	-0.061800168	0.372715695	0.425161443	-0.076693	0.63991107	0.136485295	0.348797311	0.75279229	0.711054141	0.376075139	-0.0711975	0.614811755	0.188405797	0.413793103	0	0.40625	0.40726817	0	0.61939875	0.206349206	0.392857143	0.769230769	0.699426112	0.359022556	0	0.590909091
261	0.4728777	0.1620606	0.2797352	0.1016179	16	0	0.12746767	0	0.503450287	-0.045469168	0.291771801	-0.048608	0.373450783	0.153863809	0	0.189667512	-0.0567425	0.179614999	-0.05283469	0.368652392	0.08355604	0	0.468016432	0	0.214426878	0	0.354261954	0.097030991	0	0.17948718	0	0.156898657	0	0.342288557
262	0.3260195	0.267554	0.2842293	0.275732	14	1	-0.107957017	-0.064680112	-0.036974058	-0.1051871	0.501458062	0.67510248	-0.007715167	0.169496898	0.000645658	0.6586579	0.636421508	0.162068188	-0.016218303	-0.033185561	0.092307692	0.068965517	0.047619048	0	0.525675676	0.70615385	0.0625	0.27948965	0.127016129	0.633333333	0.637681159	0.260351967	0.103448276	0.048780488
263	0.1958544	0.0946753	0.3952505	0.1190195	17	0	0.370067465	0.64591642	0.63386586	-0.0908423	0.292159482	-0.1111853	0.485479656	0.320983338	0.7310618	0.601940713	0.53339779	0.29761893	-0.112782049	0.46382578	0.358878505	0.641025641	0.63461538	0	0.303414196	0	0.509090909	0.314814815	0.727513228	0.593503339	0.57157258	0.30753583	0	0.48699335
264	0.2310834	0.1603917	0.2226052	0.1130756	13	0	0.309262273	0.204837008	0.356503921	0.088460937	0.114700288	-0.018142166	0.180193965	0.3075983	0.141259123	0.276206208	0.53846614	0.23925427	0.097015393	0.38025818	0.294736842	0.27037037	0.395256917	0.139588101	0.20148749	0.071428571	0.205882353	0.315315315	0.205	0.325454546	0.57166667	0.252530121	0.173697271	0.43087121
265	0.0563314	0.3392435	0.1171436	0.3083624	16	0	0.564487162	0.81653068	0.87994357	0.798416731	0.636258555	0.70319361	0.60451901	0.411118678	0.864415547	0.90857669	0.927791262	0.7373904	0.85223949	0.63652312	0.581818182	0.840336134	0.89572193	0.813384813	0.653061225	0.71991911	0.6214178	0.439955107	0.881385281	0.9203629	0.9375	0.75388027	0.86549708	0.65333333
266	0.2103292	0.4919851	0.1004372	0.4168231	22	0	0.162169685	-0.02331984	-0.0398208	-0.030495078	0.127304095	-0.0346299	-0.041437118	0.19405326	-0.0227111	-0.0452266	-0.0301408	0.270242729	-0.0350539	-0.0398088	0.096777897	0	0	0	0.109162896	0	0	0.11443704	0	0	0	0.180667625	0	0
267	0.5979825	1.2063835	0.2065664	0.6810817	22	0	0.251046101	-0.004495972	0.012184357	-0.029042375	0.426815434	-0.029956874	-0.034846603	0.157856474	0.38591655	0.356740709	-0.03279194	0.500168419	0.003208165	0.694879725	0.309148856	0.054804805	0.075807515	0.045454546	0.41653291	0.046511628	0	0.208273381	0.425	0.398780488	0.027777778	0.501098901	0.083548665	0.716312057
268	0.0927313	0.2244629	0.1479842	0.1783033	16	0	0.123184778	0.017061191	0.058250467	0.053195038	0.220622326	0.12998261	0.786348195	0.118227915	0.040690799	0.037396925	0.463839439	0.215047813	0.434098853	0.824360926	0.168486434	0.084126984	0.11942959	0.116161616	0.26198257	0.19279907	0.78690629	0.174242424	0.108187135	0.095088819	0.498106061	0.252192146	0.465243902	0.820779221
269	0.2516844	0.4416452	0.1608589	0.1897595	19	0	0.506770064	0.5973306	0.657298686	0.685456057	0.529257337	-0.020367962	0.610539145	0.410468913	0.288139874	0.60450195	-0.06186228	0.554391008	0.000931592	0.71802497	0.578932179	0.659043659	0.695	0.74294671	0.599443242	0.1	0.64811784	0.493103448	0.399324324	0.67708333	0	0.61838624	0.141447368	0.747343
270	0.0733812	0.0376079	0.0949999	0.0360152	14	0	0.11048432	0.424891525	-0.07972085	0.106167609	0.493876214	0.01262044	0.527712265	-0.1710765	0.424970256	-0.0744058	0.67481103	0.518518519	0.50769815	0.51529217	0.0909436	0.444444444	0	0.137931035	0.426691295	0.055555556	0.466666667	0	0.444444444	0	0.65151515	0.455882353	0.46021303	0.45173042
271	0.1038939	0.0980365	0.0723059	0.0529707	13	0	0.225453608	0.729065064	0.544150059	0.569682008	0.410064139	0.62516984	-0.0682125	0.192148974	0.729096369	0.708604505	0.630655391	0.45604375	0.572004942	-0.0713254	0.157041283	0.733333333	0.505484862	0.517336485	0.331023368	0.58434343	0	0.134193548	0.733333333	0.684210526	0.590909091	0.38243565	0.52	0
272	0.7510024	0.291539	2.152099	0.1970679	19	0	0.334205151	0.6610715	0.627083816	0.270859002	0.555153473	0.608721034	0.273598636	0.40441013	0.715462361	0.67883156	0.436299983	0.689468566	0.69919421	-0.0920799	0.304466019	0.683333333	0.628360215	0.298245614	0.543571429	0.5922568	0.306451613	0.362542955	0.734580735	0.68888889	0.472222222	0.692069633	0.687418514	0
273	1.3634197	0.3718231	1.5021676	0.1382885	37	0	0.306809243	0.137507571	0.184336989	0.090732911	0.002235592	0.097729838	-0.1397295	0.30849051	0.52742208	0.68652989	0.664120881	0.445170973	0.66954451	0.63770935	0.438059011	0.232142857	0.301470588	0.232692308	0.221232123	0.244949495	0.043402778	0.40448029	0.571468927	0.736231884	0.700357143	0.5227704	0.70533769	0.67592593
274	0.3343439	0.141488	0.1171525	0.0953186	9	0	0.093136734	0.724358473	-0.002466811	0.041460254	0.160381867	-0.040016903	-0.015679389	-0.020927343	0.225216965	0.004571506	0.04661811	0.150655663	-0.040541791	-0.041293125	0.133275261	0.708333333	0.06797235	0.09610984	0.141779334	0.038461539	0.060829493	0.079737467	0.267857143	0.07275132	0.1	0.137081997	0.037037037	0.034482759
275	0.2095782	0.3461245	0.1973274	0.3015832	18	0	0.44751617	0.77219151	0.631713331	0.34616254	0.512142927	0.630318646	0.552142809	0.353481374	0.738622211	0.61577962	0.112871736	0.54653167	0.57837259	0.51400425	0.41631016	0.78125	0.654135338	0.375	0.498501712	0.642795883	0.554360812	0.328121317	0.75	0.63220941	0.161290323	0.54736842	0.58201058	0.51203277
276	0.3537933	0.3755032	0.1744031	0.1596743	10	0	0.288518046	0.462219866	0.37626651	0.382284978	0.375571341	0.433255877	0.402317849	0.319324502	0.495920508	0.35993827	0.443757256	0.430693325	0.41077711	0.371606541	0.279893925	0.500869565	0.4003268	0.406722689	0.3798627	0.419512195	0.376078431	0.297191697	0.53	0.38363363	0.430769231	0.417815483	0.39603482	0.345899471
277	1.1200858	0.2510192	0.3616578	0.2630387	17	0	0.076348009	0.29600889	-0.040748923	-0.022538463	0.378286677	0.002862042	0.138449985	0.045981826	-0.02581156	-0.034585822	0.693648891	0.396140875	-0.026506471	-0.02779725	0.130136107	0.333333333	0.039171375	0.03030303	0.340741607	0.067777778	0.148148148	0.114461446	0.03030303	0.04263039	0.693452381	0.34085213	0.042553192	0
278	0.309389	1.5205702	0.131901	0.1762699	38	0	-0.039704561	-0.0938291	0.187384798	0.518530498	0.39647472	0.46464401	0.46628227	0.077136384	0.38911988	0.197136971	0.590994207	0.510162777	0.47248401	0.47502301	0.185636954	0	0.297297297	0.561760165	0.463675214	0.53495605	0.53300125	0.231426578	0.410526316	0.294871795	0.64338811	0.544154601	0.542377584	0.53805175
279	0.5595586	0.2455992	0.1768039	0.192336	18	0	0.149429405	0.194114191	-0.1033362	0.177237252	0.186012301	0.251393091	0	-0.148788934	-0.1639783	-0.106585406	0.173523725	0.266857814	-0.1216936	0.042397931	0.290833333	0.285282258	0	0.230769231	0.29884454	0.342857143	0	0	0	0	0.228148148	0.35734543	0	0.076923077
280	0.9132185	0.4849973	0.7541621	0.202617	22	0	0.096958191	0.78702481	0.86465544	0.6879479	0.69761175	0.72248465	0.667088964	0.410965753	0.750701478	0.855385861	0.817892046	0.81693774	0.672841123	0.63353098	0.210309278	0.804878049	0.876248372	0.71884498	0.708791209	0.74175824	0.668046929	0.406228727	0.756756757	0.863929147	0.834688347	0.82740741	0.698464912	0.63312629
281	0.2315582	0.2193357	0.1538857	0.1646753	20	0	0.320236302	0.467138929	0.80141096	0.841929595	0.361343904	0.72925437	0.64877422	0.397489004	0.59066844	0.76706977	0.80342236	0.426628684	0.71190538	0.62695282	0.282826271	0.501930502	0.81395349	0.845116279	0.391973244	0.72124756	0.630899156	0.355765447	0.619398752	0.78171247	0.802586207	0.447033898	0.70197044	0.60619977
282	0.1485673	0.1540027	0.1005074	0.1548678	13	0	-0.061166497	0.54823455	0.546865586	0.508918804	0.325944482	0.370288086	0.40058698	-0.03832587	0.555953861	0.57462663	0.51535544	0.35138502	0.371400991	0.39218918	0.04191868	0.553977273	0.496075353	0.440677966	0.23744787	0.323390152	0.31544118	0.04749387	0.5625	0.52020808	0.44840916	0.263798701	0.316149068	0.30626386
283	0.2404313	0.170281	0.5801785	0.2202704	15	0	0.539811398	0.92060049	0.79268467	0.786965725	0.64637353	0.65057582	0.59366175	0.248270314	0.906326967	0.86783699	0.406919265	0.59770162	0.71038951	0.61257009	0.505952381	0.923295455	0.79002079	0.792663477	0.626614987	0.63164894	0.56684492	0.3	0.909090909	0.8697479	0.441176471	0.580882353	0.699186992	0.58846154
284	1.5680111	0.2252147	0.61762	0.1457121	9	0	0.218049091	0.527405361	0.52746047	0.715570626	0.414107794	0.305830419	0.42687329	0.21514983	0.446758335	0.49389592	0.671169258	0.315106409	0.46665993	0.39956016	0.14696316	0.526570048	0.464285714	0.687687688	0.34444444	0.278409091	0.34628191	0.14469267	0.444444444	0.42405765	0.645658263	0.25	0.392045455	0.3158867
285	0.2154251	0.1928414	0.1826108	0.0768683	7	0	-0.047705933	-0.0715575	-0.082457681	-0.086464216	-0.124154975	-0.107513992	-0.1028171	-0.0769379	-0.070415434	-0.087763687	-0.081420491	-0.1279993	-0.1106143	-0.10477	0.061669829	0	0	0	0	0	0	0.051033592	0	0	0	0	0	0
286	0.1320329	0.1177091	0.0862683	0.0712921	11	0	0.178514295	0.33442386	0.75452071	-0.099981505	0.200217379	-0.044206773	0.482483928	-0.1199057	0.362253911	0.352408707	-0.099981505	0.23347101	-0.044206773	0.527093911	0.270408163	0.4	0.741830065	0	0.243647541	0.045454546	0.497727273	0.04257246	0.423076923	0.388888889	0	0.255315315	0.045454546	0.535714286
287	1.4785884	0.7919715	2.2746511	0.2357372	19	0	0.17972506	0.254560439	0.297479153	0.345241299	0.270276013	0.14140788	0.447455563	0.216629757	0.59255969	0.66877081	0.318564605	0.496379541	0.065313606	0.577928545	0.18958396	0.31416957	0.346436059	0.393848462	0.317759901	0.199017199	0.474509804	0.212053571	0.621428571	0.68115942	0.368490442	0.488709677	0.138138138	0.554920635
288	0.2895268	0.3911179	0.2026237	0.4733361	13	0	-0.10248283	0.67462662	-0.0383281	0.79102572	0.33892975	0.636812338	0.53794736	-0.11483902	0.342929265	-0.0392992	0.396011323	0.382375462	0.321915657	0.589724559	0	0.67816092	0	0.77629234	0.23861244	0.590909091	0.46850649	0	0.35483871	0	0.40625	0.285339377	0.317073171	0.532608696
289	0.2723304	2.9373142	0.5706224	9.7864257	20	0	0.229708403	0.490894478	0.60342438	0.63168054	0.459049463	0.54734102	0.54511837	0.182164658	0.439404	0.564606962	0.605463075	0.41947136	0.44882002	0.543837033	0.204703892	0.513513514	0.60181704	0.64102564	0.437695989	0.542673108	0.53573201	0.15677017	0.467181467	0.551766741	0.605401845	0.3871481	0.46361186	0.533254717
290	0.5959523	0.1781787	0.528553	0.0988627	22	0	0.273799893	0.130482183	0.284441747	0.07294228	0.186548785	0.191500053	0.25428397	0.32739073	0.18243426	0.341515512	0.117783849	0.485902802	0.181830503	0.28847959	0.343013226	0.216608595	0.393415906	0.20220588	0.303632479	0.27016129	0.31219807	0.33761622	0.253205128	0.398507463	0.218707483	0.492385058	0.278846154	0.36371986
291	0.5198921	0.5279011	0.2062209	0.5319249	17	0	0.33064234	0.639783768	-0.0683002	0.569041835	0.52123269	-0.068192908	-0.0852528	0.357142157	0.53834165	0.677420369	0.356481988	0.504005826	0.379642265	-0.071188126	0.288687436	0.659442724	0	0.58974359	0.483131647	0	0	0.303234501	0.5625	0.681136951	0.377241806	0.4858742	0.414565826	0
292	0.440597	0.8569523	0.4842367	1.6691089	22	0	0.277930139	0.2113573	0.266518952	0.131118209	0.239642944	0.194464942	0.293081348	0.393660293	0.201771746	0.279964738	0.572853691	0.341265335	0.212389081	0.215630454	0.37148697	0.29374111	0.369772999	0.226415094	0.357994042	0.300618921	0.38048246	0.42574257	0.276447876	0.371794872	0.581593928	0.44	0.289473684	0.331280788
293	1.5798724	0.2478197	0.2206635	0.1625954	13	0	-0.1521206	-0.017513883	-0.08807744	-0.041475104	0.055581662	-0.041211189	-0.035840291	-0.046856715	-0.016401017	-0.0992183	-0.0410185	0.188778297	-0.045147427	-0.019409526	0.005730659	0	0	0	0.072847682	0	0	0.035542971	0	0	0	0.118226601	0	0
294	0.4100998	0.321483	0.1768898	0.2313289	9	0	-0.136589064	-0.1228279	-0.111388091	-0.118365699	0.163181345	-0.057229682	0.061277771	-0.1488526	-0.124852667	-0.0845089	-0.0870179	0.162828566	-0.1248592	0.119446273	0.020408163	0	0	0	0.20945025	0.057142857	0.103448276	0	0	0	0	0.205760542	0	0.147058824
295	1.6381912	0.3423801	1.255394	0.5076434	17	0	0.31979957	0.6166656	0.54978282	0.595325625	0.273851821	0.51335007	-0.113329415	0.3316568	0.62149075	0.512894788	0.486183843	0.23539928	0.48038292	0.39529941	0.31421364	0.642857143	0.56826241	0.618701008	0.32711384	0.529457066	0	0.32624113	0.649122807	0.534468439	0.506746627	0.299710425	0.50074074	0.4003268
296	1.123039	0.8322569	1.239328	0.8127033	22	0	0.106162938	0.319388926	0.46415189	0.536441506	0.34619805	0.142948289	0.536317269	0.108593764	0.225103392	0.412189143	0.264314275	0.409361828	0.166074119	0.54341557	0.117090571	0.348370927	0.412660551	0.506944444	0.29211087	0.17948718	0.535655058	0.117177305	0.25	0.355773154	0.290322581	0.348648649	0.206896552	0.50881834
297	1.241951	0.2683097	0.3214226	0.3592428	15	0	-0.068118281	0.311873843	0.225828431	0.226016789	0.232119349	0.155824345	0.63923052	-0.051787176	-0.0579977	0.271625751	0.615280379	0.198194415	0.199807598	0.78924026	0.050335571	0.34375	0.259259259	0.26	0.193235572	0.173333333	0.61684783	0.058294514	0	0.3	0.580357143	0.184902805	0.205479452	0.79250218
298	0.4930075	0.2274932	0.3088237	0.1103706	22	0	0.36063302	0.51613393	0.688410155	0.65362606	0.509693416	0.247571339	-0.132583343	0.36771934	0.51692965	0.56434732	0.64768969	0.542818929	0.70223495	-0.1425469	0.33981393	0.539473684	0.698757764	0.6754386	0.505580694	0.307692308	0	0.34647817	0.540540541	0.57343716	0.67479675	0.540887041	0.72764858	0
299	0.5385223	0.2445889	0.1934356	0.2634328	27	0	0.163179218	0.189145975	0.482221237	0.74285756	0.45487272	0.358138784	0.6760963	0.229947398	0.64984117	0.863328111	0.85860273	0.635224855	0.76027962	0.661053769	0.141921937	0.185606061	0.450635386	0.74550753	0.396503497	0.394117647	0.6547619	0.221617825	0.666666667	0.882142857	0.87992832	0.624949208	0.775	0.640271493
300	0.4974275	0.1399512	0.4455683	0.0883337	11	0	-0.060466812	-0.0562586	-0.056279163	-0.046798978	0.042464365	-0.0716972	-0.095113368	-0.0831151	-0.056279163	-0.0562586	-0.0622536	-0.041295849	-0.072370063	-0.108408	0.053008336	0	0	0	0.08436853	0	0	0.045628036	0	0	0	0.043956044	0	0
301	0.4577378	0.136902	0.3234446	0.1786913	50	0	0.166368646	0.526843528	0.58658369	0.005007817	0.529629393	0.530373088	0.455790135	0.14379396	0.51678614	0.56913093	-0.010474029	0.627989673	0.275064553	0.47065509	0.267039882	0.461538462	0.553140097	0.05883625	0.575328947	0.520547945	0.49705882	0.24812166	0.458041958	0.53903421	0.05519604	0.66034552	0.301369863	0.49324324
302	0.6710163	0.4049699	0.2686169	0.3150065	23	0	-0.006590732	0.330459898	0.104597633	0.478691222	0.234849373	0.118605339	0.365225971	0.001670994	0.326385446	0.153535682	0.596516183	0.2794509	0.62419396	0.68823083	0.335497836	0.440690691	0.338578089	0.592850915	0.494314381	0.283094099	0.434210526	0.29360269	0.418509419	0.34573171	0.673529412	0.49050633	0.69924812	0.71405229
303	0.6183553	1.231771	3.9971155	2.8697617	20	0	0.240378576	0.441784031	0.437010197	0.232296399	0.49245364	0.480313939	0.48561349	0.23909853	0.507035768	0.220563752	0.634892466	0.543404426	0.510987561	0.51872244	0.256901311	0.479374111	0.48408899	0.274193548	0.528619529	0.483937116	0.472222222	0.231111111	0.535294118	0.260869565	0.646938776	0.529807692	0.523563218	0.5152698
304	0.5171983	1.097367	0.2585351	0.6530768	23	0	0.310963876	0.413305019	0.55553621	0.627772665	0.59399822	0.495679893	0.581898597	0.284573817	0.420704316	0.58286491	0.603890693	0.577276484	0.571306085	0.53744701	0.281069285	0.366666667	0.56185139	0.649025974	0.588983051	0.524744698	0.582125604	0.257841215	0.387096774	0.58178138	0.623861852	0.577658304	0.598243331	0.53238866
